# Supplementary material for: Identifying aging-related biomarkers in adipose tissue using integrative bioinformatics and machine-learning approaches: discovery of ELN, MXD1, and FGF21 as key genes
Source: Front Endocrinol (Lausanne). 2025 Sep 1;16:1638343. doi: 10.3389/fendo.2025.1638343 (PMC12433875; doi:10.3389/fendo.2025.1638343)
Supplement: Supplementary file 1 [file Table1.xlsx]

## Sheet: UP_REGULATED_BP
ID	Description	GeneRatio	BgRatio	pvalue	p.adjust	qvalue	geneID	Count
GO:0019216	regulation of lipid metabolic process	6/19	339/18800	7.31984e-07	0.000964022	0.000436879	BSCL2/PTGS2/PDGFRA/PCK1/LEP/APOE	6
GO:0045444	fat cell differentiation	5/19	237/18800	3.07245e-06	0.00202321	0.000916883	BSCL2/PTGS2/PDGFRA/LEP/CEBPA	5
GO:0070482	response to oxygen levels	5/19	324/18800	1.40541e-05	0.00337299	0.00152858	PTGS2/PLAU/PCK1/LEP/FAS	5
GO:0030195	negative regulation of blood coagulation	3/19	48/18800	1.47074e-05	0.00337299	0.00152858	PLAU/PDGFRA/APOE	3
GO:0050873	brown fat cell differentiation	3/19	49/18800	1.56566e-05	0.00337299	0.00152858	PTGS2/LEP/CEBPA	3
GO:1900047	negative regulation of hemostasis	3/19	49/18800	1.56566e-05	0.00337299	0.00152858	PLAU/PDGFRA/APOE	3
GO:0050819	negative regulation of coagulation	3/19	52/18800	1.87445e-05	0.00337299	0.00152858	PLAU/PDGFRA/APOE	3
GO:1903034	regulation of response to wounding	4/19	166/18800	2.04889e-05	0.00337299	0.00152858	PLAU/PDGFRA/GRN/APOE	4
GO:0046890	regulation of lipid biosynthetic process	4/19	175/18800	2.52089e-05	0.00368891	0.00167175	PTGS2/PCK1/LEP/APOE	4
GO:0050678	regulation of epithelial cell proliferation	5/19	382/18800	3.10213e-05	0.0040855	0.00185148	LEP/GRN/FGFR1/AR/APOE	5
GO:0030193	regulation of blood coagulation	3/19	66/18800	3.84667e-05	0.00413448	0.00187368	PLAU/PDGFRA/APOE	3
GO:1900046	regulation of hemostasis	3/19	68/18800	4.20746e-05	0.00413448	0.00187368	PLAU/PDGFRA/APOE	3
GO:0033327	Leydig cell differentiation	2/19	10/18800	4.33362e-05	0.00413448	0.00187368	PDGFRA/AR	2
GO:0050818	regulation of coagulation	3/19	71/18800	4.78923e-05	0.00413448	0.00187368	PLAU/PDGFRA/APOE	3
GO:0032102	negative regulation of response to external stimulus	5/19	429/18800	5.39599e-05	0.00413448	0.00187368	PLAU/PDGFRA/LEP/GRN/APOE	5
GO:0048608	reproductive structure development	5/19	433/18800	5.63932e-05	0.00413448	0.00187368	PTGS2/PDGFRA/LEP/CEBPA/AR	5
GO:0061458	reproductive system development	5/19	436/18800	5.82735e-05	0.00413448	0.00187368	PTGS2/PDGFRA/LEP/CEBPA/AR	5
GO:0061045	negative regulation of wound healing	3/19	76/18800	5.87192e-05	0.00413448	0.00187368	PLAU/PDGFRA/APOE	3
GO:0050673	epithelial cell proliferation	5/19	443/18800	6.285e-05	0.00413448	0.00187368	LEP/GRN/FGFR1/AR/APOE	5
GO:0031667	response to nutrient levels	5/19	446/18800	6.48946e-05	0.00413448	0.00187368	PTGS2/PCK1/LEP/FAS/APOE	5
GO:0014068	positive regulation of phosphatidylinositol 3-kinase signaling	3/19	79/18800	6.59256e-05	0.00413448	0.00187368	PDGFRA/LEP/FGFR1	3
GO:0010594	regulation of endothelial cell migration	4/19	230/18800	7.32168e-05	0.00438302	0.00198631	PTGS2/GRN/FGFR1/APOE	4
GO:0019915	lipid storage	3/19	86/18800	8.4937e-05	0.00486357	0.00220409	BSCL2/LEP/APOE	3
GO:0009991	response to extracellular stimulus	5/19	479/18800	9.09656e-05	0.00499174	0.00226217	PTGS2/PCK1/LEP/FAS/APOE	5
GO:0034612	response to tumor necrosis factor	4/19	249/18800	9.95586e-05	0.00506443	0.00229511	PTGS2/PCK1/CEBPA/FAS	4
GO:0043410	positive regulation of MAPK cascade	5/19	491/18800	0.000102224	0.00506443	0.00229511	PDGFRA/LEP/FGFR1/AR/APOE	5
GO:1903035	negative regulation of response to wounding	3/19	92/18800	0.000103827	0.00506443	0.00229511	PLAU/PDGFRA/APOE	3
GO:0050872	white fat cell differentiation	2/19	16/18800	0.000115146	0.00541597	0.00245443	PDGFRA/CEBPA	2
GO:0098869	cellular oxidant detoxification	3/19	100/18800	0.000133008	0.00604042	0.00273741	PTGS2/PRDX1/APOE	3
GO:0045945	positive regulation of transcription by RNA polymerase III	2/19	18/18800	0.000146634	0.00643724	0.00291725	CEBPA/AR	2
GO:0043542	endothelial cell migration	4/19	279/18800	0.000154339	0.00653657	0.00296226	PTGS2/GRN/FGFR1/APOE	4
GO:0006071	glycerol metabolic process	2/19	19/18800	0.000163787	0.00653657	0.00296226	PCK1/LEP	2
GO:0010544	negative regulation of platelet activation	2/19	19/18800	0.000163787	0.00653657	0.00296226	PDGFRA/APOE	2
GO:0001666	response to hypoxia	4/19	286/18800	0.000169747	0.00657522	0.00297978	PTGS2/PLAU/PCK1/LEP	4
GO:0010632	regulation of epithelial cell migration	4/19	290/18800	0.000179037	0.00662816	0.00300377	PTGS2/GRN/FGFR1/APOE	4
GO:0014066	regulation of phosphatidylinositol 3-kinase signaling	3/19	111/18800	0.00018118	0.00662816	0.00300377	PDGFRA/LEP/FGFR1	3
GO:0019400	alditol metabolic process	2/19	21/18800	0.000200899	0.00679706	0.00308031	PCK1/LEP	2
GO:1990748	cellular detoxification	3/19	115/18800	0.000201159	0.00679706	0.00308031	PTGS2/PRDX1/APOE	3
GO:0036293	response to decreased oxygen levels	4/19	299/18800	0.00020128	0.00679706	0.00308031	PTGS2/PLAU/PCK1/LEP	4
GO:0010226	response to lithium ion	2/19	22/18800	0.000220856	0.00709432	0.00321503	PTGS2/CEBPA	2
GO:0090335	regulation of brown fat cell differentiation	2/19	22/18800	0.000220856	0.00709432	0.00321503	PTGS2/LEP	2
GO:0071496	cellular response to external stimulus	4/19	309/18800	0.000228268	0.00715785	0.00324382	PTGS2/PCK1/LEP/FAS	4
GO:0030728	ovulation	2/19	23/18800	0.000241744	0.00734214	0.00332734	PTGS2/LEP	2
GO:0097237	cellular response to toxic substance	3/19	123/18800	0.000245296	0.00734214	0.00332734	PTGS2/PRDX1/APOE	3
GO:0030539	male genitalia development	2/19	24/18800	0.000263562	0.00754589	0.00341967	PDGFRA/AR	2
GO:0043567	regulation of insulin-like growth factor receptor signaling pathway	2/19	24/18800	0.000263562	0.00754589	0.00341967	IGFBP3/AR	2
GO:0008202	steroid metabolic process	4/19	323/18800	0.000270326	0.00757487	0.0034328	PDGFRA/LEP/CEBPA/APOE	4
GO:0016042	lipid catabolic process	4/19	327/18800	0.000283304	0.00777314	0.00352266	BSCL2/PCK1/LEP/APOE	4
GO:0010595	positive regulation of endothelial cell migration	3/19	131/18800	0.000295274	0.00790598	0.00358286	PTGS2/GRN/FGFR1	3
GO:0062197	cellular response to chemical stress	4/19	332/18800	0.000300151	0.00790598	0.00358286	PTGS2/PDGFRA/PRDX1/FAS	4
GO:0061041	regulation of wound healing	3/19	133/18800	0.000308719	0.00797221	0.00361287	PLAU/PDGFRA/APOE	3
GO:0008203	cholesterol metabolic process	3/19	139/18800	0.000351412	0.0082616	0.00374402	LEP/CEBPA/APOE	3
GO:0035296	regulation of tube diameter	3/19	141/18800	0.000366446	0.0082616	0.00374402	PTGS2/LEP/APOE	3
GO:0097746	blood vessel diameter maintenance	3/19	141/18800	0.000366446	0.0082616	0.00374402	PTGS2/LEP/APOE	3
GO:0035150	regulation of tube size	3/19	142/18800	0.000374116	0.0082616	0.00374402	PTGS2/LEP/APOE	3
GO:0045598	regulation of fat cell differentiation	3/19	142/18800	0.000374116	0.0082616	0.00374402	PTGS2/LEP/CEBPA	3
GO:0046165	alcohol biosynthetic process	3/19	143/18800	0.000381889	0.0082616	0.00374402	PCK1/LEP/APOE	3
GO:0002021	response to dietary excess	2/19	29/18800	0.000386537	0.0082616	0.00374402	LEP/APOE	2
GO:0006359	regulation of transcription by RNA polymerase III	2/19	29/18800	0.000386537	0.0082616	0.00374402	CEBPA/AR	2
GO:0014065	phosphatidylinositol 3-kinase signaling	3/19	144/18800	0.000389765	0.0082616	0.00374402	PDGFRA/LEP/FGFR1	3
GO:0050729	positive regulation of inflammatory response	3/19	145/18800	0.000397745	0.0082616	0.00374402	PTGS2/GRN/CEBPA	3
GO:0010631	epithelial cell migration	4/19	358/18800	0.000399614	0.0082616	0.00374402	PTGS2/GRN/FGFR1/APOE	4
GO:0006066	alcohol metabolic process	4/19	361/18800	0.000412441	0.0082616	0.00374402	PCK1/LEP/CEBPA/APOE	4
GO:0090132	epithelium migration	4/19	361/18800	0.000412441	0.0082616	0.00374402	PTGS2/GRN/FGFR1/APOE	4
GO:0061037	negative regulation of cartilage development	2/19	30/18800	0.000413897	0.0082616	0.00374402	LEP/EFEMP1	2
GO:0001890	placenta development	3/19	147/18800	0.000414021	0.0082616	0.00374402	PTGS2/LEP/CEBPA	3
GO:1902652	secondary alcohol metabolic process	3/19	149/18800	0.00043072	0.00826378	0.00374501	LEP/CEBPA/APOE	3
GO:0090130	tissue migration	4/19	366/18800	0.000434472	0.00826378	0.00374501	PTGS2/GRN/FGFR1/APOE	4
GO:0043535	regulation of blood vessel endothelial cell migration	3/19	150/18800	0.000439229	0.00826378	0.00374501	PTGS2/FGFR1/APOE	3
GO:0098754	detoxification	3/19	150/18800	0.000439229	0.00826378	0.00374501	PTGS2/PRDX1/APOE	3
GO:0045862	positive regulation of proteolysis	4/19	369/18800	0.000448089	0.00828054	0.0037526	GRN/CEBPA/FAS/APOE	4
GO:2001233	regulation of apoptotic signaling pathway	4/19	370/18800	0.000452695	0.00828054	0.0037526	PTGS2/FGFR1/AR/FAS	4
GO:0045834	positive regulation of lipid metabolic process	3/19	153/18800	0.000465406	0.0083063	0.00376428	PTGS2/PDGFRA/APOE	3
GO:0018108	peptidyl-tyrosine phosphorylation	4/19	373/18800	0.000466717	0.0083063	0.00376428	PDGFRA/LEP/FGFR1/EFEMP1	4
GO:0016125	sterol metabolic process	3/19	154/18800	0.00047435	0.00832958	0.00377482	LEP/CEBPA/APOE	3
GO:0018212	peptidyl-tyrosine modification	4/19	376/18800	0.000481048	0.00833606	0.00377776	PDGFRA/LEP/FGFR1/EFEMP1	4
GO:0050727	regulation of inflammatory response	4/19	394/18800	0.000573742	0.00981323	0.00444719	PTGS2/GRN/CEBPA/APOE	4
GO:0071453	cellular response to oxygen levels	3/19	166/18800	0.000590406	0.00996878	0.00451768	PTGS2/PCK1/FAS	3
GO:0048009	insulin-like growth factor receptor signaling pathway	2/19	37/18800	0.000631025	0.0104171	0.00472085	IGFBP3/AR	2
GO:0048660	regulation of smooth muscle cell proliferation	3/19	170/18800	0.000632777	0.0104171	0.00472085	PTGS2/IGFBP3/APOE	3
GO:0048659	smooth muscle cell proliferation	3/19	173/18800	0.000665801	0.0108254	0.00490591	PTGS2/IGFBP3/APOE	3
GO:0010634	positive regulation of epithelial cell migration	3/19	174/18800	0.00067705	0.0108741	0.00492795	PTGS2/GRN/FGFR1	3
GO:0043534	blood vessel endothelial cell migration	3/19	175/18800	0.000688419	0.0108962	0.00493799	PTGS2/FGFR1/APOE	3
GO:0042307	positive regulation of protein import into nucleus	2/19	39/18800	0.000701241	0.0108962	0.00493799	PTGS2/LEP	2
GO:0001659	temperature homeostasis	3/19	177/18800	0.000711523	0.0108962	0.00493799	BSCL2/PTGS2/LEP	3
GO:0048015	phosphatidylinositol-mediated signaling	3/19	177/18800	0.000711523	0.0108962	0.00493799	PDGFRA/LEP/FGFR1	3
GO:0001936	regulation of endothelial cell proliferation	3/19	178/18800	0.000723259	0.0109486	0.00496174	LEP/FGFR1/APOE	3
GO:0010863	positive regulation of phospholipase C activity	2/19	40/18800	0.000737704	0.0110404	0.00500332	PDGFRA/FGFR1	2
GO:0048017	inositol lipid-mediated signaling	3/19	181/18800	0.000759206	0.011097	0.00502899	PDGFRA/LEP/FGFR1	3
GO:0150077	regulation of neuroinflammatory response	2/19	41/18800	0.000775068	0.011097	0.00502899	PTGS2/GRN	2
GO:0008217	regulation of blood pressure	3/19	183/18800	0.000783795	0.011097	0.00502899	PTGS2/LEP/AR	3
GO:0048732	gland development	4/19	431/18800	0.000803305	0.011097	0.00502899	PDGFRA/PCK1/CEBPA/AR	4
GO:0007565	female pregnancy	3/19	185/18800	0.000808886	0.011097	0.00502899	PTGS2/LEP/AR	3
GO:0050999	regulation of nitric-oxide synthase activity	2/19	42/18800	0.000813331	0.011097	0.00502899	LEP/APOE	2
GO:1900274	regulation of phospholipase C activity	2/19	42/18800	0.000813331	0.011097	0.00502899	PDGFRA/FGFR1	2
GO:1904591	positive regulation of protein import	2/19	42/18800	0.000813331	0.011097	0.00502899	PTGS2/LEP	2
GO:0006979	response to oxidative stress	4/19	433/18800	0.000817321	0.011097	0.00502899	PTGS2/PDGFRA/PRDX1/APOE	4
GO:0032103	positive regulation of response to external stimulus	4/19	442/18800	0.00088255	0.0118604	0.00537493	PTGS2/GRN/FGFR1/CEBPA	4
GO:0001935	endothelial cell proliferation	3/19	194/18800	0.000928135	0.0122838	0.0055668	LEP/FGFR1/APOE	3
GO:0048568	embryonic organ development	4/19	449/18800	0.000935778	0.0122838	0.0055668	PDGFRA/HOXC4/EFEMP1/CEBPA	4
GO:0051216	cartilage development	3/19	195/18800	0.000942036	0.0122838	0.0055668	LEP/HOXC4/EFEMP1	3
GO:0048806	genitalia development	2/19	46/18800	0.000975345	0.0124676	0.00565009	PDGFRA/AR	2
GO:0070741	response to interleukin-6	2/19	46/18800	0.000975345	0.0124676	0.00565009	PCK1/CEBPA	2
GO:0032872	regulation of stress-activated MAPK cascade	3/19	198/18800	0.000984531	0.0124676	0.00565009	PRDX1/LEP/FAS	3
GO:0034284	response to monosaccharide	3/19	200/18800	0.00101353	0.0127125	0.0057611	PTGS2/PCK1/LEP	3
GO:0070302	regulation of stress-activated protein kinase signaling cascade	3/19	201/18800	0.00102823	0.0127752	0.00578952	PRDX1/LEP/FAS	3
GO:0000302	response to reactive oxygen species	3/19	203/18800	0.00105803	0.0129469	0.00586732	PDGFRA/PRDX1/APOE	3
GO:0010543	regulation of platelet activation	2/19	48/18800	0.00106171	0.0129469	0.00586732	PDGFRA/APOE	2
GO:0044703	multi-organism reproductive process	3/19	205/18800	0.00108838	0.0131504	0.00595956	PTGS2/LEP/AR	3
GO:0022602	ovulation cycle process	2/19	49/18800	0.00110622	0.0132445	0.00600216	PDGFRA/LEP	2
GO:0017038	protein import	3/19	210/18800	0.00116666	0.0138422	0.00627307	PTGS2/LEP/APOE	3
GO:0050679	positive regulation of epithelial cell proliferation	3/19	211/18800	0.00118273	0.0139076	0.0063027	GRN/FGFR1/AR	3
GO:0001667	ameboidal-type cell migration	4/19	480/18800	0.00119913	0.0139177	0.00630728	PTGS2/GRN/FGFR1/APOE	4
GO:0031669	cellular response to nutrient levels	3/19	213/18800	0.00121529	0.0139177	0.00630728	PCK1/LEP/FAS	3
GO:0044706	multi-multicellular organism process	3/19	213/18800	0.00121529	0.0139177	0.00630728	PTGS2/LEP/AR	3
GO:0050866	negative regulation of cell activation	3/19	216/18800	0.00126519	0.0143643	0.00650966	PDGFRA/GRN/APOE	3
GO:0006383	transcription by RNA polymerase III	2/19	53/18800	0.00129311	0.0145558	0.00659645	CEBPA/AR	2
GO:0007596	blood coagulation	3/19	221/18800	0.00135121	0.0149542	0.00677698	PLAU/PDGFRA/APOE	3
GO:0097191	extrinsic apoptotic signaling pathway	3/19	221/18800	0.00135121	0.0149542	0.00677698	FGFR1/AR/FAS	3
GO:0006414	translational elongation	2/19	55/18800	0.00139185	0.0151493	0.00686539	EEF2/EEF1A1	2
GO:0010518	positive regulation of phospholipase activity	2/19	55/18800	0.00139185	0.0151493	0.00686539	PDGFRA/FGFR1	2
GO:0008406	gonad development	3/19	226/18800	0.00144085	0.015277	0.00692329	PDGFRA/LEP/AR	3
GO:0009743	response to carbohydrate	3/19	226/18800	0.00144085	0.015277	0.00692329	PTGS2/PCK1/LEP	3
GO:0050817	coagulation	3/19	226/18800	0.00144085	0.015277	0.00692329	PLAU/PDGFRA/APOE	3
GO:0007599	hemostasis	3/19	227/18800	0.00145921	0.015277	0.00692329	PLAU/PDGFRA/APOE	3
GO:0048705	skeletal system morphogenesis	3/19	228/18800	0.00147772	0.015277	0.00692329	PDGFRA/HOXC4/FGFR1	3
GO:0032768	regulation of monooxygenase activity	2/19	57/18800	0.00149408	0.015277	0.00692329	LEP/APOE	2
GO:0042306	regulation of protein import into nucleus	2/19	57/18800	0.00149408	0.015277	0.00692329	PTGS2/LEP	2
GO:0071356	cellular response to tumor necrosis factor	3/19	229/18800	0.00149638	0.015277	0.00692329	PCK1/CEBPA/FAS	3
GO:0045088	regulation of innate immune response	3/19	231/18800	0.00153415	0.0154235	0.00698965	LEP/GRN/APOE	3
GO:0045137	development of primary sexual characteristics	3/19	231/18800	0.00153415	0.0154235	0.00698965	PDGFRA/LEP/AR	3
GO:0060135	maternal process involved in female pregnancy	2/19	58/18800	0.00154651	0.01543	0.00699261	PTGS2/AR	2
GO:0033002	muscle cell proliferation	3/19	233/18800	0.00157251	0.0155714	0.00705669	PTGS2/IGFBP3/APOE	3
GO:0046824	positive regulation of nucleocytoplasmic transport	2/19	60/18800	0.00165398	0.0162559	0.00736692	PTGS2/LEP	2
GO:1904589	regulation of protein import	2/19	61/18800	0.00170902	0.0166725	0.00755568	PTGS2/LEP	2
GO:0051402	neuron apoptotic process	3/19	241/18800	0.00173199	0.0167723	0.00760092	GRN/FAS/APOE	3
GO:0043030	regulation of macrophage activation	2/19	62/18800	0.00176493	0.0167774	0.00760325	GRN/CEBPA	2
GO:1901617	organic hydroxy compound biosynthetic process	3/19	243/18800	0.00177339	0.0167774	0.00760325	PCK1/LEP/APOE	3
GO:0042593	glucose homeostasis	3/19	244/18800	0.00179432	0.0167774	0.00760325	PCK1/LEP/CEBPA	3
GO:0031668	cellular response to extracellular stimulus	3/19	245/18800	0.0018154	0.0167774	0.00760325	PCK1/LEP/FAS	3
GO:0033500	carbohydrate homeostasis	3/19	245/18800	0.0018154	0.0167774	0.00760325	PCK1/LEP/CEBPA	3
GO:0051403	stress-activated MAPK cascade	3/19	245/18800	0.0018154	0.0167774	0.00760325	PRDX1/LEP/FAS	3
GO:0046173	polyol biosynthetic process	2/19	63/18800	0.0018217	0.0167774	0.00760325	PCK1/LEP	2
GO:0009636	response to toxic substance	3/19	247/18800	0.00185804	0.0169933	0.00770107	PTGS2/PRDX1/APOE	3
GO:0019229	regulation of vasoconstriction	2/19	64/18800	0.00187933	0.0170695	0.00773561	PTGS2/LEP	2
GO:0014823	response to activity	2/19	65/18800	0.00193782	0.0174802	0.00792175	PCK1/LEP	2
GO:0031098	stress-activated protein kinase signaling cascade	3/19	252/18800	0.00196736	0.0175352	0.00794667	PRDX1/LEP/FAS	3
GO:0010517	regulation of phospholipase activity	2/19	66/18800	0.00199718	0.0175352	0.00794667	PDGFRA/FGFR1	2
GO:0038034	signal transduction in absence of ligand	2/19	66/18800	0.00199718	0.0175352	0.00794667	FGFR1/FAS	2
GO:0097192	extrinsic apoptotic signaling pathway in absence of ligand	2/19	66/18800	0.00199718	0.0175352	0.00794667	FGFR1/FAS	2
GO:0045600	positive regulation of fat cell differentiation	2/19	67/18800	0.00205739	0.0178262	0.00807855	PTGS2/CEBPA	2
GO:0071300	cellular response to retinoic acid	2/19	67/18800	0.00205739	0.0178262	0.00807855	PCK1/LEP	2
GO:0060193	positive regulation of lipase activity	2/19	68/18800	0.00211846	0.0182354	0.00826398	PDGFRA/FGFR1	2
GO:0061448	connective tissue development	3/19	260/18800	0.00215053	0.0183912	0.00833458	LEP/HOXC4/EFEMP1	3
GO:0003018	vascular process in circulatory system	3/19	263/18800	0.00222187	0.0186978	0.00847353	PTGS2/LEP/APOE	3
GO:0042698	ovulation cycle	2/19	70/18800	0.00224317	0.0186978	0.00847353	PDGFRA/LEP	2
GO:0061035	regulation of cartilage development	2/19	70/18800	0.00224317	0.0186978	0.00847353	LEP/EFEMP1	2
GO:0071260	cellular response to mechanical stimulus	2/19	70/18800	0.00224317	0.0186978	0.00847353	PTGS2/FAS	2
GO:0042267	natural killer cell mediated cytotoxicity	2/19	72/18800	0.00237128	0.0195186	0.0088455	PRDX1/LEP	2
GO:0050810	regulation of steroid biosynthetic process	2/19	72/18800	0.00237128	0.0195186	0.0088455	LEP/APOE	2
GO:0048662	negative regulation of smooth muscle cell proliferation	2/19	73/18800	0.00243661	0.0198087	0.00897699	IGFBP3/APOE	2
GO:0150076	neuroinflammatory response	2/19	73/18800	0.00243661	0.0198087	0.00897699	PTGS2/GRN	2
GO:0002228	natural killer cell mediated immunity	2/19	75/18800	0.00256981	0.0206368	0.00935227	PRDX1/LEP	2
GO:0043536	positive regulation of blood vessel endothelial cell migration	2/19	75/18800	0.00256981	0.0206368	0.00935227	PTGS2/FGFR1	2
GO:0007548	sex differentiation	3/19	281/18800	0.00268101	0.0213994	0.00969782	PDGFRA/LEP/AR	3
GO:0006094	gluconeogenesis	2/19	79/18800	0.00284633	0.0223132	0.010112	PCK1/LEP	2
GO:0030301	cholesterol transport	2/19	79/18800	0.00284633	0.0223132	0.010112	LEP/APOE	2
GO:0034637	cellular carbohydrate biosynthetic process	2/19	79/18800	0.00284633	0.0223132	0.010112	PCK1/LEP	2
GO:0031349	positive regulation of defense response	3/19	289/18800	0.00290258	0.0226195	0.0102508	PTGS2/GRN/CEBPA	3
GO:0048562	embryonic organ morphogenesis	3/19	294/18800	0.00304666	0.0234496	0.010627	PDGFRA/HOXC4/EFEMP1	3
GO:0019319	hexose biosynthetic process	2/19	82/18800	0.00306252	0.0234496	0.010627	PCK1/LEP	2
GO:0042310	vasoconstriction	2/19	82/18800	0.00306252	0.0234496	0.010627	PTGS2/LEP	2
GO:0014910	regulation of smooth muscle cell migration	2/19	83/18800	0.00313625	0.0237382	0.0107577	PLAU/IGFBP3	2
GO:0033273	response to vitamin	2/19	83/18800	0.00313625	0.0237382	0.0107577	PTGS2/LEP	2
GO:1900182	positive regulation of protein localization to nucleus	2/19	84/18800	0.00321081	0.0241637	0.0109506	PTGS2/LEP	2
GO:0046889	positive regulation of lipid biosynthetic process	2/19	85/18800	0.00328621	0.0245905	0.011144	PTGS2/APOE	2
GO:0046364	monosaccharide biosynthetic process	2/19	86/18800	0.00336243	0.0250187	0.0113381	PCK1/LEP	2
GO:0060191	regulation of lipase activity	2/19	90/18800	0.00367556	0.027195	0.0123243	PDGFRA/FGFR1	2
GO:0014909	smooth muscle cell migration	2/19	91/18800	0.0037559	0.0276342	0.0125233	PLAU/IGFBP3	2
GO:0030101	natural killer cell activation	2/19	93/18800	0.00391903	0.0284886	0.0129106	PRDX1/LEP	2
GO:0071214	cellular response to abiotic stimulus	3/19	323/18800	0.00396964	0.0284886	0.0129106	PTGS2/PCK1/FAS	3
GO:0104004	cellular response to environmental stimulus	3/19	323/18800	0.00396964	0.0284886	0.0129106	PTGS2/PCK1/FAS	3
GO:0015918	sterol transport	2/19	94/18800	0.00400182	0.0284886	0.0129106	LEP/APOE	2
GO:0048704	embryonic skeletal system morphogenesis	2/19	94/18800	0.00400182	0.0284886	0.0129106	PDGFRA/HOXC4	2
GO:1901655	cellular response to ketone	2/19	94/18800	0.00400182	0.0284886	0.0129106	PCK1/AR	2
GO:0048638	regulation of developmental growth	3/19	329/18800	0.00417967	0.0295948	0.0134119	LEP/AR/APOE	3
GO:0048545	response to steroid hormone	3/19	330/18800	0.00421533	0.0296504	0.0134371	PTGS2/PCK1/AR	3
GO:0051235	maintenance of location	3/19	331/18800	0.00425117	0.0296504	0.0134371	BSCL2/LEP/APOE	3
GO:0002532	production of molecular mediator involved in inflammatory response	2/19	97/18800	0.00425507	0.0296504	0.0134371	LEP/GRN	2
GO:0120162	positive regulation of cold-induced thermogenesis	2/19	98/18800	0.00434111	0.0300907	0.0136366	BSCL2/LEP	2
GO:0001933	negative regulation of protein phosphorylation	3/19	341/18800	0.00461989	0.0318555	0.0144364	IGFBP3/CEBPA/APOE	3
GO:0062012	regulation of small molecule metabolic process	3/19	342/18800	0.00465781	0.0319496	0.014479	PTGS2/LEP/APOE	3
GO:0009062	fatty acid catabolic process	2/19	102/18800	0.00469332	0.0320265	0.0145138	PCK1/LEP	2
GO:0006641	triglyceride metabolic process	2/19	103/18800	0.00478338	0.0324728	0.0147161	PCK1/APOE	2
GO:0014812	muscle cell migration	2/19	104/18800	0.00487425	0.0325857	0.0147673	PLAU/IGFBP3	2
GO:0019218	regulation of steroid metabolic process	2/19	104/18800	0.00487425	0.0325857	0.0147673	LEP/APOE	2
GO:0046822	regulation of nucleocytoplasmic transport	2/19	104/18800	0.00487425	0.0325857	0.0147673	PTGS2/LEP	2
GO:0008585	female gonad development	2/19	105/18800	0.00496591	0.0326836	0.0148116	PDGFRA/LEP	2
GO:0045833	negative regulation of lipid metabolic process	2/19	105/18800	0.00496591	0.0326836	0.0148116	BSCL2/APOE	2
GO:0002831	regulation of response to biotic stimulus	3/19	351/18800	0.00500758	0.0326836	0.0148116	LEP/GRN/APOE	3
GO:0042116	macrophage activation	2/19	106/18800	0.00505837	0.0326836	0.0148116	GRN/CEBPA	2
GO:0051341	regulation of oxidoreductase activity	2/19	106/18800	0.00505837	0.0326836	0.0148116	LEP/APOE	2
GO:0060840	artery development	2/19	106/18800	0.00505837	0.0326836	0.0148116	LEP/APOE	2
GO:0002697	regulation of immune effector process	3/19	353/18800	0.00508742	0.0326836	0.0148116	PCK1/LEP/GRN	3
GO:0070997	neuron death	3/19	353/18800	0.00508742	0.0326836	0.0148116	GRN/FAS/APOE	3
GO:0032526	response to retinoic acid	2/19	109/18800	0.00534051	0.033978	0.0153983	PCK1/LEP	2
GO:0046545	development of primary female sexual characteristics	2/19	109/18800	0.00534051	0.033978	0.0153983	PDGFRA/LEP	2
GO:0043200	response to amino acid	2/19	114/18800	0.00582655	0.0368921	0.0167189	PDGFRA/PCK1	2
GO:0071900	regulation of protein serine/threonine kinase activity	3/19	372/18800	0.00588473	0.0370822	0.016805	FGFR1/CEBPA/APOE	3
GO:0019751	polyol metabolic process	2/19	116/18800	0.00602646	0.0377945	0.0171278	PCK1/LEP	2
GO:0044282	small molecule catabolic process	3/19	376/18800	0.00606164	0.037835	0.0171462	PCK1/LEP/APOE	3
GO:0032368	regulation of lipid transport	2/19	118/18800	0.00622949	0.0386992	0.0175378	LEP/APOE	2
GO:0051897	positive regulation of protein kinase B signaling	2/19	119/18800	0.00633217	0.0387932	0.0175804	LEP/FGFR1	2
GO:0042326	negative regulation of phosphorylation	3/19	382/18800	0.00633299	0.0387932	0.0175804	IGFBP3/CEBPA/APOE	3
GO:0050878	regulation of body fluid levels	3/19	382/18800	0.00633299	0.0387932	0.0175804	PLAU/PDGFRA/APOE	3
GO:0030282	bone mineralization	2/19	121/18800	0.00653987	0.0398416	0.0180555	PTGS2/LEP	2
GO:0001701	in utero embryonic development	3/19	387/18800	0.00656463	0.0398416	0.0180555	PDGFRA/CEBPA/AR	3
GO:0007613	memory	2/19	122/18800	0.00664487	0.0399603	0.0181093	PTGS2/APOE	2
GO:0071901	negative regulation of protein serine/threonine kinase activity	2/19	122/18800	0.00664487	0.0399603	0.0181093	CEBPA/APOE	2
GO:0002244	hematopoietic progenitor cell differentiation	2/19	123/18800	0.00675065	0.040229	0.0182311	PDGFRA/EEF2	2
GO:0032355	response to estradiol	2/19	123/18800	0.00675065	0.040229	0.0182311	PTGS2/LEP	2
GO:0046660	female sex differentiation	2/19	124/18800	0.0068572	0.0403167	0.0182708	PDGFRA/LEP	2
GO:0046683	response to organophosphorus	2/19	124/18800	0.0068572	0.0403167	0.0182708	PTGS2/PCK1	2
GO:0072329	monocarboxylic acid catabolic process	2/19	124/18800	0.0068572	0.0403167	0.0182708	PCK1/LEP	2
GO:0006631	fatty acid metabolic process	3/19	395/18800	0.00694577	0.040476	0.018343	PTGS2/PCK1/LEP	3
GO:0042176	regulation of protein catabolic process	3/19	395/18800	0.00694577	0.040476	0.018343	EEF1A1/CEBPA/APOE	3
GO:0048706	embryonic skeletal system development	2/19	127/18800	0.00718145	0.0416651	0.0188819	PDGFRA/HOXC4	2
GO:0043434	response to peptide hormone	3/19	404/18800	0.00739015	0.0425664	0.0192904	PTGS2/PCK1/LEP	3
GO:0001101	response to acid chemical	2/19	129/18800	0.00740144	0.0425664	0.0192904	PDGFRA/PCK1	2
GO:0030168	platelet activation	2/19	130/18800	0.00751258	0.0430177	0.0194949	PDGFRA/APOE	2
GO:0001909	leukocyte mediated cytotoxicity	2/19	131/18800	0.00762447	0.043282	0.0196147	PRDX1/LEP	2
GO:0006639	acylglycerol metabolic process	2/19	131/18800	0.00762447	0.043282	0.0196147	PCK1/APOE	2
GO:0006638	neutral lipid metabolic process	2/19	132/18800	0.00773713	0.0435461	0.0197344	PCK1/APOE	2
GO:1900180	regulation of protein localization to nucleus	2/19	132/18800	0.00773713	0.0435461	0.0197344	PTGS2/LEP	2
GO:0001889	liver development	2/19	134/18800	0.0079647	0.0444471	0.0201427	PCK1/CEBPA	2
GO:0014074	response to purine-containing compound	2/19	134/18800	0.0079647	0.0444471	0.0201427	PTGS2/PCK1	2
GO:0071326	cellular response to monosaccharide stimulus	2/19	136/18800	0.00819529	0.0454942	0.0206172	PCK1/LEP	2
GO:0001503	ossification	3/19	420/18800	0.00822143	0.0454942	0.0206172	PTGS2/LEP/CEBPA	3
GO:0002696	positive regulation of leukocyte activation	3/19	421/18800	0.00827515	0.0455999	0.0206651	PCK1/LEP/CEBPA	3
GO:0061008	hepaticobiliary system development	2/19	137/18800	0.00831172	0.0456105	0.0206699	PCK1/CEBPA	2
GO:0051384	response to glucocorticoid	2/19	139/18800	0.00854681	0.046706	0.0211664	PTGS2/PCK1	2
GO:0008584	male gonad development	2/19	140/18800	0.00866547	0.0469647	0.0212836	PDGFRA/AR	2
GO:0042157	lipoprotein metabolic process	2/19	140/18800	0.00866547	0.0469647	0.0212836	LEP/APOE	2
GO:0042060	wound healing	3/19	429/18800	0.00871251	0.0470261	0.0213114	PLAU/PDGFRA/APOE	3
GO:0046546	development of primary male sexual characteristics	2/19	141/18800	0.00878488	0.0472232	0.0214008	PDGFRA/AR	2
GO:0071456	cellular response to hypoxia	2/19	143/18800	0.00902593	0.0477125	0.0216225	PTGS2/PCK1	2
GO:1903531	negative regulation of secretion by cell	2/19	143/18800	0.00902593	0.0477125	0.0216225	LEP/APOE	2
GO:0050867	positive regulation of cell activation	3/19	436/18800	0.00910627	0.0477125	0.0216225	PCK1/LEP/CEBPA	3
GO:0043524	negative regulation of neuron apoptotic process	2/19	145/18800	0.00926994	0.0477125	0.0216225	GRN/APOE	2
GO:0045936	negative regulation of phosphate metabolic process	3/19	440/18800	0.00933594	0.0477125	0.0216225	IGFBP3/CEBPA/APOE	3
GO:0106106	cold-induced thermogenesis	2/19	146/18800	0.00939306	0.0477125	0.0216225	BSCL2/LEP	2
GO:0120161	regulation of cold-induced thermogenesis	2/19	146/18800	0.00939306	0.0477125	0.0216225	BSCL2/LEP	2
GO:0010563	negative regulation of phosphorus metabolic process	3/19	441/18800	0.00939389	0.0477125	0.0216225	IGFBP3/CEBPA/APOE	3
GO:0034614	cellular response to reactive oxygen species	2/19	147/18800	0.00951691	0.0477125	0.0216225	PDGFRA/PRDX1	2
GO:0071322	cellular response to carbohydrate stimulus	2/19	147/18800	0.00951691	0.0477125	0.0216225	PCK1/LEP	2
GO:0010876	lipid localization	3/19	446/18800	0.00968685	0.0477125	0.0216225	BSCL2/LEP/APOE	3
GO:0007584	response to nutrient	2/19	150/18800	0.00989285	0.0477125	0.0216225	PTGS2/LEP	2
GO:0010976	positive regulation of neuron projection development	2/19	150/18800	0.00989285	0.0477125	0.0216225	GRN/APOE	2
GO:0036294	cellular response to decreased oxygen levels	2/19	151/18800	0.0100196	0.0477125	0.0216225	PTGS2/PCK1	2
GO:0000050	urea cycle	1/19	10/18800	0.0100629	0.0477125	0.0216225	CEBPA	1
GO:0001542	ovulation from ovarian follicle	1/19	10/18800	0.0100629	0.0477125	0.0216225	LEP	1
GO:0008343	adult feeding behavior	1/19	10/18800	0.0100629	0.0477125	0.0216225	LEP	1
GO:0030300	regulation of intestinal cholesterol absorption	1/19	10/18800	0.0100629	0.0477125	0.0216225	LEP	1
GO:0032275	luteinizing hormone secretion	1/19	10/18800	0.0100629	0.0477125	0.0216225	LEP	1
GO:0033197	response to vitamin E	1/19	10/18800	0.0100629	0.0477125	0.0216225	LEP	1
GO:0035768	endothelial cell chemotaxis to fibroblast growth factor	1/19	10/18800	0.0100629	0.0477125	0.0216225	FGFR1	1
GO:0048563	post-embryonic animal organ morphogenesis	1/19	10/18800	0.0100629	0.0477125	0.0216225	EFEMP1	1
GO:0060742	epithelial cell differentiation involved in prostate gland development	1/19	10/18800	0.0100629	0.0477125	0.0216225	AR	1
GO:0060767	epithelial cell proliferation involved in prostate gland development	1/19	10/18800	0.0100629	0.0477125	0.0216225	AR	1
GO:0070091	glucagon secretion	1/19	10/18800	0.0100629	0.0477125	0.0216225	LEP	1
GO:0070092	regulation of glucagon secretion	1/19	10/18800	0.0100629	0.0477125	0.0216225	LEP	1
GO:0097049	motor neuron apoptotic process	1/19	10/18800	0.0100629	0.0477125	0.0216225	FAS	1
GO:2000544	regulation of endothelial cell chemotaxis to fibroblast growth factor	1/19	10/18800	0.0100629	0.0477125	0.0216225	FGFR1	1
GO:2001269	positive regulation of cysteine-type endopeptidase activity involved in apoptotic signaling pathway	1/19	10/18800	0.0100629	0.0477125	0.0216225	FAS	1
GO:2001236	regulation of extrinsic apoptotic signaling pathway	2/19	153/18800	0.0102754	0.0477125	0.0216225	FGFR1/AR	2
GO:0052547	regulation of peptidase activity	3/19	456/18800	0.0102888	0.0477125	0.0216225	PTGS2/GRN/FAS	3
GO:0043271	negative regulation of ion transport	2/19	155/18800	0.010534	0.0477125	0.0216225	PTGS2/LEP	2
GO:1905952	regulation of lipid localization	2/19	155/18800	0.010534	0.0477125	0.0216225	LEP/APOE	2
GO:0090316	positive regulation of intracellular protein transport	2/19	156/18800	0.0106644	0.0477125	0.0216225	PTGS2/LEP	2
GO:0051051	negative regulation of transport	3/19	464/18800	0.010786	0.0477125	0.0216225	PTGS2/LEP/APOE	3
GO:0031960	response to corticosteroid	2/19	157/18800	0.0107956	0.0477125	0.0216225	PTGS2/PCK1	2
GO:1903364	positive regulation of cellular protein catabolic process	2/19	157/18800	0.0107956	0.0477125	0.0216225	CEBPA/APOE	2
GO:0007292	female gamete generation	2/19	158/18800	0.0109274	0.0477125	0.0216225	PTGS2/LEP	2
GO:0006606	protein import into nucleus	2/19	159/18800	0.01106	0.0477125	0.0216225	PTGS2/LEP	2
GO:1990845	adaptive thermogenesis	2/19	159/18800	0.01106	0.0477125	0.0216225	BSCL2/LEP	2
GO:0001660	fever generation	1/19	11/18800	0.0110639	0.0477125	0.0216225	PTGS2	1
GO:0006707	cholesterol catabolic process	1/19	11/18800	0.0110639	0.0477125	0.0216225	APOE	1
GO:0007042	lysosomal lumen acidification	1/19	11/18800	0.0110639	0.0477125	0.0216225	GRN	1
GO:0016127	sterol catabolic process	1/19	11/18800	0.0110639	0.0477125	0.0216225	APOE	1
GO:0032096	negative regulation of response to food	1/19	11/18800	0.0110639	0.0477125	0.0216225	LEP	1
GO:0032099	negative regulation of appetite	1/19	11/18800	0.0110639	0.0477125	0.0216225	LEP	1
GO:0032105	negative regulation of response to extracellular stimulus	1/19	11/18800	0.0110639	0.0477125	0.0216225	LEP	1
GO:0032108	negative regulation of response to nutrient levels	1/19	11/18800	0.0110639	0.0477125	0.0216225	LEP	1
GO:0032276	regulation of gonadotropin secretion	1/19	11/18800	0.0110639	0.0477125	0.0216225	LEP	1
GO:0033148	positive regulation of intracellular estrogen receptor signaling pathway	1/19	11/18800	0.0110639	0.0477125	0.0216225	AR	1
GO:0033210	leptin-mediated signaling pathway	1/19	11/18800	0.0110639	0.0477125	0.0216225	LEP	1
GO:0035766	cell chemotaxis to fibroblast growth factor	1/19	11/18800	0.0110639	0.0477125	0.0216225	FGFR1	1
GO:0060601	lateral sprouting from an epithelium	1/19	11/18800	0.0110639	0.0477125	0.0216225	AR	1
GO:0071377	cellular response to glucagon stimulus	1/19	11/18800	0.0110639	0.0477125	0.0216225	PCK1	1
GO:0071394	cellular response to testosterone stimulus	1/19	11/18800	0.0110639	0.0477125	0.0216225	AR	1
GO:0106049	regulation of cellular response to osmotic stress	1/19	11/18800	0.0110639	0.0477125	0.0216225	PTGS2	1
GO:1902950	regulation of dendritic spine maintenance	1/19	11/18800	0.0110639	0.0477125	0.0216225	APOE	1
GO:1904729	regulation of intestinal lipid absorption	1/19	11/18800	0.0110639	0.0477125	0.0216225	LEP	1
GO:1904847	regulation of cell chemotaxis to fibroblast growth factor	1/19	11/18800	0.0110639	0.0477125	0.0216225	FGFR1	1
GO:2000644	regulation of receptor catabolic process	1/19	11/18800	0.0110639	0.0477125	0.0216225	APOE	1
GO:0009267	cellular response to starvation	2/19	160/18800	0.0111933	0.0477125	0.0216225	PCK1/FAS	2
GO:0050806	positive regulation of synaptic transmission	2/19	161/18800	0.0113273	0.0477125	0.0216225	PTGS2/APOE	2
GO:0033674	positive regulation of kinase activity	3/19	476/18800	0.0115578	0.0477125	0.0216225	PDGFRA/LEP/FGFR1	3
GO:0007568	aging	2/19	163/18800	0.0115974	0.0477125	0.0216225	PTGS2/PCK1	2
GO:0050680	negative regulation of epithelial cell proliferation	2/19	163/18800	0.0115974	0.0477125	0.0216225	AR/APOE	2
GO:0051170	import into nucleus	2/19	163/18800	0.0115974	0.0477125	0.0216225	PTGS2/LEP	2
GO:0046661	male sex differentiation	2/19	164/18800	0.0117336	0.0477125	0.0216225	PDGFRA/AR	2
GO:0001553	luteinization	1/19	12/18800	0.012064	0.0477125	0.0216225	PDGFRA	1
GO:0019627	urea metabolic process	1/19	12/18800	0.012064	0.0477125	0.0216225	CEBPA	1
GO:0031650	regulation of heat generation	1/19	12/18800	0.012064	0.0477125	0.0216225	PTGS2	1
GO:0032817	regulation of natural killer cell proliferation	1/19	12/18800	0.012064	0.0477125	0.0216225	LEP	1
GO:0033145	positive regulation of intracellular steroid hormone receptor signaling pathway	1/19	12/18800	0.012064	0.0477125	0.0216225	AR	1
GO:0034370	triglyceride-rich lipoprotein particle remodeling	1/19	12/18800	0.012064	0.0477125	0.0216225	APOE	1
GO:0034372	very-low-density lipoprotein particle remodeling	1/19	12/18800	0.012064	0.0477125	0.0216225	APOE	1
GO:0035112	genitalia morphogenesis	1/19	12/18800	0.012064	0.0477125	0.0216225	AR	1
GO:0036295	cellular response to increased oxygen levels	1/19	12/18800	0.012064	0.0477125	0.0216225	FAS	1
GO:0043380	regulation of memory T cell differentiation	1/19	12/18800	0.012064	0.0477125	0.0216225	PCK1	1
GO:0043568	positive regulation of insulin-like growth factor receptor signaling pathway	1/19	12/18800	0.012064	0.0477125	0.0216225	AR	1
GO:0048680	positive regulation of axon regeneration	1/19	12/18800	0.012064	0.0477125	0.0216225	GRN	1
GO:0060736	prostate gland growth	1/19	12/18800	0.012064	0.0477125	0.0216225	AR	1
GO:0071285	cellular response to lithium ion	1/19	12/18800	0.012064	0.0477125	0.0216225	CEBPA	1
GO:0071941	nitrogen cycle metabolic process	1/19	12/18800	0.012064	0.0477125	0.0216225	CEBPA	1
GO:0072497	mesenchymal stem cell differentiation	1/19	12/18800	0.012064	0.0477125	0.0216225	PDGFRA	1
GO:0072537	fibroblast activation	1/19	12/18800	0.012064	0.0477125	0.0216225	LEP	1
GO:0090209	negative regulation of triglyceride metabolic process	1/19	12/18800	0.012064	0.0477125	0.0216225	APOE	1
GO:0140042	lipid droplet formation	1/19	12/18800	0.012064	0.0477125	0.0216225	BSCL2	1
GO:1900272	negative regulation of long-term synaptic potentiation	1/19	12/18800	0.012064	0.0477125	0.0216225	APOE	1
GO:1905245	regulation of aspartic-type peptidase activity	1/19	12/18800	0.012064	0.0477125	0.0216225	GRN	1
GO:0051048	negative regulation of secretion	2/19	167/18800	0.0121462	0.047894	0.0217048	LEP/APOE	2
GO:0019221	cytokine-mediated signaling pathway	3/19	486/18800	0.012225	0.0480607	0.0217803	LEP/CEBPA/FAS	3
GO:0090066	regulation of anatomical structure size	3/19	487/18800	0.0122929	0.0481839	0.0218361	PTGS2/LEP/APOE	3
GO:0031214	biomineral tissue development	2/19	170/18800	0.0125653	0.0489662	0.0221906	PTGS2/LEP	2
GO:1901652	response to peptide	3/19	491/18800	0.0125669	0.0489662	0.0221906	PTGS2/PCK1/LEP	3
GO:0006091	generation of precursor metabolites and energy	3/19	494/18800	0.0127746	0.0490144	0.0222125	SDHC/LEP/CEBPA	3
GO:0051223	regulation of protein transport	3/19	495/18800	0.0128443	0.0490144	0.0222125	PTGS2/LEP/APOE	3
GO:0110148	biomineralization	2/19	172/18800	0.0128481	0.0490144	0.0222125	PTGS2/LEP	2
GO:0055088	lipid homeostasis	2/19	173/18800	0.0129906	0.0490144	0.0222125	CEBPA/APOE	2
GO:0031392	regulation of prostaglandin biosynthetic process	1/19	13/18800	0.0130631	0.0490144	0.0222125	PTGS2	1
GO:0033700	phospholipid efflux	1/19	13/18800	0.0130631	0.0490144	0.0222125	APOE	1
GO:0042659	regulation of cell fate specification	1/19	13/18800	0.0130631	0.0490144	0.0222125	AR	1
GO:0043379	memory T cell differentiation	1/19	13/18800	0.0130631	0.0490144	0.0222125	PCK1	1
GO:0070572	positive regulation of neuron projection regeneration	1/19	13/18800	0.0130631	0.0490144	0.0222125	GRN	1
GO:0072520	seminiferous tubule development	1/19	13/18800	0.0130631	0.0490144	0.0222125	AR	1
GO:1900426	positive regulation of defense response to bacterium	1/19	13/18800	0.0130631	0.0490144	0.0222125	GRN	1
GO:1904478	regulation of intestinal absorption	1/19	13/18800	0.0130631	0.0490144	0.0222125	LEP	1
GO:1905907	negative regulation of amyloid fibril formation	1/19	13/18800	0.0130631	0.0490144	0.0222125	APOE	1
GO:0006694	steroid biosynthetic process	2/19	175/18800	0.0132777	0.0495374	0.0224495	LEP/APOE	2
GO:0035265	organ growth	2/19	175/18800	0.0132777	0.0495374	0.0224495	LEP/AR	2
GO:0030324	lung development	2/19	179/18800	0.0138601	0.0507359	0.0229926	PDGFRA/CEBPA	2
GO:0001787	natural killer cell proliferation	1/19	14/18800	0.0140612	0.0507359	0.0229926	LEP	1
GO:0009886	post-embryonic animal morphogenesis	1/19	14/18800	0.0140612	0.0507359	0.0229926	EFEMP1	1
GO:0010872	regulation of cholesterol esterification	1/19	14/18800	0.0140612	0.0507359	0.0229926	APOE	1
GO:0030238	male sex determination	1/19	14/18800	0.0140612	0.0507359	0.0229926	AR	1
GO:0035630	bone mineralization involved in bone maturation	1/19	14/18800	0.0140612	0.0507359	0.0229926	LEP	1
GO:0044794	positive regulation by host of viral process	1/19	14/18800	0.0140612	0.0507359	0.0229926	APOE	1
GO:0046459	short-chain fatty acid metabolic process	1/19	14/18800	0.0140612	0.0507359	0.0229926	PCK1	1
GO:0047484	regulation of response to osmotic stress	1/19	14/18800	0.0140612	0.0507359	0.0229926	PTGS2	1
GO:0072578	neurotransmitter-gated ion channel clustering	1/19	14/18800	0.0140612	0.0507359	0.0229926	APOE	1
GO:0090715	immunological memory formation process	1/19	14/18800	0.0140612	0.0507359	0.0229926	PCK1	1
GO:2001140	positive regulation of phospholipid transport	1/19	14/18800	0.0140612	0.0507359	0.0229926	APOE	1
GO:0050728	negative regulation of inflammatory response	2/19	182/18800	0.0143042	0.0514717	0.0233261	GRN/APOE	2
GO:0030323	respiratory tube development	2/19	183/18800	0.0144536	0.0517266	0.0234416	PDGFRA/CEBPA	2
GO:0043405	regulation of MAP kinase activity	2/19	183/18800	0.0144536	0.0517266	0.0234416	FGFR1/APOE	2
GO:0001906	cell killing	2/19	185/18800	0.0147544	0.0519159	0.0235274	PRDX1/LEP	2
GO:0051896	regulation of protein kinase B signaling	2/19	187/18800	0.015058	0.0519159	0.0235274	LEP/FGFR1	2
GO:0002679	respiratory burst involved in defense response	1/19	15/18800	0.0150584	0.0519159	0.0235274	GRN	1
GO:0032488	Cdc42 protein signal transduction	1/19	15/18800	0.0150584	0.0519159	0.0235274	APOE	1
GO:0034380	high-density lipoprotein particle assembly	1/19	15/18800	0.0150584	0.0519159	0.0235274	APOE	1
GO:0034384	high-density lipoprotein particle clearance	1/19	15/18800	0.0150584	0.0519159	0.0235274	APOE	1
GO:0035358	regulation of peroxisome proliferator activated receptor signaling pathway	1/19	15/18800	0.0150584	0.0519159	0.0235274	LEP	1
GO:0051956	negative regulation of amino acid transport	1/19	15/18800	0.0150584	0.0519159	0.0235274	LEP	1
GO:0060572	morphogenesis of an epithelial bud	1/19	15/18800	0.0150584	0.0519159	0.0235274	AR	1
GO:0070365	hepatocyte differentiation	1/19	15/18800	0.0150584	0.0519159	0.0235274	PCK1	1
GO:1902563	regulation of neutrophil activation	1/19	15/18800	0.0150584	0.0519159	0.0235274	GRN	1
GO:2001028	positive regulation of endothelial cell chemotaxis	1/19	15/18800	0.0150584	0.0519159	0.0235274	FGFR1	1
GO:2001138	regulation of phospholipid transport	1/19	15/18800	0.0150584	0.0519159	0.0235274	APOE	1
GO:2001279	regulation of unsaturated fatty acid biosynthetic process	1/19	15/18800	0.0150584	0.0519159	0.0235274	PTGS2	1
GO:0061136	regulation of proteasomal protein catabolic process	2/19	190/18800	0.0155184	0.0523363	0.0237179	CEBPA/APOE	2
GO:1901654	response to ketone	2/19	190/18800	0.0155184	0.0523363	0.0237179	PCK1/AR	2
GO:0071248	cellular response to metal ion	2/19	191/18800	0.0156733	0.0523363	0.0237179	PTGS2/CEBPA	2
GO:0010952	positive regulation of peptidase activity	2/19	192/18800	0.0158288	0.0523363	0.0237179	GRN/FAS	2
GO:0009746	response to hexose	2/19	193/18800	0.0159849	0.0523363	0.0237179	PTGS2/PCK1	2
GO:0031649	heat generation	1/19	16/18800	0.0160546	0.0523363	0.0237179	PTGS2	1
GO:0032095	regulation of response to food	1/19	16/18800	0.0160546	0.0523363	0.0237179	LEP	1
GO:0032274	gonadotropin secretion	1/19	16/18800	0.0160546	0.0523363	0.0237179	LEP	1
GO:0034374	low-density lipoprotein particle remodeling	1/19	16/18800	0.0160546	0.0523363	0.0237179	APOE	1
GO:0034375	high-density lipoprotein particle remodeling	1/19	16/18800	0.0160546	0.0523363	0.0237179	APOE	1
GO:0035641	locomotory exploration behavior	1/19	16/18800	0.0160546	0.0523363	0.0237179	APOE	1
GO:0035751	regulation of lysosomal lumen pH	1/19	16/18800	0.0160546	0.0523363	0.0237179	GRN	1
GO:0042159	lipoprotein catabolic process	1/19	16/18800	0.0160546	0.0523363	0.0237179	APOE	1
GO:0045986	negative regulation of smooth muscle contraction	1/19	16/18800	0.0160546	0.0523363	0.0237179	PTGS2	1
GO:0051044	positive regulation of membrane protein ectodomain proteolysis	1/19	16/18800	0.0160546	0.0523363	0.0237179	APOE	1
GO:0061684	chaperone-mediated autophagy	1/19	16/18800	0.0160546	0.0523363	0.0237179	EEF1A1	1
GO:0071391	cellular response to estrogen stimulus	1/19	16/18800	0.0160546	0.0523363	0.0237179	AR	1
GO:0071468	cellular response to acidic pH	1/19	16/18800	0.0160546	0.0523363	0.0237179	PCK1	1
GO:0072224	metanephric glomerulus development	1/19	16/18800	0.0160546	0.0523363	0.0237179	PDGFRA	1
GO:0090336	positive regulation of brown fat cell differentiation	1/19	16/18800	0.0160546	0.0523363	0.0237179	PTGS2	1
GO:1902931	negative regulation of alcohol biosynthetic process	1/19	16/18800	0.0160546	0.0523363	0.0237179	APOE	1
GO:1905906	regulation of amyloid fibril formation	1/19	16/18800	0.0160546	0.0523363	0.0237179	APOE	1
GO:0042594	response to starvation	2/19	196/18800	0.0164575	0.0535173	0.0242531	PCK1/FAS	2
GO:0032388	positive regulation of intracellular transport	2/19	198/18800	0.0167758	0.0539775	0.0244617	PTGS2/LEP	2
GO:0048167	regulation of synaptic plasticity	2/19	198/18800	0.0167758	0.0539775	0.0244617	PTGS2/APOE	2
GO:0032310	prostaglandin secretion	1/19	17/18800	0.0170498	0.0539775	0.0244617	LEP	1
GO:0043117	positive regulation of vascular permeability	1/19	17/18800	0.0170498	0.0539775	0.0244617	APOE	1
GO:0046325	negative regulation of glucose import	1/19	17/18800	0.0170498	0.0539775	0.0244617	LEP	1
GO:0048557	embryonic digestive tract morphogenesis	1/19	17/18800	0.0170498	0.0539775	0.0244617	PDGFRA	1
GO:0048569	post-embryonic animal organ development	1/19	17/18800	0.0170498	0.0539775	0.0244617	EFEMP1	1
GO:0055089	fatty acid homeostasis	1/19	17/18800	0.0170498	0.0539775	0.0244617	APOE	1
GO:0090594	inflammatory response to wounding	1/19	17/18800	0.0170498	0.0539775	0.0244617	GRN	1
GO:0090713	immunological memory process	1/19	17/18800	0.0170498	0.0539775	0.0244617	PCK1	1
GO:2001267	regulation of cysteine-type endopeptidase activity involved in apoptotic signaling pathway	1/19	17/18800	0.0170498	0.0539775	0.0244617	FAS	1
GO:0006006	glucose metabolic process	2/19	201/18800	0.0172583	0.0543761	0.0246423	PCK1/LEP	2
GO:0009612	response to mechanical stimulus	2/19	201/18800	0.0172583	0.0543761	0.0246423	PTGS2/FAS	2
GO:0060541	respiratory system development	2/19	203/18800	0.0175833	0.0548825	0.0248718	PDGFRA/CEBPA	2
GO:0071383	cellular response to steroid hormone stimulus	2/19	203/18800	0.0175833	0.0548825	0.0248718	PCK1/AR	2
GO:0043281	regulation of cysteine-type endopeptidase activity involved in apoptotic process	2/19	204/18800	0.0177468	0.0548825	0.0248718	PTGS2/FAS	2
GO:0032869	cellular response to insulin stimulus	2/19	205/18800	0.0179109	0.0548825	0.0248718	PCK1/LEP	2
GO:0002281	macrophage activation involved in immune response	1/19	18/18800	0.0180441	0.0548825	0.0248718	GRN	1
GO:0008340	determination of adult lifespan	1/19	18/18800	0.0180441	0.0548825	0.0248718	LEP	1
GO:0030299	intestinal cholesterol absorption	1/19	18/18800	0.0180441	0.0548825	0.0248718	LEP	1
GO:0034433	steroid esterification	1/19	18/18800	0.0180441	0.0548825	0.0248718	APOE	1
GO:0034434	sterol esterification	1/19	18/18800	0.0180441	0.0548825	0.0248718	APOE	1
GO:0034435	cholesterol esterification	1/19	18/18800	0.0180441	0.0548825	0.0248718	APOE	1
GO:0044320	cellular response to leptin stimulus	1/19	18/18800	0.0180441	0.0548825	0.0248718	LEP	1
GO:0050746	regulation of lipoprotein metabolic process	1/19	18/18800	0.0180441	0.0548825	0.0248718	LEP	1
GO:0060263	regulation of respiratory burst	1/19	18/18800	0.0180441	0.0548825	0.0248718	GRN	1
GO:0071318	cellular response to ATP	1/19	18/18800	0.0180441	0.0548825	0.0248718	PTGS2	1
GO:0150079	negative regulation of neuroinflammatory response	1/19	18/18800	0.0180441	0.0548825	0.0248718	GRN	1
GO:0043523	regulation of neuron apoptotic process	2/19	207/18800	0.0182411	0.0553537	0.0250854	GRN/APOE	2
GO:0016051	carbohydrate biosynthetic process	2/19	209/18800	0.0185739	0.0561051	0.0254259	PCK1/LEP	2
GO:1901215	negative regulation of neuron death	2/19	209/18800	0.0185739	0.0561051	0.0254259	GRN/APOE	2
GO:0015732	prostaglandin transport	1/19	19/18800	0.0190375	0.0565968	0.0256487	LEP	1
GO:0043031	negative regulation of macrophage activation	1/19	19/18800	0.0190375	0.0565968	0.0256487	GRN	1
GO:0055003	cardiac myofibril assembly	1/19	19/18800	0.0190375	0.0565968	0.0256487	PDGFRA	1
GO:0055093	response to hyperoxia	1/19	19/18800	0.0190375	0.0565968	0.0256487	FAS	1
GO:0060749	mammary gland alveolus development	1/19	19/18800	0.0190375	0.0565968	0.0256487	AR	1
GO:0061298	retina vasculature development in camera-type eye	1/19	19/18800	0.0190375	0.0565968	0.0256487	PDGFRA	1
GO:0061377	mammary gland lobule development	1/19	19/18800	0.0190375	0.0565968	0.0256487	AR	1
GO:0006469	negative regulation of protein kinase activity	2/19	213/18800	0.0192473	0.0570916	0.0258729	CEBPA/APOE	2
GO:0030258	lipid modification	2/19	216/18800	0.0197591	0.0583468	0.0264418	LEP/APOE	2
GO:0043491	protein kinase B signaling	2/19	216/18800	0.0197591	0.0583468	0.0264418	LEP/FGFR1	2
GO:0010288	response to lead ion	1/19	20/18800	0.0200299	0.0583615	0.0264484	PTGS2	1
GO:0043691	reverse cholesterol transport	1/19	20/18800	0.0200299	0.0583615	0.0264484	APOE	1
GO:0097062	dendritic spine maintenance	1/19	20/18800	0.0200299	0.0583615	0.0264484	APOE	1
GO:1900221	regulation of amyloid-beta clearance	1/19	20/18800	0.0200299	0.0583615	0.0264484	APOE	1
GO:1900424	regulation of defense response to bacterium	1/19	20/18800	0.0200299	0.0583615	0.0264484	GRN	1
GO:1903978	regulation of microglial cell activation	1/19	20/18800	0.0200299	0.0583615	0.0264484	GRN	1
GO:0044242	cellular lipid catabolic process	2/19	219/18800	0.0202766	0.0589499	0.0267151	PCK1/LEP	2
GO:0070374	positive regulation of ERK1 and ERK2 cascade	2/19	220/18800	0.0204504	0.0593242	0.0268847	PDGFRA/APOE	2
GO:0071241	cellular response to inorganic substance	2/19	221/18800	0.0206248	0.0596662	0.0270397	PTGS2/CEBPA	2
GO:0050870	positive regulation of T cell activation	2/19	223/18800	0.0209756	0.0596662	0.0270397	PCK1/LEP	2
GO:1903050	regulation of proteolysis involved in cellular protein catabolic process	2/19	223/18800	0.0209756	0.0596662	0.0270397	CEBPA/APOE	2
GO:0032098	regulation of appetite	1/19	21/18800	0.0210214	0.0596662	0.0270397	LEP	1
GO:0033762	response to glucagon	1/19	21/18800	0.0210214	0.0596662	0.0270397	PCK1	1
GO:0044090	positive regulation of vacuole organization	1/19	21/18800	0.0210214	0.0596662	0.0270397	GRN	1
GO:0044241	lipid digestion	1/19	21/18800	0.0210214	0.0596662	0.0270397	LEP	1
GO:0071498	cellular response to fluid shear stress	1/19	21/18800	0.0210214	0.0596662	0.0270397	PTGS2	1
GO:0071636	positive regulation of transforming growth factor beta production	1/19	21/18800	0.0210214	0.0596662	0.0270397	PTGS2	1
GO:0098856	intestinal lipid absorption	1/19	21/18800	0.0210214	0.0596662	0.0270397	LEP	1
GO:0033157	regulation of intracellular protein transport	2/19	224/18800	0.0211519	0.059779	0.0270908	PTGS2/LEP	2
GO:0046777	protein autophosphorylation	2/19	224/18800	0.0211519	0.059779	0.0270908	PDGFRA/FGFR1	2
GO:0050920	regulation of chemotaxis	2/19	225/18800	0.0213288	0.06015	0.027259	PDGFRA/FGFR1	2
GO:0007530	sex determination	1/19	22/18800	0.0220118	0.0607332	0.0275232	AR	1
GO:0010042	response to manganese ion	1/19	22/18800	0.0220118	0.0607332	0.0275232	PTGS2	1
GO:0010829	negative regulation of glucose transmembrane transport	1/19	22/18800	0.0220118	0.0607332	0.0275232	LEP	1
GO:0010888	negative regulation of lipid storage	1/19	22/18800	0.0220118	0.0607332	0.0275232	LEP	1
GO:0023019	signal transduction involved in regulation of gene expression	1/19	22/18800	0.0220118	0.0607332	0.0275232	PDGFRA	1
GO:0032891	negative regulation of organic acid transport	1/19	22/18800	0.0220118	0.0607332	0.0275232	LEP	1
GO:0035357	peroxisome proliferator activated receptor signaling pathway	1/19	22/18800	0.0220118	0.0607332	0.0275232	LEP	1
GO:0044321	response to leptin	1/19	22/18800	0.0220118	0.0607332	0.0275232	LEP	1
GO:0046628	positive regulation of insulin receptor signaling pathway	1/19	22/18800	0.0220118	0.0607332	0.0275232	LEP	1
GO:0051000	positive regulation of nitric-oxide synthase activity	1/19	22/18800	0.0220118	0.0607332	0.0275232	APOE	1
GO:2000116	regulation of cysteine-type endopeptidase activity	2/19	229/18800	0.0220429	0.0607332	0.0275232	PTGS2/FAS	2
GO:0042445	hormone metabolic process	2/19	230/18800	0.0222229	0.0609742	0.0276325	PDGFRA/LEP	2
GO:2001234	negative regulation of apoptotic signaling pathway	2/19	230/18800	0.0222229	0.0609742	0.0276325	PTGS2/AR	2
GO:0072593	reactive oxygen species metabolic process	2/19	231/18800	0.0224036	0.0613421	0.0277992	PRDX1/LEP	2
GO:0002274	myeloid leukocyte activation	2/19	232/18800	0.0225849	0.0615708	0.0279029	GRN/CEBPA	2
GO:0045732	positive regulation of protein catabolic process	2/19	233/18800	0.0227668	0.0615708	0.0279029	CEBPA/APOE	2
GO:0019430	removal of superoxide radicals	1/19	23/18800	0.0230014	0.0615708	0.0279029	PRDX1	1
GO:0032331	negative regulation of chondrocyte differentiation	1/19	23/18800	0.0230014	0.0615708	0.0279029	EFEMP1	1
GO:0045540	regulation of cholesterol biosynthetic process	1/19	23/18800	0.0230014	0.0615708	0.0279029	APOE	1
GO:0045663	positive regulation of myoblast differentiation	1/19	23/18800	0.0230014	0.0615708	0.0279029	IGFBP3	1
GO:0045723	positive regulation of fatty acid biosynthetic process	1/19	23/18800	0.0230014	0.0615708	0.0279029	PTGS2	1
GO:0046697	decidualization	1/19	23/18800	0.0230014	0.0615708	0.0279029	PTGS2	1
GO:0060444	branching involved in mammary gland duct morphogenesis	1/19	23/18800	0.0230014	0.0615708	0.0279029	AR	1
GO:0060571	morphogenesis of an epithelial fold	1/19	23/18800	0.0230014	0.0615708	0.0279029	AR	1
GO:0106118	regulation of sterol biosynthetic process	1/19	23/18800	0.0230014	0.0615708	0.0279029	APOE	1
GO:0033673	negative regulation of kinase activity	2/19	236/18800	0.0233163	0.0622872	0.0282275	CEBPA/APOE	2
GO:0046395	carboxylic acid catabolic process	2/19	238/18800	0.0236857	0.0630635	0.0285793	PCK1/LEP	2
GO:0001759	organ induction	1/19	24/18800	0.02399	0.0630635	0.0285793	AR	1
GO:0007035	vacuolar acidification	1/19	24/18800	0.02399	0.0630635	0.0285793	GRN	1
GO:0042730	fibrinolysis	1/19	24/18800	0.02399	0.0630635	0.0285793	PLAU	1
GO:0048143	astrocyte activation	1/19	24/18800	0.02399	0.0630635	0.0285793	GRN	1
GO:0051043	regulation of membrane protein ectodomain proteolysis	1/19	24/18800	0.02399	0.0630635	0.0285793	APOE	1
GO:1903792	negative regulation of anion transport	1/19	24/18800	0.02399	0.0630635	0.0285793	LEP	1
GO:2001026	regulation of endothelial cell chemotaxis	1/19	24/18800	0.02399	0.0630635	0.0285793	FGFR1	1
GO:0016054	organic acid catabolic process	2/19	242/18800	0.0244318	0.0639695	0.0289899	PCK1/LEP	2
GO:0019318	hexose metabolic process	2/19	242/18800	0.0244318	0.0639695	0.0289899	PCK1/LEP	2
GO:0031639	plasminogen activation	1/19	25/18800	0.0249777	0.0643007	0.02914	PLAU	1
GO:0032104	regulation of response to extracellular stimulus	1/19	25/18800	0.0249777	0.0643007	0.02914	LEP	1
GO:0032107	regulation of response to nutrient levels	1/19	25/18800	0.0249777	0.0643007	0.02914	LEP	1
GO:0045932	negative regulation of muscle contraction	1/19	25/18800	0.0249777	0.0643007	0.02914	PTGS2	1
GO:0071450	cellular response to oxygen radical	1/19	25/18800	0.0249777	0.0643007	0.02914	PRDX1	1
GO:0071451	cellular response to superoxide	1/19	25/18800	0.0249777	0.0643007	0.02914	PRDX1	1
GO:1900078	positive regulation of cellular response to insulin stimulus	1/19	25/18800	0.0249777	0.0643007	0.02914	LEP	1
GO:1905564	positive regulation of vascular endothelial cell proliferation	1/19	25/18800	0.0249777	0.0643007	0.02914	FGFR1	1
GO:1903039	positive regulation of leukocyte cell-cell adhesion	2/19	245/18800	0.0249977	0.0643007	0.02914	PCK1/LEP	2
GO:0071695	anatomical structure maturation	2/19	246/18800	0.0251875	0.0646628	0.0293041	LEP/CEBPA	2
GO:0015850	organic hydroxy compound transport	2/19	248/18800	0.025569	0.0655078	0.029687	LEP/APOE	2
GO:0034377	plasma lipoprotein particle assembly	1/19	26/18800	0.0259644	0.0655078	0.029687	APOE	1
GO:0034389	lipid droplet organization	1/19	26/18800	0.0259644	0.0655078	0.029687	BSCL2	1
GO:0036296	response to increased oxygen levels	1/19	26/18800	0.0259644	0.0655078	0.029687	FAS	1
GO:0043931	ossification involved in bone maturation	1/19	26/18800	0.0259644	0.0655078	0.029687	LEP	1
GO:0050995	negative regulation of lipid catabolic process	1/19	26/18800	0.0259644	0.0655078	0.029687	BSCL2	1
GO:0060740	prostate gland epithelium morphogenesis	1/19	26/18800	0.0259644	0.0655078	0.029687	AR	1
GO:0070102	interleukin-6-mediated signaling pathway	1/19	26/18800	0.0259644	0.0655078	0.029687	CEBPA	1
GO:0071549	cellular response to dexamethasone stimulus	1/19	26/18800	0.0259644	0.0655078	0.029687	PCK1	1
GO:0050708	regulation of protein secretion	2/19	252/18800	0.0263392	0.0663264	0.030058	LEP/APOE	2
GO:0001963	synaptic transmission, dopaminergic	1/19	27/18800	0.0269501	0.0664669	0.0301217	PTGS2	1
GO:0002675	positive regulation of acute inflammatory response	1/19	27/18800	0.0269501	0.0664669	0.0301217	PTGS2	1
GO:0006706	steroid catabolic process	1/19	27/18800	0.0269501	0.0664669	0.0301217	APOE	1
GO:0007263	nitric oxide mediated signal transduction	1/19	27/18800	0.0269501	0.0664669	0.0301217	APOE	1
GO:0010875	positive regulation of cholesterol efflux	1/19	27/18800	0.0269501	0.0664669	0.0301217	APOE	1
GO:0010894	negative regulation of steroid biosynthetic process	1/19	27/18800	0.0269501	0.0664669	0.0301217	APOE	1
GO:0030325	adrenal gland development	1/19	27/18800	0.0269501	0.0664669	0.0301217	PDGFRA	1
GO:0035640	exploration behavior	1/19	27/18800	0.0269501	0.0664669	0.0301217	APOE	1
GO:0051953	negative regulation of amine transport	1/19	27/18800	0.0269501	0.0664669	0.0301217	LEP	1
GO:0071467	cellular response to pH	1/19	27/18800	0.0269501	0.0664669	0.0301217	PCK1	1
GO:0072012	glomerulus vasculature development	1/19	27/18800	0.0269501	0.0664669	0.0301217	PDGFRA	1
GO:1903362	regulation of cellular protein catabolic process	2/19	258/18800	0.0275121	0.0677262	0.0306923	CEBPA/APOE	2
GO:0032868	response to insulin	2/19	259/18800	0.0277097	0.0680852	0.0308551	PCK1/LEP	2
GO:1903522	regulation of blood circulation	2/19	260/18800	0.0279078	0.0681302	0.0308755	PTGS2/LEP	2
GO:0000303	response to superoxide	1/19	28/18800	0.0279349	0.0681302	0.0308755	PRDX1	1
GO:0032801	receptor catabolic process	1/19	28/18800	0.0279349	0.0681302	0.0308755	APOE	1
GO:0060512	prostate gland morphogenesis	1/19	28/18800	0.0279349	0.0681302	0.0308755	AR	1
GO:0005996	monosaccharide metabolic process	2/19	261/18800	0.0281065	0.0683772	0.0309874	PCK1/LEP	2
GO:0030217	T cell differentiation	2/19	263/18800	0.0285057	0.0683772	0.0309874	PCK1/LEP	2
GO:0007611	learning or memory	2/19	264/18800	0.0287062	0.0683772	0.0309874	PTGS2/APOE	2
GO:0030522	intracellular receptor signaling pathway	2/19	264/18800	0.0287062	0.0683772	0.0309874	LEP/AR	2
GO:0000305	response to oxygen radical	1/19	29/18800	0.0289188	0.0683772	0.0309874	PRDX1	1
GO:0003156	regulation of animal organ formation	1/19	29/18800	0.0289188	0.0683772	0.0309874	AR	1
GO:0007271	synaptic transmission, cholinergic	1/19	29/18800	0.0289188	0.0683772	0.0309874	APOE	1
GO:0010447	response to acidic pH	1/19	29/18800	0.0289188	0.0683772	0.0309874	PCK1	1
GO:0010453	regulation of cell fate commitment	1/19	29/18800	0.0289188	0.0683772	0.0309874	AR	1
GO:0010575	positive regulation of vascular endothelial growth factor production	1/19	29/18800	0.0289188	0.0683772	0.0309874	PTGS2	1
GO:0048679	regulation of axon regeneration	1/19	29/18800	0.0289188	0.0683772	0.0309874	GRN	1
GO:0051968	positive regulation of synaptic transmission, glutamatergic	1/19	29/18800	0.0289188	0.0683772	0.0309874	PTGS2	1
GO:0061437	renal system vasculature development	1/19	29/18800	0.0289188	0.0683772	0.0309874	PDGFRA	1
GO:0061440	kidney vasculature development	1/19	29/18800	0.0289188	0.0683772	0.0309874	PDGFRA	1
GO:0065005	protein-lipid complex assembly	1/19	29/18800	0.0289188	0.0683772	0.0309874	APOE	1
GO:0070977	bone maturation	1/19	29/18800	0.0289188	0.0683772	0.0309874	LEP	1
GO:1902430	negative regulation of amyloid-beta formation	1/19	29/18800	0.0289188	0.0683772	0.0309874	APOE	1
GO:0031348	negative regulation of defense response	2/19	268/18800	0.0295138	0.0693767	0.0314403	GRN/APOE	2
GO:0033198	response to ATP	1/19	30/18800	0.0299017	0.0693767	0.0314403	PTGS2	1
GO:0034368	protein-lipid complex remodeling	1/19	30/18800	0.0299017	0.0693767	0.0314403	APOE	1
GO:0034369	plasma lipoprotein particle remodeling	1/19	30/18800	0.0299017	0.0693767	0.0314403	APOE	1
GO:0042744	hydrogen peroxide catabolic process	1/19	30/18800	0.0299017	0.0693767	0.0314403	PRDX1	1
GO:0043032	positive regulation of macrophage activation	1/19	30/18800	0.0299017	0.0693767	0.0314403	CEBPA	1
GO:0045939	negative regulation of steroid metabolic process	1/19	30/18800	0.0299017	0.0693767	0.0314403	APOE	1
GO:0060325	face morphogenesis	1/19	30/18800	0.0299017	0.0693767	0.0314403	PDGFRA	1
GO:0060603	mammary gland duct morphogenesis	1/19	30/18800	0.0299017	0.0693767	0.0314403	AR	1
GO:1990776	response to angiotensin	1/19	30/18800	0.0299017	0.0693767	0.0314403	PTGS2	1
GO:0051348	negative regulation of transferase activity	2/19	270/18800	0.029921	0.0693767	0.0314403	CEBPA/APOE	2
GO:0001894	tissue homeostasis	2/19	272/18800	0.0303305	0.0702026	0.0318146	PTGS2/PRDX1	2
GO:0006099	tricarboxylic acid cycle	1/19	31/18800	0.0308837	0.0708604	0.0321127	SDHC	1
GO:0035767	endothelial cell chemotaxis	1/19	31/18800	0.0308837	0.0708604	0.0321127	FGFR1	1
GO:0045987	positive regulation of smooth muscle contraction	1/19	31/18800	0.0308837	0.0708604	0.0321127	PTGS2	1
GO:0071295	cellular response to vitamin	1/19	31/18800	0.0308837	0.0708604	0.0321127	LEP	1
GO:0098868	bone growth	1/19	31/18800	0.0308837	0.0708604	0.0321127	LEP	1
GO:0001516	prostaglandin biosynthetic process	1/19	32/18800	0.0318648	0.0722305	0.0327336	PTGS2	1
GO:0032770	positive regulation of monooxygenase activity	1/19	32/18800	0.0318648	0.0722305	0.0327336	APOE	1
GO:0034367	protein-containing complex remodeling	1/19	32/18800	0.0318648	0.0722305	0.0327336	APOE	1
GO:0044788	modulation by host of viral process	1/19	32/18800	0.0318648	0.0722305	0.0327336	APOE	1
GO:0046457	prostanoid biosynthetic process	1/19	32/18800	0.0318648	0.0722305	0.0327336	PTGS2	1
GO:0070570	regulation of neuron projection regeneration	1/19	32/18800	0.0318648	0.0722305	0.0327336	GRN	1
GO:1900745	positive regulation of p38MAPK cascade	1/19	32/18800	0.0318648	0.0722305	0.0327336	LEP	1
GO:0048872	homeostasis of number of cells	2/19	282/18800	0.032412	0.0725783	0.0328913	PRDX1/FAS	2
GO:0034599	cellular response to oxidative stress	2/19	284/18800	0.032835	0.0725783	0.0328913	PDGFRA/PRDX1	2
GO:0001662	behavioral fear response	1/19	33/18800	0.0328449	0.0725783	0.0328913	APOE	1
GO:0001893	maternal placenta development	1/19	33/18800	0.0328449	0.0725783	0.0328913	PTGS2	1
GO:0003382	epithelial cell morphogenesis	1/19	33/18800	0.0328449	0.0725783	0.0328913	AR	1
GO:0043552	positive regulation of phosphatidylinositol 3-kinase activity	1/19	33/18800	0.0328449	0.0725783	0.0328913	PDGFRA	1
GO:0045736	negative regulation of cyclin-dependent protein serine/threonine kinase activity	1/19	33/18800	0.0328449	0.0725783	0.0328913	CEBPA	1
GO:0045907	positive regulation of vasoconstriction	1/19	33/18800	0.0328449	0.0725783	0.0328913	PTGS2	1
GO:0045940	positive regulation of steroid metabolic process	1/19	33/18800	0.0328449	0.0725783	0.0328913	APOE	1
GO:0048566	embryonic digestive tract development	1/19	33/18800	0.0328449	0.0725783	0.0328913	PDGFRA	1
GO:0048799	animal organ maturation	1/19	33/18800	0.0328449	0.0725783	0.0328913	LEP	1
GO:0050901	leukocyte tethering or rolling	1/19	33/18800	0.0328449	0.0725783	0.0328913	LEP	1
GO:0055094	response to lipoprotein particle	1/19	33/18800	0.0328449	0.0725783	0.0328913	APOE	1
GO:1902992	negative regulation of amyloid precursor protein catabolic process	1/19	33/18800	0.0328449	0.0725783	0.0328913	APOE	1
GO:1904030	negative regulation of cyclin-dependent protein kinase activity	1/19	33/18800	0.0328449	0.0725783	0.0328913	CEBPA	1
GO:0002366	leukocyte activation involved in immune response	2/19	285/18800	0.0330473	0.0729033	0.0330385	PCK1/GRN	2
GO:0044262	cellular carbohydrate metabolic process	2/19	287/18800	0.0334736	0.0737203	0.0334088	PCK1/LEP	2
GO:0002209	behavioral defense response	1/19	34/18800	0.033824	0.0737521	0.0334232	APOE	1
GO:0031128	developmental induction	1/19	34/18800	0.033824	0.0737521	0.0334232	AR	1
GO:0034405	response to fluid shear stress	1/19	34/18800	0.033824	0.0737521	0.0334232	PTGS2	1
GO:0060323	head morphogenesis	1/19	34/18800	0.033824	0.0737521	0.0334232	PDGFRA	1
GO:0110110	positive regulation of animal organ morphogenesis	1/19	34/18800	0.033824	0.0737521	0.0334232	AR	1
GO:1990000	amyloid fibril formation	1/19	34/18800	0.033824	0.0737521	0.0334232	APOE	1
GO:0002263	cell activation involved in immune response	2/19	289/18800	0.0339021	0.0738001	0.033445	PCK1/GRN	2
GO:0022409	positive regulation of cell-cell adhesion	2/19	291/18800	0.0343328	0.0745278	0.0337747	PCK1/LEP	2
GO:0051222	positive regulation of protein transport	2/19	293/18800	0.0347657	0.0745278	0.0337747	PTGS2/LEP	2
GO:0007616	long-term memory	1/19	35/18800	0.0348023	0.0745278	0.0337747	APOE	1
GO:0019068	virion assembly	1/19	35/18800	0.0348023	0.0745278	0.0337747	APOE	1
GO:0033146	regulation of intracellular estrogen receptor signaling pathway	1/19	35/18800	0.0348023	0.0745278	0.0337747	AR	1
GO:0033280	response to vitamin D	1/19	35/18800	0.0348023	0.0745278	0.0337747	PTGS2	1
GO:0035633	maintenance of blood-brain barrier	1/19	35/18800	0.0348023	0.0745278	0.0337747	PTGS2	1
GO:0044060	regulation of endocrine process	1/19	35/18800	0.0348023	0.0745278	0.0337747	LEP	1
GO:0048048	embryonic eye morphogenesis	1/19	35/18800	0.0348023	0.0745278	0.0337747	EFEMP1	1
GO:0090050	positive regulation of cell migration involved in sprouting angiogenesis	1/19	35/18800	0.0348023	0.0745278	0.0337747	PTGS2	1
GO:0034504	protein localization to nucleus	2/19	294/18800	0.0349829	0.0746719	0.03384	PTGS2/LEP	2
GO:0071375	cellular response to peptide hormone stimulus	2/19	294/18800	0.0349829	0.0746719	0.03384	PCK1/LEP	2
GO:0021700	developmental maturation	2/19	296/18800	0.0354191	0.0753947	0.0341676	LEP/CEBPA	2
GO:0048511	rhythmic process	2/19	297/18800	0.0356379	0.0753947	0.0341676	PDGFRA/LEP	2
GO:0001941	postsynaptic membrane organization	1/19	36/18800	0.0357795	0.0753947	0.0341676	APOE	1
GO:0019934	cGMP-mediated signaling	1/19	36/18800	0.0357795	0.0753947	0.0341676	APOE	1
GO:0030851	granulocyte differentiation	1/19	36/18800	0.0357795	0.0753947	0.0341676	CEBPA	1
GO:0060999	positive regulation of dendritic spine development	1/19	36/18800	0.0357795	0.0753947	0.0341676	APOE	1
GO:0071402	cellular response to lipoprotein particle stimulus	1/19	36/18800	0.0357795	0.0753947	0.0341676	APOE	1
GO:1905332	positive regulation of morphogenesis of an epithelium	1/19	36/18800	0.0357795	0.0753947	0.0341676	AR	1
GO:0008210	estrogen metabolic process	1/19	37/18800	0.0367559	0.0764732	0.0346563	PDGFRA	1
GO:0010092	specification of animal organ identity	1/19	37/18800	0.0367559	0.0764732	0.0346563	AR	1
GO:0032094	response to food	1/19	37/18800	0.0367559	0.0764732	0.0346563	LEP	1
GO:0042596	fear response	1/19	37/18800	0.0367559	0.0764732	0.0346563	APOE	1
GO:0045454	cell redox homeostasis	1/19	37/18800	0.0367559	0.0764732	0.0346563	PRDX1	1
GO:0045730	respiratory burst	1/19	37/18800	0.0367559	0.0764732	0.0346563	GRN	1
GO:0090181	regulation of cholesterol metabolic process	1/19	37/18800	0.0367559	0.0764732	0.0346563	APOE	1
GO:0090218	positive regulation of lipid kinase activity	1/19	37/18800	0.0367559	0.0764732	0.0346563	PDGFRA	1
GO:0050890	cognition	2/19	306/18800	0.0376319	0.0780096	0.0353526	PTGS2/APOE	2
GO:0032371	regulation of sterol transport	1/19	38/18800	0.0377313	0.0780096	0.0353526	LEP	1
GO:0032374	regulation of cholesterol transport	1/19	38/18800	0.0377313	0.0780096	0.0353526	LEP	1
GO:0032814	regulation of natural killer cell activation	1/19	38/18800	0.0377313	0.0780096	0.0353526	LEP	1
GO:0006913	nucleocytoplasmic transport	2/19	308/18800	0.0380808	0.0784858	0.0355684	PTGS2/LEP	2
GO:0051169	nuclear transport	2/19	308/18800	0.0380808	0.0784858	0.0355684	PTGS2/LEP	2
GO:1904951	positive regulation of establishment of protein localization	2/19	309/18800	0.038306	0.0786509	0.0356432	PTGS2/LEP	2
GO:0014912	negative regulation of smooth muscle cell migration	1/19	39/18800	0.0387058	0.0786509	0.0356432	IGFBP3	1
GO:0042755	eating behavior	1/19	39/18800	0.0387058	0.0786509	0.0356432	LEP	1
GO:0043029	T cell homeostasis	1/19	39/18800	0.0387058	0.0786509	0.0356432	FAS	1
GO:0045923	positive regulation of fatty acid metabolic process	1/19	39/18800	0.0387058	0.0786509	0.0356432	PTGS2	1
GO:0071470	cellular response to osmotic stress	1/19	39/18800	0.0387058	0.0786509	0.0356432	PTGS2	1
GO:0071634	regulation of transforming growth factor beta production	1/19	39/18800	0.0387058	0.0786509	0.0356432	PTGS2	1
GO:0090278	negative regulation of peptide hormone secretion	1/19	39/18800	0.0387058	0.0786509	0.0356432	LEP	1
GO:0097242	amyloid-beta clearance	1/19	39/18800	0.0387058	0.0786509	0.0356432	APOE	1
GO:0070372	regulation of ERK1 and ERK2 cascade	2/19	311/18800	0.0387581	0.0786509	0.0356432	PDGFRA/APOE	2
GO:1901214	regulation of neuron death	2/19	313/18800	0.0392122	0.0794501	0.0360054	GRN/APOE	2
GO:0018105	peptidyl-serine phosphorylation	2/19	315/18800	0.0396685	0.0796611	0.036101	PTGS2/PCK1	2
GO:0060326	cell chemotaxis	2/19	315/18800	0.0396685	0.0796611	0.036101	PDGFRA/FGFR1	2
GO:0002792	negative regulation of peptide secretion	1/19	40/18800	0.0396793	0.0796611	0.036101	LEP	1
GO:0019432	triglyceride biosynthetic process	1/19	40/18800	0.0396793	0.0796611	0.036101	PCK1	1
GO:0051955	regulation of amino acid transport	1/19	40/18800	0.0396793	0.0796611	0.036101	LEP	1
GO:0072210	metanephric nephron development	1/19	40/18800	0.0396793	0.0796611	0.036101	PDGFRA	1
GO:0015849	organic acid transport	2/19	318/18800	0.0403567	0.080752	0.0365954	LEP/APOE	2
GO:0060249	anatomical structure homeostasis	2/19	319/18800	0.0405871	0.080752	0.0365954	PTGS2/PRDX1	2
GO:0033574	response to testosterone	1/19	41/18800	0.0406519	0.080752	0.0365954	AR	1
GO:0042119	neutrophil activation	1/19	41/18800	0.0406519	0.080752	0.0365954	GRN	1
GO:0045429	positive regulation of nitric oxide biosynthetic process	1/19	41/18800	0.0406519	0.080752	0.0365954	PTGS2	1
GO:0050892	intestinal absorption	1/19	41/18800	0.0406519	0.080752	0.0365954	LEP	1
GO:0071548	response to dexamethasone	1/19	41/18800	0.0406519	0.080752	0.0365954	PCK1	1
GO:0015980	energy derivation by oxidation of organic compounds	2/19	321/18800	0.0410495	0.081419	0.0368977	SDHC/LEP	2
GO:0031670	cellular response to nutrient	1/19	42/18800	0.0416236	0.0815748	0.0369683	LEP	1
GO:0032735	positive regulation of interleukin-12 production	1/19	42/18800	0.0416236	0.0815748	0.0369683	LEP	1
GO:0055090	acylglycerol homeostasis	1/19	42/18800	0.0416236	0.0815748	0.0369683	APOE	1
GO:0070266	necroptotic process	1/19	42/18800	0.0416236	0.0815748	0.0369683	FAS	1
GO:0070328	triglyceride homeostasis	1/19	42/18800	0.0416236	0.0815748	0.0369683	APOE	1
GO:0071354	cellular response to interleukin-6	1/19	42/18800	0.0416236	0.0815748	0.0369683	CEBPA	1
GO:0090207	regulation of triglyceride metabolic process	1/19	42/18800	0.0416236	0.0815748	0.0369683	APOE	1
GO:2000249	regulation of actin cytoskeleton reorganization	1/19	42/18800	0.0416236	0.0815748	0.0369683	PDGFRA	1
GO:0009895	negative regulation of catabolic process	2/19	324/18800	0.0417469	0.081695	0.0370228	BSCL2/LEP	2
GO:0014002	astrocyte development	1/19	43/18800	0.0425943	0.0826167	0.0374405	GRN	1
GO:0044058	regulation of digestive system process	1/19	43/18800	0.0425943	0.0826167	0.0374405	LEP	1
GO:0071364	cellular response to epidermal growth factor stimulus	1/19	43/18800	0.0425943	0.0826167	0.0374405	EEF1A1	1
GO:0071604	transforming growth factor beta production	1/19	43/18800	0.0425943	0.0826167	0.0374405	PTGS2	1
GO:0140353	lipid export from cell	1/19	43/18800	0.0425943	0.0826167	0.0374405	LEP	1
GO:1904407	positive regulation of nitric oxide metabolic process	1/19	43/18800	0.0425943	0.0826167	0.0374405	PTGS2	1
GO:0043010	camera-type eye development	2/19	330/18800	0.0431554	0.0835819	0.0378779	PDGFRA/EFEMP1	2
GO:0006509	membrane protein ectodomain proteolysis	1/19	44/18800	0.0435641	0.0838801	0.038013	APOE	1
GO:0051452	intracellular pH reduction	1/19	44/18800	0.0435641	0.0838801	0.038013	GRN	1
GO:0060443	mammary gland morphogenesis	1/19	44/18800	0.0435641	0.0838801	0.038013	AR	1
GO:2001239	regulation of extrinsic apoptotic signaling pathway in absence of ligand	1/19	44/18800	0.0435641	0.0838801	0.038013	FGFR1	1
GO:0032386	regulation of intracellular transport	2/19	332/18800	0.0436289	0.0838821	0.038014	PTGS2/LEP	2
GO:0032496	response to lipopolysaccharide	2/19	333/18800	0.0438664	0.0842158	0.0381652	PTGS2/PCK1	2
GO:0070371	ERK1 and ERK2 cascade	2/19	335/18800	0.0443429	0.084481	0.0382854	PDGFRA/APOE	2
GO:0009268	response to pH	1/19	45/18800	0.044533	0.084481	0.0382854	PCK1	1
GO:0010171	body morphogenesis	1/19	45/18800	0.044533	0.084481	0.0382854	PDGFRA	1
GO:0045933	positive regulation of muscle contraction	1/19	45/18800	0.044533	0.084481	0.0382854	PTGS2	1
GO:0046427	positive regulation of receptor signaling pathway via JAK-STAT	1/19	45/18800	0.044533	0.084481	0.0382854	LEP	1
GO:0060612	adipose tissue development	1/19	45/18800	0.044533	0.084481	0.0382854	LEP	1
GO:0071827	plasma lipoprotein particle organization	1/19	45/18800	0.044533	0.084481	0.0382854	APOE	1
GO:1900271	regulation of long-term synaptic potentiation	1/19	45/18800	0.044533	0.084481	0.0382854	APOE	1
GO:0010506	regulation of autophagy	2/19	336/18800	0.0445819	0.084481	0.0382854	LEP/EEF1A1	2
GO:0018209	peptidyl-serine modification	2/19	338/18800	0.0450613	0.0852668	0.0386415	PTGS2/PCK1	2
GO:0030521	androgen receptor signaling pathway	1/19	46/18800	0.045501	0.0854847	0.0387402	AR	1
GO:0032309	icosanoid secretion	1/19	46/18800	0.045501	0.0854847	0.0387402	LEP	1
GO:0042269	regulation of natural killer cell mediated cytotoxicity	1/19	46/18800	0.045501	0.0854847	0.0387402	LEP	1
GO:0048701	embryonic cranial skeleton morphogenesis	1/19	46/18800	0.045501	0.0854847	0.0387402	PDGFRA	1
GO:1900744	regulation of p38MAPK cascade	1/19	46/18800	0.045501	0.0854847	0.0387402	LEP	1
GO:0031346	positive regulation of cell projection organization	2/19	341/18800	0.0457841	0.0858941	0.0389258	GRN/APOE	2
GO:0050863	regulation of T cell activation	2/19	342/18800	0.046026	0.0859122	0.038934	PCK1/LEP	2
GO:0001774	microglial cell activation	1/19	47/18800	0.046468	0.0859122	0.038934	GRN	1
GO:0002673	regulation of acute inflammatory response	1/19	47/18800	0.046468	0.0859122	0.038934	PTGS2	1
GO:0032008	positive regulation of TOR signaling	1/19	47/18800	0.046468	0.0859122	0.038934	LEP	1
GO:0034198	cellular response to amino acid starvation	1/19	47/18800	0.046468	0.0859122	0.038934	FAS	1
GO:0036230	granulocyte activation	1/19	47/18800	0.046468	0.0859122	0.038934	GRN	1
GO:0070849	response to epidermal growth factor	1/19	47/18800	0.046468	0.0859122	0.038934	EEF1A1	1
GO:0101023	vascular endothelial cell proliferation	1/19	47/18800	0.046468	0.0859122	0.038934	FGFR1	1
GO:1905562	regulation of vascular endothelial cell proliferation	1/19	47/18800	0.046468	0.0859122	0.038934	FGFR1	1
GO:1905953	negative regulation of lipid localization	1/19	47/18800	0.046468	0.0859122	0.038934	LEP	1
GO:1903037	regulation of leukocyte cell-cell adhesion	2/19	344/18800	0.0465113	0.0859122	0.038934	PCK1/LEP	2
GO:0045765	regulation of angiogenesis	2/19	345/18800	0.0467547	0.0861376	0.0390361	LEP/GRN	2
GO:0030336	negative regulation of cell migration	2/19	346/18800	0.0469986	0.0861376	0.0390361	IGFBP3/APOE	2
GO:0006953	acute-phase response	1/19	48/18800	0.0474341	0.0861376	0.0390361	PTGS2	1
GO:0033628	regulation of cell adhesion mediated by integrin	1/19	48/18800	0.0474341	0.0861376	0.0390361	PLAU	1
GO:0042311	vasodilation	1/19	48/18800	0.0474341	0.0861376	0.0390361	APOE	1
GO:0043114	regulation of vascular permeability	1/19	48/18800	0.0474341	0.0861376	0.0390361	APOE	1
GO:0046460	neutral lipid biosynthetic process	1/19	48/18800	0.0474341	0.0861376	0.0390361	PCK1	1
GO:0046463	acylglycerol biosynthetic process	1/19	48/18800	0.0474341	0.0861376	0.0390361	PCK1	1
GO:0048146	positive regulation of fibroblast proliferation	1/19	48/18800	0.0474341	0.0861376	0.0390361	PDGFRA	1
GO:0060324	face development	1/19	48/18800	0.0474341	0.0861376	0.0390361	PDGFRA	1
GO:0071825	protein-lipid complex subunit organization	1/19	48/18800	0.0474341	0.0861376	0.0390361	APOE	1
GO:1902003	regulation of amyloid-beta formation	1/19	48/18800	0.0474341	0.0861376	0.0390361	APOE	1
GO:0009306	protein secretion	2/19	350/18800	0.0479788	0.0861376	0.0390361	LEP/APOE	2
GO:0010038	response to metal ion	2/19	351/18800	0.0482251	0.0861376	0.0390361	PTGS2/CEBPA	2
GO:0035592	establishment of protein localization to extracellular region	2/19	351/18800	0.0482251	0.0861376	0.0390361	LEP/APOE	2
GO:1901342	regulation of vasculature development	2/19	351/18800	0.0482251	0.0861376	0.0390361	LEP/GRN	2
GO:0008206	bile acid metabolic process	1/19	49/18800	0.0483992	0.0861376	0.0390361	LEP	1
GO:0030225	macrophage differentiation	1/19	49/18800	0.0483992	0.0861376	0.0390361	CEBPA	1
GO:0030850	prostate gland development	1/19	49/18800	0.0483992	0.0861376	0.0390361	AR	1
GO:0042304	regulation of fatty acid biosynthetic process	1/19	49/18800	0.0483992	0.0861376	0.0390361	PTGS2	1
GO:0046850	regulation of bone remodeling	1/19	49/18800	0.0483992	0.0861376	0.0390361	LEP	1
GO:0048546	digestive tract morphogenesis	1/19	49/18800	0.0483992	0.0861376	0.0390361	PDGFRA	1
GO:0060986	endocrine hormone secretion	1/19	49/18800	0.0483992	0.0861376	0.0390361	LEP	1
GO:0097300	programmed necrotic cell death	1/19	49/18800	0.0483992	0.0861376	0.0390361	FAS	1
GO:0120009	intermembrane lipid transfer	1/19	49/18800	0.0483992	0.0861376	0.0390361	APOE	1
GO:1904894	positive regulation of receptor signaling pathway via STAT	1/19	49/18800	0.0483992	0.0861376	0.0390361	LEP	1
GO:1990928	response to amino acid starvation	1/19	49/18800	0.0483992	0.0861376	0.0390361	FAS	1
GO:0001655	urogenital system development	2/19	352/18800	0.0484718	0.0861503	0.0390418	PDGFRA/AR	2
GO:0002237	response to molecule of bacterial origin	2/19	354/18800	0.0489667	0.0866823	0.0392829	PTGS2/PCK1	2
GO:0003002	regionalization	2/19	354/18800	0.0489667	0.0866823	0.0392829	HOXC4/AR	2
GO:0002269	leukocyte activation involved in inflammatory response	1/19	50/18800	0.0493635	0.0866823	0.0392829	GRN	1
GO:0002715	regulation of natural killer cell mediated immunity	1/19	50/18800	0.0493635	0.0866823	0.0392829	LEP	1
GO:0006692	prostanoid metabolic process	1/19	50/18800	0.0493635	0.0866823	0.0392829	PTGS2	1
GO:0006693	prostaglandin metabolic process	1/19	50/18800	0.0493635	0.0866823	0.0392829	PTGS2	1
GO:0038084	vascular endothelial growth factor signaling pathway	1/19	50/18800	0.0493635	0.0866823	0.0392829	PDGFRA	1
GO:0048168	regulation of neuronal synaptic plasticity	1/19	50/18800	0.0493635	0.0866823	0.0392829	APOE	1
GO:0070231	T cell apoptotic process	1/19	50/18800	0.0493635	0.0866823	0.0392829	FAS	1
GO:0071692	protein localization to extracellular region	2/19	359/18800	0.0502121	0.0876725	0.0397317	LEP/APOE	2
GO:0006111	regulation of gluconeogenesis	1/19	51/18800	0.0503268	0.0876725	0.0397317	LEP	1
GO:0015804	neutral amino acid transport	1/19	51/18800	0.0503268	0.0876725	0.0397317	LEP	1
GO:0032330	regulation of chondrocyte differentiation	1/19	51/18800	0.0503268	0.0876725	0.0397317	EFEMP1	1
GO:0044088	regulation of vacuole organization	1/19	51/18800	0.0503268	0.0876725	0.0397317	GRN	1
GO:0060688	regulation of morphogenesis of a branching structure	1/19	51/18800	0.0503268	0.0876725	0.0397317	AR	1
GO:1901653	cellular response to peptide	2/19	361/18800	0.0507136	0.0881132	0.0399314	PCK1/LEP	2
GO:2000146	negative regulation of cell motility	2/19	361/18800	0.0507136	0.0881132	0.0399314	IGFBP3/APOE	2
GO:0006636	unsaturated fatty acid biosynthetic process	1/19	52/18800	0.0512892	0.0885293	0.04012	PTGS2	1
GO:0010874	regulation of cholesterol efflux	1/19	52/18800	0.0512892	0.0885293	0.04012	APOE	1
GO:0031103	axon regeneration	1/19	52/18800	0.0512892	0.0885293	0.04012	GRN	1
GO:0043525	positive regulation of neuron apoptotic process	1/19	52/18800	0.0512892	0.0885293	0.04012	GRN	1
GO:1902930	regulation of alcohol biosynthetic process	1/19	52/18800	0.0512892	0.0885293	0.04012	APOE	1
GO:0002449	lymphocyte mediated immunity	2/19	365/18800	0.0517221	0.0891597	0.0404057	PRDX1/LEP	2
GO:0034381	plasma lipoprotein particle clearance	1/19	53/18800	0.0522506	0.0898356	0.040712	APOE	1
GO:0071385	cellular response to glucocorticoid stimulus	1/19	53/18800	0.0522506	0.0898356	0.040712	PCK1	1
GO:0051271	negative regulation of cellular component movement	2/19	369/18800	0.052738	0.0905553	0.0410381	IGFBP3/APOE	2
GO:0030520	intracellular estrogen receptor signaling pathway	1/19	54/18800	0.0532112	0.0907224	0.0411139	AR	1
GO:0045661	regulation of myoblast differentiation	1/19	54/18800	0.0532112	0.0907224	0.0411139	IGFBP3	1
GO:0061900	glial cell activation	1/19	54/18800	0.0532112	0.0907224	0.0411139	GRN	1
GO:0071320	cellular response to cAMP	1/19	54/18800	0.0532112	0.0907224	0.0411139	PCK1	1
GO:0071715	icosanoid transport	1/19	54/18800	0.0532112	0.0907224	0.0411139	LEP	1
GO:0051251	positive regulation of lymphocyte activation	2/19	371/18800	0.0532486	0.0907224	0.0411139	PCK1/LEP	2
GO:0010883	regulation of lipid storage	1/19	55/18800	0.0541708	0.0915827	0.0415037	LEP	1
GO:0042743	hydrogen peroxide metabolic process	1/19	55/18800	0.0541708	0.0915827	0.0415037	PRDX1	1
GO:0046164	alcohol catabolic process	1/19	55/18800	0.0541708	0.0915827	0.0415037	APOE	1
GO:0048008	platelet-derived growth factor receptor signaling pathway	1/19	55/18800	0.0541708	0.0915827	0.0415037	PDGFRA	1
GO:0060998	regulation of dendritic spine development	1/19	55/18800	0.0541708	0.0915827	0.0415037	APOE	1
GO:1902991	regulation of amyloid precursor protein catabolic process	1/19	55/18800	0.0541708	0.0915827	0.0415037	APOE	1
GO:0034205	amyloid-beta formation	1/19	56/18800	0.0551295	0.092846	0.0420762	APOE	1
GO:0043113	receptor clustering	1/19	56/18800	0.0551295	0.092846	0.0420762	APOE	1
GO:0061756	leukocyte adhesion to vascular endothelial cell	1/19	56/18800	0.0551295	0.092846	0.0420762	LEP	1
GO:0001654	eye development	2/19	379/18800	0.0553094	0.0929114	0.0421059	PDGFRA/EFEMP1	2
GO:0140694	non-membrane-bounded organelle assembly	2/19	379/18800	0.0553094	0.0929114	0.0421059	BSCL2/PDGFRA	2
GO:0007159	leukocyte cell-cell adhesion	2/19	381/18800	0.0558291	0.0935064	0.0423755	PCK1/LEP	2
GO:0007566	embryo implantation	1/19	57/18800	0.0560873	0.0935064	0.0423755	PTGS2	1
GO:0038066	p38MAPK cascade	1/19	57/18800	0.0560873	0.0935064	0.0423755	LEP	1
GO:0043551	regulation of phosphatidylinositol 3-kinase activity	1/19	57/18800	0.0560873	0.0935064	0.0423755	PDGFRA	1
GO:0046456	icosanoid biosynthetic process	1/19	57/18800	0.0560873	0.0935064	0.0423755	PTGS2	1
GO:0030098	lymphocyte differentiation	2/19	382/18800	0.0560896	0.0935064	0.0423755	PCK1/LEP	2
GO:0150063	visual system development	2/19	383/18800	0.0563506	0.0938226	0.0425188	PDGFRA/EFEMP1	2
GO:0006695	cholesterol biosynthetic process	1/19	58/18800	0.0570441	0.0944995	0.0428256	APOE	1
GO:0019369	arachidonic acid metabolic process	1/19	58/18800	0.0570441	0.0944995	0.0428256	PTGS2	1
GO:0033619	membrane protein proteolysis	1/19	58/18800	0.0570441	0.0944995	0.0428256	APOE	1
GO:1902653	secondary alcohol biosynthetic process	1/19	58/18800	0.0570441	0.0944995	0.0428256	APOE	1
GO:0045786	negative regulation of cell cycle	2/19	387/18800	0.0573988	0.0949676	0.0430377	PTGS2/CEBPA	2
GO:0048880	sensory system development	2/19	389/18800	0.0579255	0.0953634	0.0432171	PDGFRA/EFEMP1	2
GO:0010574	regulation of vascular endothelial growth factor production	1/19	59/18800	0.0580001	0.0953634	0.0432171	PTGS2	1
GO:0031102	neuron projection regeneration	1/19	59/18800	0.0580001	0.0953634	0.0432171	GRN	1
GO:0051353	positive regulation of oxidoreductase activity	1/19	59/18800	0.0580001	0.0953634	0.0432171	APOE	1
GO:0071384	cellular response to corticosteroid stimulus	1/19	59/18800	0.0580001	0.0953634	0.0432171	PCK1	1
GO:0006869	lipid transport	2/19	391/18800	0.058454	0.0959899	0.043501	LEP/APOE	2
GO:0043407	negative regulation of MAP kinase activity	1/19	60/18800	0.0589551	0.096452	0.0437104	APOE	1
GO:0046324	regulation of glucose import	1/19	60/18800	0.0589551	0.096452	0.0437104	LEP	1
GO:0046888	negative regulation of hormone secretion	1/19	60/18800	0.0589551	0.096452	0.0437104	LEP	1
GO:0040013	negative regulation of locomotion	2/19	396/18800	0.0597827	0.097168	0.0440349	IGFBP3/APOE	2
GO:0045860	positive regulation of protein kinase activity	2/19	396/18800	0.0597827	0.097168	0.0440349	LEP/FGFR1	2
GO:0046486	glycerolipid metabolic process	2/19	396/18800	0.0597827	0.097168	0.0440349	PCK1/APOE	2
GO:0043112	receptor metabolic process	1/19	61/18800	0.0599092	0.097168	0.0440349	APOE	1
GO:0045428	regulation of nitric oxide biosynthetic process	1/19	61/18800	0.0599092	0.097168	0.0440349	PTGS2	1
GO:0050994	regulation of lipid catabolic process	1/19	61/18800	0.0599092	0.097168	0.0440349	BSCL2	1
GO:0051055	negative regulation of lipid biosynthetic process	1/19	61/18800	0.0599092	0.097168	0.0440349	APOE	1
GO:0032757	positive regulation of interleukin-8 production	1/19	62/18800	0.0608624	0.0983506	0.0445708	LEP	1
GO:0035904	aorta development	1/19	62/18800	0.0608624	0.0983506	0.0445708	LEP	1
GO:2000736	regulation of stem cell differentiation	1/19	62/18800	0.0608624	0.0983506	0.0445708	PDGFRA	1
GO:0010573	vascular endothelial growth factor production	1/19	63/18800	0.0618146	0.0994016	0.0450471	PTGS2	1
GO:0032615	interleukin-12 production	1/19	63/18800	0.0618146	0.0994016	0.0450471	LEP	1
GO:0032655	regulation of interleukin-12 production	1/19	63/18800	0.0618146	0.0994016	0.0450471	LEP	1
GO:0070542	response to fatty acid	1/19	63/18800	0.0618146	0.0994016	0.0450471	PTGS2	1
GO:0031638	zymogen activation	1/19	64/18800	0.062766	0.100686	0.045629	PLAU	1
GO:0080164	regulation of nitric oxide metabolic process	1/19	64/18800	0.062766	0.100686	0.045629	PTGS2	1
GO:0002260	lymphocyte homeostasis	1/19	65/18800	0.0637164	0.101469	0.0459839	FAS	1
GO:0006940	regulation of smooth muscle contraction	1/19	65/18800	0.0637164	0.101469	0.0459839	PTGS2	1
GO:0016126	sterol biosynthetic process	1/19	65/18800	0.0637164	0.101469	0.0459839	APOE	1
GO:0043954	cellular component maintenance	1/19	65/18800	0.0637164	0.101469	0.0459839	APOE	1
GO:0048645	animal organ formation	1/19	65/18800	0.0637164	0.101469	0.0459839	AR	1
GO:1905330	regulation of morphogenesis of an epithelium	1/19	65/18800	0.0637164	0.101469	0.0459839	AR	1
GO:0015909	long-chain fatty acid transport	1/19	66/18800	0.064666	0.102116	0.0462774	APOE	1
GO:0030239	myofibril assembly	1/19	66/18800	0.064666	0.102116	0.0462774	PDGFRA	1
GO:0032835	glomerulus development	1/19	66/18800	0.064666	0.102116	0.0462774	PDGFRA	1
GO:0034605	cellular response to heat	1/19	66/18800	0.064666	0.102116	0.0462774	PTGS2	1
GO:0050435	amyloid-beta metabolic process	1/19	66/18800	0.064666	0.102116	0.0462774	APOE	1
GO:0070265	necrotic cell death	1/19	66/18800	0.064666	0.102116	0.0462774	FAS	1
GO:1900076	regulation of cellular response to insulin stimulus	1/19	66/18800	0.064666	0.102116	0.0462774	LEP	1
GO:0042531	positive regulation of tyrosine phosphorylation of STAT protein	1/19	67/18800	0.0656146	0.10312	0.0467321	LEP	1
GO:0051851	modulation by host of symbiont process	1/19	67/18800	0.0656146	0.10312	0.0467321	APOE	1
GO:0051926	negative regulation of calcium ion transport	1/19	67/18800	0.0656146	0.10312	0.0467321	PTGS2	1
GO:0055002	striated muscle cell development	1/19	67/18800	0.0656146	0.10312	0.0467321	PDGFRA	1
GO:0042987	amyloid precursor protein catabolic process	1/19	68/18800	0.0665623	0.103989	0.0471259	APOE	1
GO:0043627	response to estrogen	1/19	68/18800	0.0665623	0.103989	0.0471259	AR	1
GO:0046626	regulation of insulin receptor signaling pathway	1/19	68/18800	0.0665623	0.103989	0.0471259	LEP	1
GO:0050709	negative regulation of protein secretion	1/19	68/18800	0.0665623	0.103989	0.0471259	APOE	1
GO:0061180	mammary gland epithelium development	1/19	68/18800	0.0665623	0.103989	0.0471259	AR	1
GO:0032370	positive regulation of lipid transport	1/19	69/18800	0.0675091	0.104846	0.0475145	APOE	1
GO:0033344	cholesterol efflux	1/19	69/18800	0.0675091	0.104846	0.0475145	APOE	1
GO:0043550	regulation of lipid kinase activity	1/19	69/18800	0.0675091	0.104846	0.0475145	PDGFRA	1
GO:0050795	regulation of behavior	1/19	69/18800	0.0675091	0.104846	0.0475145	APOE	1
GO:0070527	platelet aggregation	1/19	69/18800	0.0675091	0.104846	0.0475145	PDGFRA	1
GO:0052548	regulation of endopeptidase activity	2/19	426/18800	0.0679754	0.105446	0.0477863	PTGS2/FAS	2
GO:0032890	regulation of organic acid transport	1/19	70/18800	0.068455	0.105816	0.047954	LEP	1
GO:0051966	regulation of synaptic transmission, glutamatergic	1/19	70/18800	0.068455	0.105816	0.047954	PTGS2	1
GO:1904888	cranial skeletal system development	1/19	70/18800	0.068455	0.105816	0.047954	PDGFRA	1
GO:0050804	modulation of chemical synaptic transmission	2/19	429/18800	0.0688148	0.106247	0.0481496	PTGS2/APOE	2
GO:0099177	regulation of trans-synaptic signaling	2/19	430/18800	0.0690954	0.106526	0.048276	PTGS2/APOE	2
GO:0010975	regulation of neuron projection development	2/19	431/18800	0.0693764	0.106526	0.048276	GRN/APOE	2
GO:0072594	establishment of protein localization to organelle	2/19	431/18800	0.0693764	0.106526	0.048276	PTGS2/LEP	2
GO:0050805	negative regulation of synaptic transmission	1/19	71/18800	0.0693999	0.106526	0.048276	PTGS2	1
GO:2000379	positive regulation of reactive oxygen species metabolic process	1/19	71/18800	0.0693999	0.106526	0.048276	LEP	1
GO:1903131	mononuclear cell differentiation	2/19	433/18800	0.0699395	0.10723	0.0485947	PCK1/LEP	2
GO:0006801	superoxide metabolic process	1/19	72/18800	0.070344	0.107475	0.0487056	PRDX1	1
GO:0033143	regulation of intracellular steroid hormone receptor signaling pathway	1/19	72/18800	0.070344	0.107475	0.0487056	AR	1
GO:1903036	positive regulation of response to wounding	1/19	72/18800	0.070344	0.107475	0.0487056	GRN	1
GO:0033555	multicellular organismal response to stress	1/19	73/18800	0.0712871	0.108538	0.0491875	APOE	1
GO:0045123	cellular extravasation	1/19	73/18800	0.0712871	0.108538	0.0491875	LEP	1
GO:0045824	negative regulation of innate immune response	1/19	73/18800	0.0712871	0.108538	0.0491875	GRN	1
GO:0007040	lysosome organization	1/19	74/18800	0.0722294	0.109466	0.0496082	GRN	1
GO:0035924	cellular response to vascular endothelial growth factor stimulus	1/19	74/18800	0.0722294	0.109466	0.0496082	PDGFRA	1
GO:0045669	positive regulation of osteoblast differentiation	1/19	74/18800	0.0722294	0.109466	0.0496082	CEBPA	1
GO:0080171	lytic vacuole organization	1/19	74/18800	0.0722294	0.109466	0.0496082	GRN	1
GO:0002534	cytokine production involved in inflammatory response	1/19	75/18800	0.0731707	0.110258	0.0499673	LEP	1
GO:0006809	nitric oxide biosynthetic process	1/19	75/18800	0.0731707	0.110258	0.0499673	PTGS2	1
GO:0070227	lymphocyte apoptotic process	1/19	75/18800	0.0731707	0.110258	0.0499673	FAS	1
GO:0071230	cellular response to amino acid stimulus	1/19	75/18800	0.0731707	0.110258	0.0499673	PDGFRA	1
GO:1900015	regulation of cytokine production involved in inflammatory response	1/19	75/18800	0.0731707	0.110258	0.0499673	LEP	1
GO:0045785	positive regulation of cell adhesion	2/19	446/18800	0.0736378	0.110709	0.0501714	PCK1/LEP	2
GO:1903829	positive regulation of cellular protein localization	2/19	446/18800	0.0736378	0.110709	0.0501714	PTGS2/LEP	2
GO:0001937	negative regulation of endothelial cell proliferation	1/19	76/18800	0.0741112	0.11104	0.0503216	APOE	1
GO:0002292	T cell differentiation involved in immune response	1/19	76/18800	0.0741112	0.11104	0.0503216	PCK1	1
GO:0006635	fatty acid beta-oxidation	1/19	76/18800	0.0741112	0.11104	0.0503216	LEP	1
GO:0003012	muscle system process	2/19	449/18800	0.0745004	0.11137	0.050471	PTGS2/LEP	2
GO:0031331	positive regulation of cellular catabolic process	2/19	449/18800	0.0745004	0.11137	0.050471	CEBPA/APOE	2
GO:0043154	negative regulation of cysteine-type endopeptidase activity involved in apoptotic process	1/19	77/18800	0.0750507	0.111939	0.0507287	PTGS2	1
GO:0051453	regulation of intracellular pH	1/19	77/18800	0.0750507	0.111939	0.0507287	GRN	1
GO:0010827	regulation of glucose transmembrane transport	1/19	78/18800	0.0759894	0.112827	0.0511315	LEP	1
GO:0043537	negative regulation of blood vessel endothelial cell migration	1/19	78/18800	0.0759894	0.112827	0.0511315	APOE	1
GO:0090049	regulation of cell migration involved in sprouting angiogenesis	1/19	78/18800	0.0759894	0.112827	0.0511315	PTGS2	1
GO:1901616	organic hydroxy compound catabolic process	1/19	78/18800	0.0759894	0.112827	0.0511315	APOE	1
GO:0006874	cellular calcium ion homeostasis	2/19	456/18800	0.0765262	0.113199	0.0512998	PDGFRA/APOE	2
GO:0022407	regulation of cell-cell adhesion	2/19	456/18800	0.0765262	0.113199	0.0512998	PCK1/LEP	2
GO:0002443	leukocyte mediated immunity	2/19	457/18800	0.076817	0.113199	0.0512998	PRDX1/LEP	2
GO:0006970	response to osmotic stress	1/19	79/18800	0.0769271	0.113199	0.0512998	PTGS2	1
GO:0046323	glucose import	1/19	79/18800	0.0769271	0.113199	0.0512998	LEP	1
GO:0048145	regulation of fibroblast proliferation	1/19	79/18800	0.0769271	0.113199	0.0512998	PDGFRA	1
GO:0048708	astrocyte differentiation	1/19	79/18800	0.0769271	0.113199	0.0512998	GRN	1
GO:0048844	artery morphogenesis	1/19	79/18800	0.0769271	0.113199	0.0512998	APOE	1
GO:0001895	retina homeostasis	1/19	80/18800	0.0778639	0.114195	0.0517511	PRDX1	1
GO:0021954	central nervous system neuron development	1/19	80/18800	0.0778639	0.114195	0.0517511	LEP	1
GO:0097061	dendritic spine organization	1/19	80/18800	0.0778639	0.114195	0.0517511	APOE	1
GO:0007389	pattern specification process	2/19	463/18800	0.07857	0.114927	0.0520831	HOXC4/AR	2
GO:0045445	myoblast differentiation	1/19	81/18800	0.0787998	0.114927	0.0520831	IGFBP3	1
GO:0046209	nitric oxide metabolic process	1/19	81/18800	0.0787998	0.114927	0.0520831	PTGS2	1
GO:0048144	fibroblast proliferation	1/19	81/18800	0.0787998	0.114927	0.0520831	PDGFRA	1
GO:0055013	cardiac muscle cell development	1/19	81/18800	0.0787998	0.114927	0.0520831	PDGFRA	1
GO:2001057	reactive nitrogen species metabolic process	1/19	82/18800	0.0797349	0.116162	0.0526428	PTGS2	1
GO:0055074	calcium ion homeostasis	2/19	468/18800	0.0800408	0.116479	0.0527864	PDGFRA/APOE	2
GO:0019935	cyclic-nucleotide-mediated signaling	1/19	83/18800	0.080669	0.116748	0.0529084	APOE	1
GO:0030641	regulation of cellular pH	1/19	83/18800	0.080669	0.116748	0.0529084	GRN	1
GO:0032092	positive regulation of protein binding	1/19	83/18800	0.080669	0.116748	0.0529084	APOE	1
GO:0042509	regulation of tyrosine phosphorylation of STAT protein	1/19	83/18800	0.080669	0.116748	0.0529084	LEP	1
GO:0048678	response to axon injury	1/19	83/18800	0.080669	0.116748	0.0529084	GRN	1
GO:0019646	aerobic electron transport chain	1/19	84/18800	0.0816022	0.11784	0.0534031	SDHC	1
GO:0097006	regulation of plasma lipoprotein particle levels	1/19	84/18800	0.0816022	0.11784	0.0534031	APOE	1
GO:0001819	positive regulation of cytokine production	2/19	475/18800	0.0821149	0.11815	0.0535436	PTGS2/LEP	2
GO:0001910	regulation of leukocyte mediated cytotoxicity	1/19	85/18800	0.0825346	0.11815	0.0535436	LEP	1
GO:0008543	fibroblast growth factor receptor signaling pathway	1/19	85/18800	0.0825346	0.11815	0.0535436	FGFR1	1
GO:0010507	negative regulation of autophagy	1/19	85/18800	0.0825346	0.11815	0.0535436	LEP	1
GO:0050886	endocrine process	1/19	85/18800	0.0825346	0.11815	0.0535436	LEP	1
GO:0071229	cellular response to acid chemical	1/19	85/18800	0.0825346	0.11815	0.0535436	PDGFRA	1
GO:2000117	negative regulation of cysteine-type endopeptidase activity	1/19	85/18800	0.0825346	0.11815	0.0535436	PTGS2	1
GO:2000243	positive regulation of reproductive process	1/19	85/18800	0.0825346	0.11815	0.0535436	AR	1
GO:0061564	axon development	2/19	479/18800	0.0833078	0.118838	0.0538552	GRN/APOE	2
GO:0006112	energy reserve metabolic process	1/19	86/18800	0.083466	0.118838	0.0538552	LEP	1
GO:0033627	cell adhesion mediated by integrin	1/19	86/18800	0.083466	0.118838	0.0538552	PLAU	1
GO:0034103	regulation of tissue remodeling	1/19	86/18800	0.083466	0.118838	0.0538552	LEP	1
GO:0099175	regulation of postsynapse organization	1/19	86/18800	0.083466	0.118838	0.0538552	APOE	1
GO:0001892	embryonic placenta development	1/19	87/18800	0.0843965	0.119132	0.0539887	CEBPA	1
GO:0007260	tyrosine phosphorylation of STAT protein	1/19	87/18800	0.0843965	0.119132	0.0539887	LEP	1
GO:0009791	post-embryonic development	1/19	87/18800	0.0843965	0.119132	0.0539887	EFEMP1	1
GO:0010232	vascular transport	1/19	87/18800	0.0843965	0.119132	0.0539887	APOE	1
GO:0035023	regulation of Rho protein signal transduction	1/19	87/18800	0.0843965	0.119132	0.0539887	APOE	1
GO:0055006	cardiac cell development	1/19	87/18800	0.0843965	0.119132	0.0539887	PDGFRA	1
GO:0150104	transport across blood-brain barrier	1/19	87/18800	0.0843965	0.119132	0.0539887	APOE	1
GO:1901216	positive regulation of neuron death	1/19	87/18800	0.0843965	0.119132	0.0539887	GRN	1
GO:0034644	cellular response to UV	1/19	88/18800	0.0853262	0.120187	0.0544666	PTGS2	1
GO:0046849	bone remodeling	1/19	88/18800	0.0853262	0.120187	0.0544666	LEP	1
GO:0001656	metanephros development	1/19	89/18800	0.0862549	0.120849	0.0547666	PDGFRA	1
GO:0001776	leukocyte homeostasis	1/19	89/18800	0.0862549	0.120849	0.0547666	FAS	1
GO:0044070	regulation of anion transport	1/19	89/18800	0.0862549	0.120849	0.0547666	LEP	1
GO:0051591	response to cAMP	1/19	89/18800	0.0862549	0.120849	0.0547666	PCK1	1
GO:0106027	neuron projection organization	1/19	89/18800	0.0862549	0.120849	0.0547666	APOE	1
GO:0042475	odontogenesis of dentin-containing tooth	1/19	90/18800	0.0871828	0.122019	0.0552969	PDGFRA	1
GO:0072503	cellular divalent inorganic cation homeostasis	2/19	494/18800	0.0878303	0.122794	0.0556483	PDGFRA/APOE	2
GO:0045666	positive regulation of neuron differentiation	1/19	91/18800	0.0881098	0.122794	0.0556483	FGFR1	1
GO:0060021	roof of mouth development	1/19	91/18800	0.0881098	0.122794	0.0556483	PDGFRA	1
GO:0060996	dendritic spine development	1/19	91/18800	0.0881098	0.122794	0.0556483	APOE	1
GO:0010498	proteasomal protein catabolic process	2/19	496/18800	0.0884391	0.122993	0.0557383	CEBPA/APOE	2
GO:0010817	regulation of hormone levels	2/19	496/18800	0.0884391	0.122993	0.0557383	PDGFRA/LEP	2
GO:0019217	regulation of fatty acid metabolic process	1/19	92/18800	0.0890358	0.123172	0.0558197	PTGS2	1
GO:0032436	positive regulation of proteasomal ubiquitin-dependent protein catabolic process	1/19	92/18800	0.0890358	0.123172	0.0558197	CEBPA	1
GO:0042773	ATP synthesis coupled electron transport	1/19	92/18800	0.0890358	0.123172	0.0558197	SDHC	1
GO:0042775	mitochondrial ATP synthesis coupled electron transport	1/19	92/18800	0.0890358	0.123172	0.0558197	SDHC	1
GO:0051952	regulation of amine transport	1/19	92/18800	0.0890358	0.123172	0.0558197	LEP	1
GO:0002275	myeloid cell activation involved in immune response	1/19	93/18800	0.089961	0.123932	0.0561637	GRN	1
GO:0006885	regulation of pH	1/19	93/18800	0.089961	0.123932	0.0561637	GRN	1
GO:0030516	regulation of axon extension	1/19	93/18800	0.089961	0.123932	0.0561637	APOE	1
GO:0034109	homotypic cell-cell adhesion	1/19	93/18800	0.089961	0.123932	0.0561637	PDGFRA	1
GO:0002042	cell migration involved in sprouting angiogenesis	1/19	94/18800	0.0908853	0.124683	0.0565044	PTGS2	1
GO:0035249	synaptic transmission, glutamatergic	1/19	94/18800	0.0908853	0.124683	0.0565044	PTGS2	1
GO:0045582	positive regulation of T cell differentiation	1/19	94/18800	0.0908853	0.124683	0.0565044	PCK1	1
GO:1905954	positive regulation of lipid localization	1/19	94/18800	0.0908853	0.124683	0.0565044	APOE	1
GO:0003073	regulation of systemic arterial blood pressure	1/19	95/18800	0.0918087	0.125427	0.0568416	AR	1
GO:0042982	amyloid precursor protein metabolic process	1/19	95/18800	0.0918087	0.125427	0.0568416	APOE	1
GO:0043648	dicarboxylic acid metabolic process	1/19	95/18800	0.0918087	0.125427	0.0568416	PCK1	1
GO:0048661	positive regulation of smooth muscle cell proliferation	1/19	95/18800	0.0918087	0.125427	0.0568416	PTGS2	1
GO:0001708	cell fate specification	1/19	96/18800	0.0927312	0.126426	0.0572939	AR	1
GO:0003300	cardiac muscle hypertrophy	1/19	96/18800	0.0927312	0.126426	0.0572939	LEP	1
GO:0010596	negative regulation of endothelial cell migration	1/19	97/18800	0.0936529	0.127155	0.0576247	APOE	1
GO:0032755	positive regulation of interleukin-6 production	1/19	97/18800	0.0936529	0.127155	0.0576247	LEP	1
GO:0045807	positive regulation of endocytosis	1/19	97/18800	0.0936529	0.127155	0.0576247	APOE	1
GO:2001237	negative regulation of extrinsic apoptotic signaling pathway	1/19	97/18800	0.0936529	0.127155	0.0576247	AR	1
GO:0000079	regulation of cyclin-dependent protein serine/threonine kinase activity	1/19	98/18800	0.0945736	0.12801	0.0580118	CEBPA	1
GO:0042632	cholesterol homeostasis	1/19	98/18800	0.0945736	0.12801	0.0580118	APOE	1
GO:0060291	long-term synaptic potentiation	1/19	98/18800	0.0945736	0.12801	0.0580118	APOE	1
GO:0014897	striated muscle hypertrophy	1/19	99/18800	0.0954935	0.128726	0.0583363	LEP	1
GO:0015908	fatty acid transport	1/19	99/18800	0.0954935	0.128726	0.0583363	APOE	1
GO:0019233	sensory perception of pain	1/19	99/18800	0.0954935	0.128726	0.0583363	PTGS2	1
GO:0055092	sterol homeostasis	1/19	99/18800	0.0954935	0.128726	0.0583363	APOE	1
GO:0015837	amine transport	1/19	100/18800	0.0964124	0.129699	0.0587773	LEP	1
GO:0031341	regulation of cell killing	1/19	100/18800	0.0964124	0.129699	0.0587773	LEP	1
GO:0014896	muscle hypertrophy	1/19	101/18800	0.0973305	0.130401	0.0590956	LEP	1
GO:0042158	lipoprotein biosynthetic process	1/19	101/18800	0.0973305	0.130401	0.0590956	APOE	1
GO:0051702	biological process involved in interaction with symbiont	1/19	101/18800	0.0973305	0.130401	0.0590956	APOE	1
GO:1904029	regulation of cyclin-dependent protein kinase activity	1/19	101/18800	0.0973305	0.130401	0.0590956	CEBPA	1
GO:0015914	phospholipid transport	1/19	102/18800	0.0982477	0.130964	0.0593506	APOE	1
GO:0032677	regulation of interleukin-8 production	1/19	102/18800	0.0982477	0.130964	0.0593506	LEP	1
GO:0043255	regulation of carbohydrate biosynthetic process	1/19	102/18800	0.0982477	0.130964	0.0593506	LEP	1
GO:0062014	negative regulation of small molecule metabolic process	1/19	102/18800	0.0982477	0.130964	0.0593506	APOE	1
GO:2001243	negative regulation of intrinsic apoptotic signaling pathway	1/19	102/18800	0.0982477	0.130964	0.0593506	PTGS2	1
GO:0032637	interleukin-8 production	1/19	103/18800	0.099164	0.131652	0.0596626	LEP	1
GO:0032760	positive regulation of tumor necrosis factor production	1/19	103/18800	0.099164	0.131652	0.0596626	LEP	1
GO:0042102	positive regulation of T cell proliferation	1/19	103/18800	0.099164	0.131652	0.0596626	LEP	1
GO:1903076	regulation of protein localization to plasma membrane	1/19	103/18800	0.099164	0.131652	0.0596626	AR	1
GO:0022600	digestive system process	1/19	104/18800	0.100079	0.132734	0.0601527	LEP	1
GO:0046425	regulation of receptor signaling pathway via JAK-STAT	1/19	105/18800	0.100994	0.133812	0.0606413	LEP	1
GO:0006090	pyruvate metabolic process	1/19	106/18800	0.101908	0.134481	0.0609447	PCK1	1
GO:0007631	feeding behavior	1/19	106/18800	0.101908	0.134481	0.0609447	LEP	1
GO:0019395	fatty acid oxidation	1/19	106/18800	0.101908	0.134481	0.0609447	LEP	1
GO:0032006	regulation of TOR signaling	1/19	106/18800	0.101908	0.134481	0.0609447	LEP	1
GO:0030004	cellular monovalent inorganic cation homeostasis	1/19	107/18800	0.10282	0.13501	0.061184	GRN	1
GO:0033138	positive regulation of peptidyl-serine phosphorylation	1/19	107/18800	0.10282	0.13501	0.061184	PTGS2	1
GO:0033209	tumor necrosis factor-mediated signaling pathway	1/19	107/18800	0.10282	0.13501	0.061184	FAS	1
GO:0045621	positive regulation of lymphocyte differentiation	1/19	107/18800	0.10282	0.13501	0.061184	PCK1	1
GO:1903557	positive regulation of tumor necrosis factor superfamily cytokine production	1/19	107/18800	0.10282	0.13501	0.061184	LEP	1
GO:0007173	epidermal growth factor receptor signaling pathway	1/19	108/18800	0.103732	0.135801	0.0615426	EFEMP1	1
GO:0061387	regulation of extent of cell growth	1/19	108/18800	0.103732	0.135801	0.0615426	APOE	1
GO:2000060	positive regulation of ubiquitin-dependent protein catabolic process	1/19	108/18800	0.103732	0.135801	0.0615426	CEBPA	1
GO:0009408	response to heat	1/19	109/18800	0.104643	0.136722	0.0619599	PTGS2	1
GO:0071887	leukocyte apoptotic process	1/19	109/18800	0.104643	0.136722	0.0619599	FAS	1
GO:0002062	chondrocyte differentiation	1/19	110/18800	0.105554	0.137638	0.0623751	EFEMP1	1
GO:1901222	regulation of NIK/NF-kappaB signaling	1/19	110/18800	0.105554	0.137638	0.0623751	PRDX1	1
GO:0001676	long-chain fatty acid metabolic process	1/19	111/18800	0.106463	0.138276	0.0626642	PTGS2	1
GO:0001938	positive regulation of endothelial cell proliferation	1/19	111/18800	0.106463	0.138276	0.0626642	FGFR1	1
GO:0031532	actin cytoskeleton reorganization	1/19	111/18800	0.106463	0.138276	0.0626642	PDGFRA	1
GO:0071347	cellular response to interleukin-1	1/19	111/18800	0.106463	0.138276	0.0626642	PCK1	1
GO:0002698	negative regulation of immune effector process	1/19	112/18800	0.107371	0.138771	0.0628888	GRN	1
GO:0006939	smooth muscle contraction	1/19	112/18800	0.107371	0.138771	0.0628888	PTGS2	1
GO:0010633	negative regulation of epithelial cell migration	1/19	112/18800	0.107371	0.138771	0.0628888	APOE	1
GO:0010927	cellular component assembly involved in morphogenesis	1/19	112/18800	0.107371	0.138771	0.0628888	PDGFRA	1
GO:0034440	lipid oxidation	1/19	112/18800	0.107371	0.138771	0.0628888	LEP	1
GO:0002526	acute inflammatory response	1/19	113/18800	0.108279	0.139261	0.0631107	PTGS2	1
GO:0002832	negative regulation of response to biotic stimulus	1/19	113/18800	0.108279	0.139261	0.0631107	GRN	1
GO:0022904	respiratory electron transport chain	1/19	113/18800	0.108279	0.139261	0.0631107	SDHC	1
GO:0044344	cellular response to fibroblast growth factor stimulus	1/19	113/18800	0.108279	0.139261	0.0631107	FGFR1	1
GO:1904659	glucose transmembrane transport	1/19	113/18800	0.108279	0.139261	0.0631107	LEP	1
GO:0042303	molting cycle	1/19	114/18800	0.109185	0.140153	0.0635151	PTGS2	1
GO:0042633	hair cycle	1/19	114/18800	0.109185	0.140153	0.0635151	PTGS2	1
GO:0021782	glial cell development	1/19	115/18800	0.110091	0.140904	0.0638553	GRN	1
GO:0030518	intracellular steroid hormone receptor signaling pathway	1/19	115/18800	0.110091	0.140904	0.0638553	AR	1
GO:0033559	unsaturated fatty acid metabolic process	1/19	115/18800	0.110091	0.140904	0.0638553	PTGS2	1
GO:0002286	T cell activation involved in immune response	1/19	116/18800	0.110996	0.141512	0.0641309	PCK1	1
GO:0043406	positive regulation of MAP kinase activity	1/19	116/18800	0.110996	0.141512	0.0641309	FGFR1	1
GO:1901800	positive regulation of proteasomal protein catabolic process	1/19	116/18800	0.110996	0.141512	0.0641309	CEBPA	1
GO:1904892	regulation of receptor signaling pathway via STAT	1/19	116/18800	0.110996	0.141512	0.0641309	LEP	1
GO:0008645	hexose transmembrane transport	1/19	117/18800	0.1119	0.142389	0.0645283	LEP	1
GO:0015718	monocarboxylic acid transport	1/19	117/18800	0.1119	0.142389	0.0645283	LEP	1
GO:0008286	insulin receptor signaling pathway	1/19	118/18800	0.112803	0.1434	0.0649863	LEP	1
GO:0015749	monosaccharide transmembrane transport	1/19	119/18800	0.113706	0.144129	0.065317	LEP	1
GO:0045471	response to ethanol	1/19	119/18800	0.113706	0.144129	0.065317	LEP	1
GO:0071774	response to fibroblast growth factor	1/19	119/18800	0.113706	0.144129	0.065317	FGFR1	1
GO:0006690	icosanoid metabolic process	1/19	121/18800	0.115508	0.145573	0.0659711	PTGS2	1
GO:0007041	lysosomal transport	1/19	121/18800	0.115508	0.145573	0.0659711	GRN	1
GO:0038127	ERBB signaling pathway	1/19	121/18800	0.115508	0.145573	0.0659711	EFEMP1	1
GO:0048675	axon extension	1/19	121/18800	0.115508	0.145573	0.0659711	APOE	1
GO:0055007	cardiac muscle cell differentiation	1/19	121/18800	0.115508	0.145573	0.0659711	PDGFRA	1
GO:0071482	cellular response to light stimulus	1/19	121/18800	0.115508	0.145573	0.0659711	PTGS2	1
GO:0046887	positive regulation of hormone secretion	1/19	122/18800	0.116407	0.146566	0.0664214	LEP	1
GO:0001952	regulation of cell-matrix adhesion	1/19	123/18800	0.117306	0.147276	0.0667429	PLAU	1
GO:0010906	regulation of glucose metabolic process	1/19	123/18800	0.117306	0.147276	0.0667429	LEP	1
GO:0022612	gland morphogenesis	1/19	123/18800	0.117306	0.147276	0.0667429	AR	1
GO:0051224	negative regulation of protein transport	1/19	124/18800	0.118204	0.148121	0.0671258	APOE	1
GO:1904375	regulation of protein localization to cell periphery	1/19	124/18800	0.118204	0.148121	0.0671258	AR	1
GO:0043280	positive regulation of cysteine-type endopeptidase activity involved in apoptotic process	1/19	125/18800	0.119101	0.149103	0.0675709	FAS	1
GO:0031929	TOR signaling	1/19	128/18800	0.121787	0.152176	0.0689638	LEP	1
GO:1904950	negative regulation of establishment of protein localization	1/19	128/18800	0.121787	0.152176	0.0689638	APOE	1
GO:2000027	regulation of animal organ morphogenesis	1/19	129/18800	0.122681	0.153148	0.0694039	AR	1
GO:0042476	odontogenesis	1/19	130/18800	0.123574	0.15397	0.0697767	PDGFRA	1
GO:0048565	digestive tract development	1/19	130/18800	0.123574	0.15397	0.0697767	PDGFRA	1
GO:0034219	carbohydrate transmembrane transport	1/19	131/18800	0.124466	0.154935	0.0702139	LEP	1
GO:0010565	regulation of cellular ketone metabolic process	1/19	132/18800	0.125357	0.155456	0.0704503	PTGS2	1
GO:0032874	positive regulation of stress-activated MAPK cascade	1/19	132/18800	0.125357	0.155456	0.0704503	LEP	1
GO:0035270	endocrine system development	1/19	132/18800	0.125357	0.155456	0.0704503	PDGFRA	1
GO:0071333	cellular response to glucose stimulus	1/19	132/18800	0.125357	0.155456	0.0704503	PCK1	1
GO:0034101	erythrocyte homeostasis	1/19	133/18800	0.126247	0.156413	0.0708838	PRDX1	1
GO:0070304	positive regulation of stress-activated protein kinase signaling cascade	1/19	134/18800	0.127136	0.156925	0.0711155	LEP	1
GO:0071331	cellular response to hexose stimulus	1/19	134/18800	0.127136	0.156925	0.0711155	PCK1	1
GO:1903052	positive regulation of proteolysis involved in cellular protein catabolic process	1/19	134/18800	0.127136	0.156925	0.0711155	CEBPA	1
GO:2001235	positive regulation of apoptotic signaling pathway	1/19	134/18800	0.127136	0.156925	0.0711155	FAS	1
GO:0030879	mammary gland development	1/19	135/18800	0.128025	0.157726	0.0714785	AR	1
GO:0043401	steroid hormone mediated signaling pathway	1/19	135/18800	0.128025	0.157726	0.0714785	AR	1
GO:0010977	negative regulation of neuron projection development	1/19	136/18800	0.128912	0.158375	0.0717727	APOE	1
GO:0030534	adult behavior	1/19	136/18800	0.128912	0.158375	0.0717727	LEP	1
GO:0045667	regulation of osteoblast differentiation	1/19	136/18800	0.128912	0.158375	0.0717727	CEBPA	1
GO:0007586	digestion	1/19	137/18800	0.129799	0.159019	0.0720647	LEP	1
GO:0032434	regulation of proteasomal ubiquitin-dependent protein catabolic process	1/19	137/18800	0.129799	0.159019	0.0720647	CEBPA	1
GO:0034754	cellular hormone metabolic process	1/19	137/18800	0.129799	0.159019	0.0720647	PDGFRA	1
GO:0007266	Rho protein signal transduction	1/19	138/18800	0.130685	0.159956	0.0724892	APOE	1
GO:0006119	oxidative phosphorylation	1/19	139/18800	0.13157	0.160889	0.0729123	SDHC	1
GO:0050921	positive regulation of chemotaxis	1/19	140/18800	0.132454	0.16182	0.0733342	FGFR1	1
GO:0034763	negative regulation of transmembrane transport	1/19	141/18800	0.133338	0.162147	0.0734825	LEP	1
GO:0038061	NIK/NF-kappaB signaling	1/19	141/18800	0.133338	0.162147	0.0734825	PRDX1	1
GO:0045727	positive regulation of translation	1/19	141/18800	0.133338	0.162147	0.0734825	EEF2	1
GO:0050671	positive regulation of lymphocyte proliferation	1/19	141/18800	0.133338	0.162147	0.0734825	LEP	1
GO:0070555	response to interleukin-1	1/19	141/18800	0.133338	0.162147	0.0734825	PCK1	1
GO:0032147	activation of protein kinase activity	1/19	142/18800	0.13422	0.16277	0.0737645	LEP	1
GO:0055123	digestive system development	1/19	142/18800	0.13422	0.16277	0.0737645	PDGFRA	1
GO:0090090	negative regulation of canonical Wnt signaling pathway	1/19	142/18800	0.13422	0.16277	0.0737645	APOE	1
GO:0032946	positive regulation of mononuclear cell proliferation	1/19	143/18800	0.135102	0.163388	0.0740445	LEP	1
GO:0035264	multicellular organism growth	1/19	143/18800	0.135102	0.163388	0.0740445	AR	1
GO:2001056	positive regulation of cysteine-type endopeptidase activity	1/19	143/18800	0.135102	0.163388	0.0740445	FAS	1
GO:0033135	regulation of peptidyl-serine phosphorylation	1/19	144/18800	0.135983	0.164302	0.0744589	PTGS2	1
GO:0006865	amino acid transport	1/19	145/18800	0.136863	0.164761	0.0746667	LEP	1
GO:0007612	learning	1/19	145/18800	0.136863	0.164761	0.0746667	PTGS2	1
GO:0015748	organophosphate ester transport	1/19	145/18800	0.136863	0.164761	0.0746667	APOE	1
GO:0072006	nephron development	1/19	145/18800	0.136863	0.164761	0.0746667	PDGFRA	1
GO:0009411	response to UV	1/19	146/18800	0.137742	0.165516	0.0750091	PTGS2	1
GO:0062013	positive regulation of small molecule metabolic process	1/19	146/18800	0.137742	0.165516	0.0750091	PTGS2	1
GO:0050796	regulation of insulin secretion	1/19	147/18800	0.13862	0.166268	0.0753499	LEP	1
GO:2000377	regulation of reactive oxygen species metabolic process	1/19	147/18800	0.13862	0.166268	0.0753499	LEP	1
GO:0060041	retina development in camera-type eye	1/19	149/18800	0.140374	0.168219	0.0762339	PDGFRA	1
GO:0010675	regulation of cellular carbohydrate metabolic process	1/19	150/18800	0.14125	0.168961	0.0765701	LEP	1
GO:0016331	morphogenesis of embryonic epithelium	1/19	150/18800	0.14125	0.168961	0.0765701	AR	1
GO:0045580	regulation of T cell differentiation	1/19	151/18800	0.142124	0.169853	0.0769745	PCK1	1
GO:0035051	cardiocyte differentiation	1/19	153/18800	0.143872	0.17163	0.0777796	PDGFRA	1
GO:0048754	branching morphogenesis of an epithelial tube	1/19	153/18800	0.143872	0.17163	0.0777796	AR	1
GO:0001678	cellular glucose homeostasis	1/19	154/18800	0.144744	0.172202	0.0780391	PCK1	1
GO:0048592	eye morphogenesis	1/19	154/18800	0.144744	0.172202	0.0780391	EFEMP1	1
GO:0051092	positive regulation of NF-kappaB transcription factor activity	1/19	154/18800	0.144744	0.172202	0.0780391	AR	1
GO:0007034	vacuolar transport	1/19	155/18800	0.145615	0.172927	0.0783674	GRN	1
GO:0007338	single fertilization	1/19	155/18800	0.145615	0.172927	0.0783674	AR	1
GO:0007009	plasma membrane organization	1/19	156/18800	0.146486	0.173647	0.0786941	AR	1
GO:0008643	carbohydrate transport	1/19	156/18800	0.146486	0.173647	0.0786941	LEP	1
GO:0055067	monovalent inorganic cation homeostasis	1/19	157/18800	0.147356	0.174052	0.0788773	GRN	1
GO:0120254	olefinic compound metabolic process	1/19	157/18800	0.147356	0.174052	0.0788773	PTGS2	1
GO:1902107	positive regulation of leukocyte differentiation	1/19	157/18800	0.147356	0.174052	0.0788773	PCK1	1
GO:1903708	positive regulation of hemopoiesis	1/19	157/18800	0.147356	0.174052	0.0788773	PCK1	1
GO:0070665	positive regulation of leukocyte proliferation	1/19	158/18800	0.148225	0.174921	0.0792714	LEP	1
GO:0002262	myeloid cell homeostasis	1/19	160/18800	0.14996	0.176811	0.0801277	PRDX1	1
GO:0001837	epithelial to mesenchymal transition	1/19	162/18800	0.151692	0.178533	0.0809083	FGFR1	1
GO:0006633	fatty acid biosynthetic process	1/19	162/18800	0.151692	0.178533	0.0809083	PTGS2	1
GO:0099173	postsynapse organization	1/19	163/18800	0.152557	0.179391	0.0812969	APOE	1
GO:0001764	neuron migration	1/19	164/18800	0.153421	0.180246	0.0816844	FGFR1	1
GO:2000058	regulation of ubiquitin-dependent protein catabolic process	1/19	166/18800	0.155147	0.182111	0.0825294	CEBPA	1
GO:0022900	electron transport chain	1/19	167/18800	0.156008	0.182796	0.08284	SDHC	1
GO:0034250	positive regulation of cellular amide metabolic process	1/19	167/18800	0.156008	0.182796	0.08284	EEF2	1
GO:0021953	central nervous system neuron differentiation	1/19	169/18800	0.157728	0.18432	0.0835306	LEP	1
GO:0048639	positive regulation of developmental growth	1/19	169/18800	0.157728	0.18432	0.0835306	LEP	1
GO:1902904	negative regulation of supramolecular fiber organization	1/19	169/18800	0.157728	0.18432	0.0835306	APOE	1
GO:0006937	regulation of muscle contraction	1/19	170/18800	0.158587	0.185159	0.083911	PTGS2	1
GO:0051099	positive regulation of binding	1/19	171/18800	0.159445	0.185832	0.0842157	APOE	1
GO:2001242	regulation of intrinsic apoptotic signaling pathway	1/19	171/18800	0.159445	0.185832	0.0842157	PTGS2	1
GO:0032635	interleukin-6 production	1/19	172/18800	0.160303	0.186172	0.0843699	LEP	1
GO:0032675	regulation of interleukin-6 production	1/19	172/18800	0.160303	0.186172	0.0843699	LEP	1
GO:1905475	regulation of protein localization to membrane	1/19	172/18800	0.160303	0.186172	0.0843699	AR	1
GO:1990138	neuron projection extension	1/19	172/18800	0.160303	0.186172	0.0843699	APOE	1
GO:0007259	receptor signaling pathway via JAK-STAT	1/19	173/18800	0.161159	0.186837	0.0846713	LEP	1
GO:0010469	regulation of signaling receptor activity	1/19	173/18800	0.161159	0.186837	0.0846713	PLAU	1
GO:0010950	positive regulation of endopeptidase activity	1/19	174/18800	0.162015	0.18717	0.0848222	FAS	1
GO:0030178	negative regulation of Wnt signaling pathway	1/19	174/18800	0.162015	0.18717	0.0848222	APOE	1
GO:0042129	regulation of T cell proliferation	1/19	174/18800	0.162015	0.18717	0.0848222	LEP	1
GO:0048771	tissue remodeling	1/19	174/18800	0.162015	0.18717	0.0848222	LEP	1
GO:0002706	regulation of lymphocyte mediated immunity	1/19	175/18800	0.16287	0.187992	0.085195	LEP	1
GO:1902905	positive regulation of supramolecular fiber organization	1/19	176/18800	0.163724	0.188647	0.0854918	APOE	1
GO:2000241	regulation of reproductive process	1/19	176/18800	0.163724	0.188647	0.0854918	AR	1
GO:0090276	regulation of peptide hormone secretion	1/19	177/18800	0.164577	0.189465	0.0858622	LEP	1
GO:0008361	regulation of cell size	1/19	179/18800	0.166281	0.190759	0.0864489	APOE	1
GO:0030073	insulin secretion	1/19	179/18800	0.166281	0.190759	0.0864489	LEP	1
GO:0043409	negative regulation of MAPK cascade	1/19	179/18800	0.166281	0.190759	0.0864489	APOE	1
GO:0050777	negative regulation of immune response	1/19	179/18800	0.166281	0.190759	0.0864489	GRN	1
GO:0002791	regulation of peptide secretion	1/19	180/18800	0.167131	0.191235	0.0866647	LEP	1
GO:0002833	positive regulation of response to biotic stimulus	1/19	180/18800	0.167131	0.191235	0.0866647	GRN	1
GO:0009266	response to temperature stimulus	1/19	180/18800	0.167131	0.191235	0.0866647	PTGS2	1
GO:0045619	regulation of lymphocyte differentiation	1/19	181/18800	0.167981	0.192041	0.0870297	PCK1	1
GO:0007219	Notch signaling pathway	1/19	182/18800	0.16883	0.192478	0.0872276	CEBPA	1
GO:0032640	tumor necrosis factor production	1/19	182/18800	0.16883	0.192478	0.0872276	LEP	1
GO:0032680	regulation of tumor necrosis factor production	1/19	182/18800	0.16883	0.192478	0.0872276	LEP	1
GO:0006109	regulation of carbohydrate metabolic process	1/19	183/18800	0.169678	0.192478	0.0872276	LEP	1
GO:0045766	positive regulation of angiogenesis	1/19	183/18800	0.169678	0.192478	0.0872276	GRN	1
GO:0048469	cell maturation	1/19	183/18800	0.169678	0.192478	0.0872276	CEBPA	1
GO:0055001	muscle cell development	1/19	183/18800	0.169678	0.192478	0.0872276	PDGFRA	1
GO:0090087	regulation of peptide transport	1/19	183/18800	0.169678	0.192478	0.0872276	LEP	1
GO:1904018	positive regulation of vasculature development	1/19	183/18800	0.169678	0.192478	0.0872276	GRN	1
GO:0097696	receptor signaling pathway via STAT	1/19	184/18800	0.170526	0.193272	0.0875878	LEP	1
GO:0061138	morphogenesis of a branching epithelium	1/19	185/18800	0.171372	0.194065	0.087947	AR	1
GO:0002040	sprouting angiogenesis	1/19	186/18800	0.172218	0.194855	0.0883051	PTGS2	1
GO:0009060	aerobic respiration	1/19	187/18800	0.173063	0.194974	0.0883588	SDHC	1
GO:0046578	regulation of Ras protein signal transduction	1/19	187/18800	0.173063	0.194974	0.0883588	APOE	1
GO:0071478	cellular response to radiation	1/19	187/18800	0.173063	0.194974	0.0883588	PTGS2	1
GO:0071706	tumor necrosis factor superfamily cytokine production	1/19	187/18800	0.173063	0.194974	0.0883588	LEP	1
GO:1903555	regulation of tumor necrosis factor superfamily cytokine production	1/19	187/18800	0.173063	0.194974	0.0883588	LEP	1
GO:0007033	vacuole organization	1/19	188/18800	0.173907	0.195423	0.0885625	GRN	1
GO:0031099	regeneration	1/19	188/18800	0.173907	0.195423	0.0885625	GRN	1
GO:0031345	negative regulation of cell projection organization	1/19	188/18800	0.173907	0.195423	0.0885625	APOE	1
GO:0009749	response to glucose	1/19	189/18800	0.174751	0.196203	0.0889161	PCK1	1
GO:0009755	hormone-mediated signaling pathway	1/19	190/18800	0.175593	0.196814	0.0891927	AR	1
GO:0050731	positive regulation of peptidyl-tyrosine phosphorylation	1/19	190/18800	0.175593	0.196814	0.0891927	LEP	1
GO:0050821	protein stabilization	1/19	191/18800	0.176435	0.197589	0.089544	GRN	1
GO:0007626	locomotory behavior	1/19	192/18800	0.177276	0.198026	0.0897418	APOE	1
GO:0045664	regulation of neuron differentiation	1/19	192/18800	0.177276	0.198026	0.0897418	FGFR1	1
GO:0048839	inner ear development	1/19	192/18800	0.177276	0.198026	0.0897418	CEBPA	1
GO:0002695	negative regulation of leukocyte activation	1/19	193/18800	0.178116	0.198795	0.0900907	GRN	1
GO:0009566	fertilization	1/19	196/18800	0.180631	0.201261	0.0912083	AR	1
GO:0043393	regulation of protein binding	1/19	196/18800	0.180631	0.201261	0.0912083	APOE	1
GO:0001763	morphogenesis of a branching structure	1/19	199/18800	0.183139	0.203539	0.0922406	AR	1
GO:0031032	actomyosin structure organization	1/19	199/18800	0.183139	0.203539	0.0922406	PDGFRA	1
GO:1903828	negative regulation of cellular protein localization	1/19	199/18800	0.183139	0.203539	0.0922406	APOE	1
GO:0002285	lymphocyte activation involved in immune response	1/19	201/18800	0.184807	0.20522	0.0930022	PCK1	1
GO:0002064	epithelial cell development	1/19	203/18800	0.186472	0.206894	0.0937609	AR	1
GO:0042098	T cell proliferation	1/19	204/18800	0.187303	0.207641	0.0940995	LEP	1
GO:0007623	circadian rhythm	1/19	205/18800	0.188133	0.208386	0.0944372	LEP	1
GO:0030100	regulation of endocytosis	1/19	208/18800	0.190619	0.210786	0.0955245	APOE	1
GO:0071902	positive regulation of protein serine/threonine kinase activity	1/19	208/18800	0.190619	0.210786	0.0955245	FGFR1	1
GO:0050807	regulation of synapse organization	1/19	209/18800	0.191447	0.211523	0.0958586	APOE	1
GO:0002573	myeloid leukocyte differentiation	1/19	210/18800	0.192273	0.212258	0.0961916	CEBPA	1
GO:0042180	cellular ketone metabolic process	1/19	211/18800	0.193099	0.212812	0.0964429	PTGS2	1
GO:0048863	stem cell differentiation	1/19	211/18800	0.193099	0.212812	0.0964429	PDGFRA	1
GO:0006457	protein folding	1/19	212/18800	0.193923	0.213543	0.0967739	GRN	1
GO:0009952	anterior/posterior pattern specification	1/19	214/18800	0.19557	0.215176	0.0975143	HOXC4	1
GO:0050803	regulation of synapse structure or activity	1/19	215/18800	0.196393	0.215721	0.097761	APOE	1
GO:0072330	monocarboxylic acid biosynthetic process	1/19	215/18800	0.196393	0.215721	0.097761	PTGS2	1
GO:0007601	visual perception	1/19	217/18800	0.198035	0.217162	0.0984143	EFEMP1	1
GO:0010810	regulation of cell-substrate adhesion	1/19	217/18800	0.198035	0.217162	0.0984143	PLAU	1
GO:0010001	glial cell differentiation	1/19	218/18800	0.198855	0.21788	0.0987396	GRN	1
GO:0043583	ear development	1/19	219/18800	0.199674	0.218414	0.0989817	CEBPA	1
GO:0051651	maintenance of location in cell	1/19	219/18800	0.199674	0.218414	0.0989817	APOE	1
GO:0030072	peptide hormone secretion	1/19	220/18800	0.200492	0.219127	0.0993049	LEP	1
GO:0050953	sensory perception of light stimulus	1/19	221/18800	0.20131	0.219839	0.0996271	EFEMP1	1
GO:0002790	peptide secretion	1/19	225/18800	0.204572	0.223031	0.101074	LEP	1
GO:0060348	bone development	1/19	225/18800	0.204572	0.223031	0.101074	LEP	1
GO:0048588	developmental cell growth	1/19	227/18800	0.206199	0.224619	0.101793	APOE	1
GO:0050670	regulation of lymphocyte proliferation	1/19	230/18800	0.208633	0.227082	0.10291	LEP	1
GO:0016358	dendrite development	1/19	231/18800	0.209442	0.2274	0.103054	APOE	1
GO:0045333	cellular respiration	1/19	231/18800	0.209442	0.2274	0.103054	SDHC	1
GO:0046883	regulation of hormone secretion	1/19	231/18800	0.209442	0.2274	0.103054	LEP	1
GO:0032944	regulation of mononuclear cell proliferation	1/19	233/18800	0.211059	0.228966	0.103764	LEP	1
GO:0048738	cardiac muscle tissue development	1/19	234/18800	0.211867	0.229464	0.103989	PDGFRA	1
GO:0060560	developmental growth involved in morphogenesis	1/19	234/18800	0.211867	0.229464	0.103989	APOE	1
GO:0007160	cell-matrix adhesion	1/19	235/18800	0.212673	0.22996	0.104214	PLAU	1
GO:0097305	response to alcohol	1/19	235/18800	0.212673	0.22996	0.104214	LEP	1
GO:0002703	regulation of leukocyte mediated immunity	1/19	236/18800	0.213479	0.230642	0.104523	LEP	1
GO:0001649	osteoblast differentiation	1/19	241/18800	0.217496	0.234789	0.106402	CEBPA	1
GO:0016485	protein processing	1/19	243/18800	0.219098	0.236324	0.107098	PLAU	1
GO:0048762	mesenchymal cell differentiation	1/19	244/18800	0.219897	0.236992	0.107401	FGFR1	1
GO:0006898	receptor-mediated endocytosis	1/19	246/18800	0.221494	0.238518	0.108092	APOE	1
GO:0002699	positive regulation of immune effector process	1/19	248/18800	0.223088	0.239842	0.108692	PCK1	1
GO:0014706	striated muscle tissue development	1/19	248/18800	0.223088	0.239842	0.108692	PDGFRA	1
GO:0015833	peptide transport	1/19	249/18800	0.223883	0.240501	0.108991	LEP	1
GO:0090257	regulation of muscle system process	1/19	250/18800	0.224678	0.241158	0.109289	PTGS2	1
GO:0010951	negative regulation of endopeptidase activity	1/19	251/18800	0.225472	0.241617	0.109497	PTGS2	1
GO:0051924	regulation of calcium ion transport	1/19	251/18800	0.225472	0.241617	0.109497	PTGS2	1
GO:0045017	glycerolipid biosynthetic process	1/19	253/18800	0.227058	0.243119	0.110177	PCK1	1
GO:0070663	regulation of leukocyte proliferation	1/19	254/18800	0.22785	0.243768	0.110472	LEP	1
GO:0045927	positive regulation of growth	1/19	256/18800	0.229432	0.245261	0.111148	LEP	1
GO:0050730	regulation of peptidyl-tyrosine phosphorylation	1/19	261/18800	0.233371	0.249068	0.112873	LEP	1
GO:0060828	regulation of canonical Wnt signaling pathway	1/19	261/18800	0.233371	0.249068	0.112873	APOE	1
GO:0010466	negative regulation of peptidase activity	1/19	262/18800	0.234157	0.249704	0.113162	PTGS2	1
GO:0031330	negative regulation of cellular catabolic process	1/19	265/18800	0.23651	0.251805	0.114114	LEP	1
GO:0051091	positive regulation of DNA-binding transcription factor activity	1/19	265/18800	0.23651	0.251805	0.114114	AR	1
GO:0045165	cell fate commitment	1/19	266/18800	0.237292	0.252231	0.114307	AR	1
GO:0090596	sensory organ morphogenesis	1/19	266/18800	0.237292	0.252231	0.114307	EFEMP1	1
GO:0043270	positive regulation of ion transport	1/19	273/18800	0.24275	0.257616	0.116747	LEP	1
GO:0046034	ATP metabolic process	1/19	273/18800	0.24275	0.257616	0.116747	SDHC	1
GO:1903532	positive regulation of secretion by cell	1/19	274/18800	0.243526	0.258232	0.117026	LEP	1
GO:0034249	negative regulation of cellular amide metabolic process	1/19	276/18800	0.245077	0.259667	0.117677	APOE	1
GO:0046942	carboxylic acid transport	1/19	279/18800	0.247398	0.261915	0.118696	LEP	1
GO:0046879	hormone secretion	1/19	281/18800	0.248941	0.263126	0.119244	LEP	1
GO:0051146	striated muscle cell differentiation	1/19	281/18800	0.248941	0.263126	0.119244	PDGFRA	1
GO:0072659	protein localization to plasma membrane	1/19	283/18800	0.250482	0.26433	0.11979	AR	1
GO:1902105	regulation of leukocyte differentiation	1/19	283/18800	0.250482	0.26433	0.11979	PCK1	1
GO:0044403	biological process involved in symbiotic interaction	1/19	286/18800	0.252786	0.266549	0.120796	APOE	1
GO:0042886	amide transport	1/19	287/18800	0.253553	0.267144	0.121065	LEP	1
GO:0009914	hormone transport	1/19	290/18800	0.255849	0.269347	0.122064	LEP	1
GO:0042063	gliogenesis	1/19	291/18800	0.256613	0.269936	0.12233	GRN	1
GO:0097193	intrinsic apoptotic signaling pathway	1/19	295/18800	0.259661	0.272924	0.123685	PTGS2	1
GO:0046651	lymphocyte proliferation	1/19	296/18800	0.260421	0.273505	0.123948	LEP	1
GO:0051056	regulation of small GTPase mediated signal transduction	1/19	299/18800	0.262697	0.275675	0.124931	APOE	1
GO:0031647	regulation of protein stability	1/19	300/18800	0.263454	0.27581	0.124993	GRN	1
GO:0032943	mononuclear cell proliferation	1/19	300/18800	0.263454	0.27581	0.124993	LEP	1
GO:0051047	positive regulation of secretion	1/19	300/18800	0.263454	0.27581	0.124993	LEP	1
GO:0060485	mesenchyme development	1/19	301/18800	0.264211	0.276383	0.125252	FGFR1	1
GO:0001822	kidney development	1/19	303/18800	0.265722	0.277522	0.125768	PDGFRA	1
GO:0019932	second-messenger-mediated signaling	1/19	303/18800	0.265722	0.277522	0.125768	APOE	1
GO:0030198	extracellular matrix organization	1/19	307/18800	0.268734	0.280446	0.127093	PDGFRA	1
GO:0043062	extracellular structure organization	1/19	308/18800	0.269486	0.281007	0.127348	PDGFRA	1
GO:0006909	phagocytosis	1/19	310/18800	0.270986	0.281902	0.127753	LEP	1
GO:0009416	response to light stimulus	1/19	310/18800	0.270986	0.281902	0.127753	PTGS2	1
GO:0045229	external encapsulating structure organization	1/19	310/18800	0.270986	0.281902	0.127753	PDGFRA	1
GO:0072001	renal system development	1/19	312/18800	0.272483	0.283237	0.128358	PDGFRA	1
GO:0060070	canonical Wnt signaling pathway	1/19	313/18800	0.273231	0.28379	0.128609	APOE	1
GO:0051604	protein maturation	1/19	314/18800	0.273978	0.284117	0.128757	PLAU	1
GO:0090287	regulation of cellular response to growth factor stimulus	1/19	314/18800	0.273978	0.284117	0.128757	FGFR1	1
GO:0046394	carboxylic acid biosynthetic process	1/19	316/18800	0.27547	0.28544	0.129356	PTGS2	1
GO:0019058	viral life cycle	1/19	317/18800	0.276215	0.285986	0.129604	APOE	1
GO:0016053	organic acid biosynthetic process	1/19	318/18800	0.276959	0.286531	0.129851	PTGS2	1
GO:0007204	positive regulation of cytosolic calcium ion concentration	1/19	325/18800	0.282146	0.291669	0.13218	PDGFRA	1
GO:0060562	epithelial tube morphogenesis	1/19	328/18800	0.284359	0.293726	0.133112	AR	1
GO:0070661	leukocyte proliferation	1/19	330/18800	0.285831	0.295015	0.133696	LEP	1
GO:0030111	regulation of Wnt signaling pathway	1/19	336/18800	0.290228	0.299319	0.135646	APOE	1
GO:1990778	protein localization to cell periphery	1/19	337/18800	0.290958	0.299837	0.135881	AR	1
GO:0007265	Ras protein signal transduction	1/19	347/18800	0.298223	0.307083	0.139165	APOE	1
GO:0006936	muscle contraction	1/19	349/18800	0.299667	0.30833	0.13973	PTGS2	1
GO:0045861	negative regulation of proteolysis	1/19	350/18800	0.300389	0.30883	0.139957	PTGS2	1
GO:0032535	regulation of cellular component size	1/19	351/18800	0.301109	0.30933	0.140183	APOE	1
GO:0032956	regulation of actin cytoskeleton organization	1/19	352/18800	0.301829	0.309827	0.140409	PDGFRA	1
GO:0051480	regulation of cytosolic calcium ion concentration	1/19	356/18800	0.304701	0.312532	0.141634	PDGFRA	1
GO:0015711	organic anion transport	1/19	361/18800	0.308275	0.315952	0.143184	LEP	1
GO:0031589	cell-substrate adhesion	1/19	364/18800	0.310411	0.317647	0.143952	PLAU	1
GO:0042742	defense response to bacterium	1/19	364/18800	0.310411	0.317647	0.143952	GRN	1
GO:0051098	regulation of binding	1/19	366/18800	0.311832	0.318853	0.144499	APOE	1
GO:0051346	negative regulation of hydrolase activity	1/19	371/18800	0.315372	0.321972	0.145912	PTGS2	1
GO:1903706	regulation of hemopoiesis	1/19	371/18800	0.315372	0.321972	0.145912	PCK1	1
GO:1902903	regulation of supramolecular fiber organization	1/19	376/18800	0.318894	0.325316	0.147428	APOE	1
GO:0050900	leukocyte migration	1/19	384/18800	0.324494	0.330773	0.149901	LEP	1
GO:0009100	glycoprotein metabolic process	1/19	386/18800	0.325887	0.331936	0.150428	LEP	1
GO:0042692	muscle cell differentiation	1/19	387/18800	0.326583	0.332387	0.150632	PDGFRA	1
GO:0030099	myeloid cell differentiation	1/19	391/18800	0.329358	0.334953	0.151795	CEBPA	1
GO:0032970	regulation of actin filament-based process	1/19	393/18800	0.330742	0.336101	0.152315	PDGFRA	1
GO:0043254	regulation of protein-containing complex assembly	1/19	401/18800	0.336249	0.341435	0.154732	APOE	1
GO:0010959	regulation of metal ion transport	1/19	403/18800	0.33762	0.342562	0.155243	PTGS2	1
GO:0060537	muscle tissue development	1/19	405/18800	0.338987	0.343684	0.155752	PDGFRA	1
GO:0009410	response to xenobiotic stimulus	1/19	411/18800	0.343074	0.34756	0.157508	PTGS2	1
GO:0043161	proteasome-mediated ubiquitin-dependent protein catabolic process	1/19	414/18800	0.345108	0.349352	0.15832	CEBPA	1
GO:0001558	regulation of cell growth	1/19	415/18800	0.345785	0.349768	0.158509	APOE	1
GO:0016032	viral process	1/19	418/18800	0.347811	0.351548	0.159316	APOE	1
GO:0050808	synapse organization	1/19	419/18800	0.348485	0.351959	0.159502	APOE	1
GO:0006816	calcium ion transport	1/19	424/18800	0.351846	0.355081	0.160917	PTGS2	1
GO:0002683	negative regulation of immune system process	1/19	425/18800	0.352516	0.355485	0.1611	GRN	1
GO:0007409	axonogenesis	1/19	430/18800	0.355857	0.35858	0.162502	APOE	1
GO:0009314	response to radiation	1/19	438/18800	0.361169	0.363654	0.164802	PTGS2	1
GO:0023061	signal release	1/19	451/18800	0.369712	0.371971	0.168571	LEP	1
GO:0016055	Wnt signaling pathway	1/19	452/18800	0.370364	0.372059	0.168611	APOE	1
GO:0051090	regulation of DNA-binding transcription factor activity	1/19	452/18800	0.370364	0.372059	0.168611	AR	1
GO:0198738	cell-cell signaling by wnt	1/19	454/18800	0.371668	0.373084	0.169075	APOE	1
GO:0006417	regulation of translation	1/19	463/18800	0.377501	0.378651	0.171598	EEF2	1
GO:0016049	cell growth	1/19	484/18800	0.390914	0.391807	0.17756	APOE	1
GO:0010638	positive regulation of organelle organization	1/19	487/18800	0.392808	0.393405	0.178285	GRN	1
GO:1901361	organic cyclic compound catabolic process	1/19	494/18800	0.397205	0.397506	0.180143	APOE	1
GO:0060284	regulation of cell development	1/19	500/18800	0.400949	0.400949	0.181703	GRN	1

## Sheet: UP_REGULATED_MF
ID	Description	GeneRatio	BgRatio	pvalue	p.adjust	qvalue	geneID	Count
GO:0004714	transmembrane receptor protein tyrosine kinase activity	3/19	60/18410	3.07271e-05	0.00293755	0.00128585	PDGFRA/FGFR1/EFEMP1	3
GO:0019199	transmembrane receptor protein kinase activity	3/19	79/18410	7.01328e-05	0.00293755	0.00128585	PDGFRA/FGFR1/EFEMP1	3
GO:0016209	antioxidant activity	3/19	85/18410	8.72541e-05	0.00293755	0.00128585	PTGS2/PRDX1/APOE	3
GO:0003746	translation elongation factor activity	2/19	19/18410	0.000170763	0.00431175	0.00188738	EEF2/EEF1A1	2
GO:0004713	protein tyrosine kinase activity	3/19	135/18410	0.000342878	0.00628784	0.00275236	PDGFRA/FGFR1/EFEMP1	3
GO:0019838	growth factor binding	3/19	139/18410	0.000373535	0.00628784	0.00275236	PDGFRA/IGFBP3/FGFR1	3
GO:0004601	peroxidase activity	2/19	52/18410	0.00129755	0.0187218	0.00819506	PTGS2/PRDX1	2
GO:0016684	oxidoreductase activity, acting on peroxide as acceptor	2/19	56/18410	0.00150326	0.0189786	0.00830748	PTGS2/PRDX1	2
GO:0008135	translation factor activity, RNA binding	2/19	84/18410	0.0033448	0.0375361	0.0164306	EEF2/EEF1A1	2
GO:0090079	translation regulator activity, nucleic acid binding	2/19	108/18410	0.0054629	0.0500026	0.0218875	EEF2/EEF1A1	2
GO:0005525	GTP binding	3/19	379/18410	0.00656517	0.0500026	0.0218875	PCK1/EEF2/EEF1A1	3
GO:0019001	guanyl nucleotide binding	3/19	401/18410	0.00766877	0.0500026	0.0218875	PCK1/EEF2/EEF1A1	3
GO:0032561	guanyl ribonucleotide binding	3/19	401/18410	0.00766877	0.0500026	0.0218875	PCK1/EEF2/EEF1A1	3
GO:0020037	heme binding	2/19	139/18410	0.00889725	0.0500026	0.0218875	SDHC/PTGS2	2
GO:0070851	growth factor receptor binding	2/19	139/18410	0.00889725	0.0500026	0.0218875	PDGFRA/EFEMP1	2
GO:0046906	tetrapyrrole binding	2/19	149/18410	0.010166	0.0500026	0.0218875	SDHC/PTGS2	2
GO:0005031	tumor necrosis factor-activated receptor activity	1/19	10/18410	0.0102752	0.0500026	0.0218875	FAS	1
GO:0001228	DNA-binding transcription activator activity, RNA polymerase II-specific	3/19	462/18410	0.0112822	0.0500026	0.0218875	HOXC4/CEBPA/AR	3
GO:0048407	platelet-derived growth factor binding	1/19	11/18410	0.0112972	0.0500026	0.0218875	PDGFRA	1
GO:0001216	DNA-binding transcription activator activity	3/19	466/18410	0.0115483	0.0500026	0.0218875	HOXC4/CEBPA/AR	3
GO:0008083	growth factor activity	2/19	162/18410	0.0119285	0.0500026	0.0218875	GRN/EFEMP1	2
GO:0097677	STAT family protein binding	1/19	12/18410	0.0123182	0.0500026	0.0218875	CEBPA	1
GO:0008201	heparin binding	2/19	168/18410	0.0127843	0.0500026	0.0218875	FGFR1/APOE	2
GO:0048018	receptor ligand activity	3/19	489/18410	0.0131496	0.0500026	0.0218875	LEP/GRN/EFEMP1	3
GO:0005035	death receptor activity	1/19	13/18410	0.0133382	0.0500026	0.0218875	FAS	1
GO:0031994	insulin-like growth factor I binding	1/19	13/18410	0.0133382	0.0500026	0.0218875	IGFBP3	1
GO:0030546	signaling receptor activator activity	3/19	496/18410	0.0136612	0.0500026	0.0218875	LEP/GRN/EFEMP1	3
GO:0005161	platelet-derived growth factor receptor binding	1/19	14/18410	0.0143572	0.0500026	0.0218875	PDGFRA	1
GO:0071837	HMG box domain binding	1/19	14/18410	0.0143572	0.0500026	0.0218875	HOXC4	1
GO:0072542	protein phosphatase activator activity	1/19	16/18410	0.0163922	0.055187	0.0241569	IGFBP3	1
GO:0005516	calmodulin binding	2/19	200/18410	0.0177842	0.0579419	0.0253628	EEF1A1/FAS	2
GO:0043395	heparan sulfate proteoglycan binding	1/19	18/18410	0.0184232	0.0581483	0.0254531	APOE	1
GO:0051428	peptide hormone receptor binding	1/19	19/18410	0.0194372	0.0594898	0.0260403	LEP	1
GO:0120020	cholesterol transfer activity	1/19	22/18410	0.0224734	0.0603352	0.0264104	APOE	1
GO:0017134	fibroblast growth factor binding	1/19	23/18410	0.0234834	0.0603352	0.0264104	FGFR1	1
GO:0019211	phosphatase activator activity	1/19	23/18410	0.0234834	0.0603352	0.0264104	IGFBP3	1
GO:0120015	sterol transfer activity	1/19	23/18410	0.0234834	0.0603352	0.0264104	APOE	1
GO:0005539	glycosaminoglycan binding	2/19	234/18410	0.0238618	0.0603352	0.0264104	FGFR1/APOE	2
GO:0001091	RNA polymerase II general transcription initiation factor binding	1/19	24/18410	0.0244925	0.0603352	0.0264104	AR	1
GO:0016702	oxidoreductase activity, acting on single donors with incorporation of molecular oxygen, incorporation of two atoms of oxygen	1/19	24/18410	0.0244925	0.0603352	0.0264104	PTGS2	1
GO:0050750	low-density lipoprotein particle receptor binding	1/19	24/18410	0.0244925	0.0603352	0.0264104	APOE	1
GO:0016701	oxidoreductase activity, acting on single donors with incorporation of molecular oxygen	1/19	25/18410	0.0255006	0.0613229	0.0268427	PTGS2	1
GO:0005520	insulin-like growth factor binding	1/19	29/18410	0.0295231	0.0657098	0.028763	IGFBP3	1
GO:0070325	lipoprotein particle receptor binding	1/19	29/18410	0.0295231	0.0657098	0.028763	APOE	1
GO:1901681	sulfur compound binding	2/19	267/18410	0.0304637	0.0657098	0.028763	FGFR1/APOE	2
GO:0001968	fibronectin binding	1/19	31/18410	0.0315284	0.0657098	0.028763	IGFBP3	1
GO:0071813	lipoprotein particle binding	1/19	31/18410	0.0315284	0.0657098	0.028763	APOE	1
GO:0071814	protein-lipid complex binding	1/19	31/18410	0.0315284	0.0657098	0.028763	APOE	1
GO:0005154	epidermal growth factor receptor binding	1/19	32/18410	0.0325296	0.0657098	0.028763	EFEMP1	1
GO:0051427	hormone receptor binding	1/19	32/18410	0.0325296	0.0657098	0.028763	LEP	1
GO:0016831	carboxy-lyase activity	1/19	34/18410	0.034529	0.0683811	0.0299323	PCK1	1
GO:0015248	sterol transporter activity	1/19	36/18410	0.0365246	0.0696035	0.0304674	APOE	1
GO:0043394	proteoglycan binding	1/19	36/18410	0.0365246	0.0696035	0.0304674	APOE	1
GO:0001223	transcription coactivator binding	1/19	40/18410	0.0405039	0.0757574	0.0331611	AR	1
GO:0048156	tau protein binding	1/19	43/18410	0.0434782	0.0798418	0.034949	APOE	1
GO:0045296	cadherin binding	2/19	333/18410	0.0455541	0.0820321	0.0359077	PRDX1/EEF2	2
GO:0003924	GTPase activity	2/19	336/18410	0.0462953	0.0820321	0.0359077	EEF2/EEF1A1	2
GO:0061629	RNA polymerase II-specific DNA-binding transcription factor binding	2/19	348/18410	0.0493055	0.0839242	0.036736	CEBPA/AR	2
GO:0120013	lipid transfer activity	1/19	49/18410	0.0494006	0.0839242	0.036736	APOE	1
GO:0016830	carbon-carbon lyase activity	1/19	50/18410	0.0503843	0.0839242	0.036736	PCK1	1
GO:0004879	nuclear receptor activity	1/19	52/18410	0.0523488	0.0839242	0.036736	AR	1
GO:0098531	ligand-activated transcription factor activity	1/19	52/18410	0.0523488	0.0839242	0.036736	AR	1
GO:0140296	general transcription initiation factor binding	1/19	52/18410	0.0523488	0.0839242	0.036736	AR	1
GO:0016627	oxidoreductase activity, acting on the CH-CH group of donors	1/19	59/18410	0.0591941	0.0934158	0.0408907	SDHC	1
GO:0045182	translation regulator activity	2/19	406/18410	0.064817	0.0995069	0.043557	EEF2/EEF1A1	2
GO:0030145	manganese ion binding	1/19	65/18410	0.0650243	0.0995069	0.043557	PCK1	1
GO:0043022	ribosome binding	1/19	70/18410	0.0698566	0.104849	0.0458951	EEF2	1
GO:0000049	tRNA binding	1/19	72/18410	0.0717829	0.104849	0.0458951	EEF1A1	1
GO:0019003	GDP binding	1/19	73/18410	0.0727446	0.104849	0.0458951	PCK1	1
GO:0001098	basal transcription machinery binding	1/19	74/18410	0.0737054	0.104849	0.0458951	AR	1
GO:0001099	basal RNA polymerase II transcription machinery binding	1/19	74/18410	0.0737054	0.104849	0.0458951	AR	1
GO:0004712	protein serine/threonine/tyrosine kinase activity	2/19	446/18410	0.076364	0.107122	0.0468902	PDGFRA/FGFR1	2
GO:0001540	amyloid-beta binding	1/19	81/18410	0.0804045	0.111042	0.0486063	APOE	1
GO:0051117	ATPase binding	1/19	82/18410	0.0813578	0.111042	0.0486063	AR	1
GO:0005543	phospholipid binding	2/19	467/18410	0.082677	0.11109	0.0486271	BSCL2/APOE	2
GO:0140297	DNA-binding transcription factor binding	2/19	470/18410	0.0835922	0.11109	0.0486271	CEBPA/AR	2
GO:0008013	beta-catenin binding	1/19	86/18410	0.0851615	0.111501	0.0488073	AR	1
GO:0042562	hormone binding	1/19	87/18410	0.08611	0.111501	0.0488073	AR	1
GO:0019888	protein phosphatase regulator activity	1/19	93/18410	0.091782	0.115875	0.0507217	IGFBP3	1
GO:0051213	dioxygenase activity	1/19	93/18410	0.091782	0.115875	0.0507217	PTGS2	1
GO:0005496	steroid binding	1/19	100/18410	0.0983572	0.122643	0.0536842	AR	1
GO:0051087	chaperone binding	1/19	106/18410	0.103957	0.128045	0.0560488	GRN	1
GO:0001221	transcription coregulator binding	1/19	108/18410	0.105816	0.128765	0.0563639	AR	1
GO:0019208	phosphatase regulator activity	1/19	111/18410	0.108599	0.130577	0.0571572	IGFBP3	1
GO:0005179	hormone activity	1/19	122/18410	0.11873	0.141079	0.0617541	LEP	1
GO:0009055	electron transfer activity	1/19	125/18410	0.121474	0.142661	0.0624467	SDHC	1
GO:0043021	ribonucleoprotein complex binding	1/19	150/18410	0.144028	0.167205	0.0731903	EEF2	1
GO:0005319	lipid transporter activity	1/19	159/18410	0.152012	0.174469	0.0763699	APOE	1
GO:0005201	extracellular matrix structural constituent	1/19	172/18410	0.163421	0.183313	0.0802412	EFEMP1	1
GO:0031406	carboxylic acid binding	1/19	173/18410	0.164293	0.183313	0.0802412	PCK1	1
GO:0004252	serine-type endopeptidase activity	1/19	174/18410	0.165163	0.183313	0.0802412	PLAU	1
GO:0016705	oxidoreductase activity, acting on paired donors, with incorporation or reduction of molecular oxygen	1/19	177/18410	0.16777	0.184182	0.0806218	PTGS2	1
GO:0008236	serine-type peptidase activity	1/19	191/18410	0.179834	0.194824	0.0852798	PLAU	1
GO:0016829	lyase activity	1/19	195/18410	0.18325	0.194824	0.0852798	PCK1	1
GO:0017171	serine hydrolase activity	1/19	195/18410	0.18325	0.194824	0.0852798	PLAU	1
GO:0000287	magnesium ion binding	1/19	222/18410	0.205959	0.216686	0.0948497	PCK1	1
GO:0005125	cytokine activity	1/19	235/18410	0.216679	0.225614	0.0987576	GRN	1
GO:0042277	peptide binding	1/19	322/18410	0.284966	0.29369	0.128556	APOE	1
GO:0106310	protein serine kinase activity	1/19	360/18410	0.312988	0.319311	0.139771	PCK1	1
GO:0033218	amide binding	1/19	402/18410	0.342748	0.346175	0.151531	APOE	1
GO:0004175	endopeptidase activity	1/19	432/18410	0.363253	0.363253	0.159006	PLAU	1

## Sheet: UP_REGULATED_CC
ID	Description	GeneRatio	BgRatio	pvalue	p.adjust	qvalue	geneID	Count
GO:0005788	endoplasmic reticulum lumen	3/19	311/19594	0.00317803	0.0860079	0.0683825	PTGS2/IGFBP3/APOE	3
GO:0034774	secretory granule lumen	3/19	322/19594	0.00350479	0.0860079	0.0683825	GRN/EEF2/EEF1A1	3
GO:0060205	cytoplasmic vesicle lumen	3/19	325/19594	0.00359736	0.0860079	0.0683825	GRN/EEF2/EEF1A1	3
GO:0031983	vesicle lumen	3/19	327/19594	0.00365991	0.0860079	0.0683825	GRN/EEF2/EEF1A1	3
GO:1904813	ficolin-1-rich granule lumen	2/19	124/19594	0.00633148	0.119032	0.0946389	EEF2/EEF1A1	2
GO:1904090	peptidase inhibitor complex	1/19	11/19594	0.0106177	0.128248	0.101966	PLAU	1
GO:1905286	serine-type peptidase complex	1/19	11/19594	0.0106177	0.128248	0.101966	PLAU	1
GO:0034362	low-density lipoprotein particle	1/19	12/19594	0.0115776	0.128248	0.101966	APOE	1
GO:0042627	chylomicron	1/19	13/19594	0.0125366	0.128248	0.101966	APOE	1
GO:0101002	ficolin-1-rich granule	2/19	185/19594	0.0136434	0.128248	0.101966	EEF2/EEF1A1	2
GO:0043083	synaptic cleft	1/19	18/19594	0.0173187	0.139014	0.110526	APOE	1
GO:0034361	very-low-density lipoprotein particle	1/19	20/19594	0.0192253	0.139014	0.110526	APOE	1
GO:0034385	triglyceride-rich plasma lipoprotein particle	1/19	20/19594	0.0192253	0.139014	0.110526	APOE	1
GO:0071682	endocytic vesicle lumen	1/19	23/19594	0.0220787	0.148243	0.117864	APOE	1
GO:0034364	high-density lipoprotein particle	1/19	27/19594	0.025871	0.162125	0.128901	APOE	1
GO:0005640	nuclear outer membrane	1/19	29/19594	0.027762	0.163102	0.129678	PTGS2	1
GO:0016235	aggresome	1/19	35/19594	0.0334139	0.167163	0.132906	EEF2	1
GO:0034358	plasma lipoprotein particle	1/19	36/19594	0.0343529	0.167163	0.132906	APOE	1
GO:1990777	lipoprotein particle	1/19	36/19594	0.0343529	0.167163	0.132906	APOE	1
GO:0032994	protein-lipid complex	1/19	39/19594	0.0371646	0.167163	0.132906	APOE	1
GO:0045121	membrane raft	2/19	326/19594	0.0391676	0.167163	0.132906	PTGS2/FAS	2
GO:0098857	membrane microdomain	2/19	327/19594	0.0393861	0.167163	0.132906	PTGS2/FAS	2
GO:0098636	protein complex involved in cell adhesion	1/19	43/19594	0.0409015	0.167163	0.132906	PLAU	1
GO:0005637	nuclear inner membrane	1/19	61/19594	0.057548	0.191897	0.152572	PTGS2	1
GO:0005765	lysosomal membrane	2/19	404/19594	0.0575676	0.191897	0.152572	GRN/EEF1A1	2
GO:0098852	lytic vacuole membrane	2/19	404/19594	0.0575676	0.191897	0.152572	GRN/EEF1A1	2
GO:0005844	polysome	1/19	65/19594	0.0612099	0.191897	0.152572	EEF2	1
GO:0062023	collagen-containing extracellular matrix	2/19	429/19594	0.0640043	0.191897	0.152572	EFEMP1/APOE	2
GO:0030669	clathrin-coated endocytic vesicle membrane	1/19	72/19594	0.0675857	0.191897	0.152572	APOE	1
GO:0070821	tertiary granule membrane	1/19	73/19594	0.0684932	0.191897	0.152572	PLAU	1
GO:0005774	vacuolar membrane	2/19	449/19594	0.069325	0.191897	0.152572	GRN/EEF1A1	2
GO:0016234	inclusion body	1/19	74/19594	0.0693999	0.191897	0.152572	EEF2	1
GO:0009897	external side of plasma membrane	2/19	455/19594	0.0709498	0.191897	0.152572	PDGFRA/FAS	2
GO:0030864	cortical actin cytoskeleton	1/19	79/19594	0.0739206	0.191897	0.152572	EEF1A1	1
GO:1905369	endopeptidase complex	1/19	79/19594	0.0739206	0.191897	0.152572	PLAU	1
GO:0005901	caveola	1/19	82/19594	0.076623	0.191897	0.152572	PTGS2	1
GO:0005902	microvillus	1/19	90/19594	0.083793	0.191897	0.152572	PDGFRA	1
GO:0035578	azurophil granule lumen	1/19	91/19594	0.0846855	0.191897	0.152572	GRN	1
GO:0035579	specific granule membrane	1/19	91/19594	0.0846855	0.191897	0.152572	PLAU	1
GO:0045334	clathrin-coated endocytic vesicle	1/19	91/19594	0.0846855	0.191897	0.152572	APOE	1
GO:0098803	respiratory chain complex	1/19	91/19594	0.0846855	0.191897	0.152572	SDHC	1
GO:0005746	mitochondrial respirasome	1/19	94/19594	0.0873582	0.191897	0.152572	SDHC	1
GO:0032587	ruffle membrane	1/19	97/19594	0.0900234	0.191897	0.152572	EEF1A1	1
GO:0005811	lipid droplet	1/19	100/19594	0.0926813	0.191897	0.152572	BSCL2	1
GO:0070469	respirasome	1/19	101/19594	0.0935657	0.191897	0.152572	SDHC	1
GO:0030863	cortical cytoskeleton	1/19	107/19594	0.0988545	0.191897	0.152572	EEF1A1	1
GO:0042470	melanosome	1/19	109/19594	0.100611	0.191897	0.152572	PRDX1	1
GO:0048770	pigment granule	1/19	109/19594	0.100611	0.191897	0.152572	PRDX1	1
GO:0030665	clathrin-coated vesicle membrane	1/19	111/19594	0.102364	0.191897	0.152572	APOE	1
GO:1905368	peptidase complex	1/19	111/19594	0.102364	0.191897	0.152572	PLAU	1
GO:0044853	plasma membrane raft	1/19	113/19594	0.104114	0.191897	0.152572	PTGS2	1
GO:1990204	oxidoreductase complex	1/19	120/19594	0.110214	0.199232	0.158404	SDHC	1
GO:0072562	blood microparticle	1/19	147/19594	0.133373	0.232703	0.185016	APOE	1
GO:0005766	primary lysosome	1/19	155/19594	0.140125	0.232703	0.185016	GRN	1
GO:0042582	azurophil granule	1/19	155/19594	0.140125	0.232703	0.185016	GRN	1
GO:0098800	inner mitochondrial membrane protein complex	1/19	155/19594	0.140125	0.232703	0.185016	SDHC	1
GO:0042581	specific granule	1/19	160/19594	0.14432	0.232703	0.185016	PLAU	1
GO:0030176	integral component of endoplasmic reticulum membrane	1/19	164/19594	0.147661	0.232703	0.185016	BSCL2	1
GO:0070820	tertiary granule	1/19	164/19594	0.147661	0.232703	0.185016	PLAU	1
GO:0031227	intrinsic component of endoplasmic reticulum membrane	1/19	172/19594	0.154307	0.232703	0.185016	BSCL2	1
GO:0005775	vacuolar lumen	1/19	174/19594	0.155961	0.232703	0.185016	GRN	1
GO:0031256	leading edge membrane	1/19	175/19594	0.156787	0.232703	0.185016	EEF1A1	1
GO:0030662	coated vesicle membrane	1/19	176/19594	0.157612	0.232703	0.185016	APOE	1
GO:0001726	ruffle	1/19	177/19594	0.158436	0.232703	0.185016	EEF1A1	1
GO:0030136	clathrin-coated vesicle	1/19	192/19594	0.170709	0.24178	0.192232	APOE	1
GO:0098562	cytoplasmic side of membrane	1/19	193/19594	0.171521	0.24178	0.192232	EEF1A1	1
GO:0030666	endocytic vesicle membrane	1/19	194/19594	0.172332	0.24178	0.192232	APOE	1
GO:0098858	actin-based cell projection	1/19	217/19594	0.190787	0.263735	0.209689	PDGFRA	1
GO:0090575	RNA polymerase II transcription regulator complex	1/19	230/19594	0.201045	0.270318	0.214922	CEBPA	1
GO:0031968	organelle outer membrane	1/19	232/19594	0.202612	0.270318	0.214922	PTGS2	1
GO:0019867	outer membrane	1/19	234/19594	0.204176	0.270318	0.214922	PTGS2	1
GO:0005802	trans-Golgi network	1/19	260/19594	0.224249	0.292769	0.232773	GRN	1
GO:0098798	mitochondrial protein-containing complex	1/19	281/19594	0.24011	0.306903	0.24401	SDHC	1
GO:0005770	late endosome	1/19	283/19594	0.241604	0.306903	0.24401	GRN	1
GO:0030135	coated vesicle	1/19	290/19594	0.246813	0.309339	0.245947	APOE	1
GO:0031965	nuclear membrane	1/19	300/19594	0.254195	0.314399	0.24997	PTGS2	1
GO:0005938	cell cortex	1/19	310/19594	0.261509	0.316904	0.251962	EEF1A1	1
GO:0030667	secretory granule membrane	1/19	312/19594	0.262963	0.316904	0.251962	PLAU	1
GO:0098978	glutamatergic synapse	1/19	319/19594	0.268033	0.318925	0.253569	APOE	1
GO:0031253	cell projection membrane	1/19	339/19594	0.282336	0.330112	0.262463	EEF1A1	1
GO:0030139	endocytic vesicle	1/19	342/19594	0.284458	0.330112	0.262463	APOE	1
GO:0031301	integral component of organelle membrane	1/19	382/19594	0.312196	0.354676	0.281993	BSCL2	1
GO:0098791	Golgi apparatus subcompartment	1/19	385/19594	0.314235	0.354676	0.281993	GRN	1
GO:0005769	early endosome	1/19	389/19594	0.316944	0.354676	0.281993	APOE	1
GO:0016607	nuclear speck	1/19	411/19594	0.331666	0.359917	0.286161	AR	1
GO:0031300	intrinsic component of organelle membrane	1/19	412/19594	0.332328	0.359917	0.286161	BSCL2	1
GO:0031252	cell leading edge	1/19	416/19594	0.334969	0.359917	0.286161	EEF1A1	1
GO:0005925	focal adhesion	1/19	419/19594	0.336944	0.359917	0.286161	PLAU	1
GO:0030055	cell-substrate junction	1/19	428/19594	0.342835	0.362095	0.287892	PLAU	1
GO:0005635	nuclear envelope	1/19	479/19594	0.375291	0.385984	0.306885	PTGS2	1
GO:0043025	neuronal cell body	1/19	482/19594	0.377152	0.385984	0.306885	APOE	1
GO:0005667	transcription regulator complex	1/19	483/19594	0.377771	0.385984	0.306885	CEBPA	1
GO:0005743	mitochondrial inner membrane	1/19	491/19594	0.382704	0.386819	0.307549	SDHC	1
GO:0015629	actin cytoskeleton	1/19	499/19594	0.3876	0.3876	0.30817	EEF1A1	1

## Sheet: UP_REGULATED_KEGG
ID	Description	GeneRatio	BgRatio	pvalue	p.adjust	qvalue	geneID	Count
hsa05215	Prostate cancer	4/15	97/8145	2.33338e-05	0.00228671	0.00186671	PLAU/PDGFRA/FGFR1/AR	4
hsa04932	Non-alcoholic fatty liver disease	4/15	155/8145	0.000146234	0.00716548	0.00584937	SDHC/LEP/CEBPA/FAS	4
hsa04152	AMPK signaling pathway	3/15	120/8145	0.00124691	0.0327494	0.0267342	PCK1/LEP/EEF2	3
hsa00020	Citrate cycle (TCA cycle)	2/15	30/8145	0.00133671	0.0327494	0.0267342	SDHC/PCK1	2
hsa05010	Alzheimer disease	4/15	384/8145	0.00438574	0.0630049	0.0514326	SDHC/PTGS2/FAS/APOE	4
hsa05202	Transcriptional misregulation in cancer	3/15	193/8145	0.00482988	0.0630049	0.0514326	PLAU/IGFBP3/CEBPA	3
hsa05205	Proteoglycans in cancer	3/15	205/8145	0.00571659	0.0630049	0.0514326	PLAU/FGFR1/FAS	3
hsa04920	Adipocytokine signaling pathway	2/15	69/8145	0.00691634	0.0630049	0.0514326	PCK1/LEP	2
hsa05230	Central carbon metabolism in cancer	2/15	70/8145	0.00711221	0.0630049	0.0514326	PDGFRA/FGFR1	2
hsa05163	Human cytomegalovirus infection	3/15	225/8145	0.00740191	0.0630049	0.0514326	PTGS2/PDGFRA/FAS	3
hsa05218	Melanoma	2/15	72/8145	0.00751149	0.0630049	0.0514326	PDGFRA/FGFR1	2
hsa04115	p53 signaling pathway	2/15	73/8145	0.00771489	0.0630049	0.0514326	IGFBP3/FAS	2
hsa05140	Leishmaniasis	2/15	77/8145	0.00855332	0.0644788	0.0526358	PTGS2/EEF1A1	2
hsa04064	NF-kappa B signaling pathway	2/15	104/8145	0.0152147	0.100238	0.0818266	PTGS2/PLAU	2
hsa04010	MAPK signaling pathway	3/15	294/8145	0.0153425	0.100238	0.0818266	PDGFRA/FGFR1/FAS	3
hsa04668	TNF signaling pathway	2/15	112/8145	0.0175086	0.10191	0.083192	PTGS2/FAS	2
hsa05206	MicroRNAs in cancer	3/15	310/8145	0.0176783	0.10191	0.083192	PTGS2/PLAU/PDGFRA	3
hsa04151	PI3K-Akt signaling pathway	3/15	354/8145	0.0250974	0.136641	0.111544	PDGFRA/PCK1/FGFR1	3
hsa04921	Oxytocin signaling pathway	2/15	154/8145	0.0317405	0.163714	0.133644	PTGS2/EEF2	2
hsa04630	JAK-STAT signaling pathway	2/15	162/8145	0.0348393	0.170713	0.139357	PDGFRA/LEP	2
hsa04964	Proximal tubule bicarbonate reclamation	1/15	23/8145	0.0415652	0.193971	0.158344	PCK1	1
hsa05167	Kaposi sarcoma-associated herpesvirus infection	2/15	194/8145	0.0483517	0.215385	0.175824	PTGS2/FAS	2
hsa05022	Pathways of neurodegeneration - multiple diseases	3/15	476/8145	0.0533811	0.22745	0.185673	SDHC/PTGS2/FAS	3
hsa04015	Rap1 signaling pathway	2/15	210/8145	0.0557301	0.227565	0.185767	PDGFRA/FGFR1	2
hsa04810	Regulation of actin cytoskeleton	2/15	218/8145	0.0595633	0.229826	0.187613	PDGFRA/FGFR1	2
hsa05143	African trypanosomiasis	1/15	37/8145	0.0660703	0.229826	0.187613	FAS	1
hsa04714	Thermogenesis	2/15	232/8145	0.0664904	0.229826	0.187613	SDHC/FGFR1	2
hsa05330	Allograft rejection	1/15	38/8145	0.0677981	0.229826	0.187613	FAS	1
hsa04014	Ras signaling pathway	2/15	235/8145	0.0680097	0.229826	0.187613	PDGFRA/FGFR1	2
hsa04020	Calcium signaling pathway	2/15	240/8145	0.0705685	0.230524	0.188183	PDGFRA/FGFR1	2
hsa05332	Graft-versus-host disease	1/15	42/8145	0.0746795	0.233952	0.190981	FAS	1
hsa04940	Type I diabetes mellitus	1/15	43/8145	0.0763924	0.233952	0.190981	FAS	1
hsa00620	Pyruvate metabolism	1/15	47/8145	0.0832145	0.247122	0.201732	PCK1	1
hsa04979	Cholesterol metabolism	1/15	50/8145	0.0883002	0.251971	0.205691	APOE	1
hsa04913	Ovarian steroidogenesis	1/15	51/8145	0.0899896	0.251971	0.205691	PTGS2	1
hsa05320	Autoimmune thyroid disease	1/15	53/8145	0.0933596	0.253068	0.206586	FAS	1
hsa04923	Regulation of lipolysis in adipocytes	1/15	56/8145	0.0983927	0.253068	0.206586	PTGS2	1
hsa05134	Legionellosis	1/15	57/8145	0.100065	0.253068	0.206586	EEF1A1	1
hsa04060	Cytokine-cytokine receptor interaction	2/15	295/8145	0.100711	0.253068	0.206586	LEP/FAS	2
hsa04370	VEGF signaling pathway	1/15	59/8145	0.1034	0.25333	0.2068	PTGS2	1
hsa00590	Arachidonic acid metabolism	1/15	61/8145	0.106723	0.255095	0.208241	PTGS2	1
hsa00010	Glycolysis / Gluconeogenesis	1/15	67/8145	0.116625	0.259337	0.211704	PCK1	1
hsa05221	Acute myeloid leukemia	1/15	67/8145	0.116625	0.259337	0.211704	CEBPA	1
hsa05204	Chemical carcinogenesis - DNA adducts	1/15	69/8145	0.119903	0.259337	0.211704	PTGS2	1
hsa05165	Human papillomavirus infection	2/15	331/8145	0.122143	0.259337	0.211704	PTGS2/FAS	2
hsa04520	Adherens junction	1/15	71/8145	0.12317	0.259337	0.211704	FGFR1	1
hsa01524	Platinum drug resistance	1/15	73/8145	0.126425	0.259337	0.211704	FAS	1
hsa03320	PPAR signaling pathway	1/15	75/8145	0.129669	0.259337	0.211704	PCK1	1
hsa05214	Glioma	1/15	75/8145	0.129669	0.259337	0.211704	PDGFRA	1
hsa01521	EGFR tyrosine kinase inhibitor resistance	1/15	79/8145	0.136123	0.266801	0.217796	PDGFRA	1
hsa04146	Peroxisome	1/15	82/8145	0.140934	0.270814	0.221073	PRDX1	1
hsa04610	Complement and coagulation cascades	1/15	85/8145	0.14572	0.274626	0.224185	PLAU	1
hsa04540	Gap junction	1/15	88/8145	0.150481	0.278249	0.227142	PDGFRA	1
hsa05222	Small cell lung cancer	1/15	92/8145	0.156791	0.282482	0.230598	PTGS2	1
hsa04657	IL-17 signaling pathway	1/15	94/8145	0.15993	0.282482	0.230598	PTGS2	1
hsa05231	Choline metabolism in cancer	1/15	98/8145	0.166174	0.282482	0.230598	PDGFRA	1
hsa05142	Chagas disease	1/15	102/8145	0.172375	0.282482	0.230598	FAS	1
hsa05146	Amoebiasis	1/15	102/8145	0.172375	0.282482	0.230598	PRDX1	1
hsa04625	C-type lectin receptor signaling pathway	1/15	104/8145	0.175459	0.282482	0.230598	PTGS2	1
hsa04928	Parathyroid hormone synthesis, secretion and action	1/15	106/8145	0.178533	0.282482	0.230598	FGFR1	1
hsa04922	Glucagon signaling pathway	1/15	107/8145	0.180066	0.282482	0.230598	PCK1	1
hsa03013	Nucleocytoplasmic transport	1/15	108/8145	0.181596	0.282482	0.230598	EEF1A1	1
hsa04931	Insulin resistance	1/15	108/8145	0.181596	0.282482	0.230598	PCK1	1
hsa01200	Carbon metabolism	1/15	115/8145	0.192232	0.289827	0.236593	SDHC	1
hsa04726	Serotonergic synapse	1/15	115/8145	0.192232	0.289827	0.236593	PTGS2	1
hsa04935	Growth hormone synthesis, secretion and action	1/15	119/8145	0.198252	0.294374	0.240305	IGFBP3	1
hsa04068	FoxO signaling pathway	1/15	131/8145	0.216061	0.302367	0.246831	PCK1	1
hsa04114	Oocyte meiosis	1/15	131/8145	0.216061	0.302367	0.246831	AR	1
hsa04650	Natural killer cell mediated cytotoxicity	1/15	131/8145	0.216061	0.302367	0.246831	FAS	1
hsa00190	Oxidative phosphorylation	1/15	134/8145	0.220456	0.302367	0.246831	SDHC	1
hsa04210	Apoptosis	1/15	136/8145	0.223372	0.302367	0.246831	FAS	1
hsa04910	Insulin signaling pathway	1/15	137/8145	0.224827	0.302367	0.246831	PCK1	1
hsa05162	Measles	1/15	139/8145	0.227728	0.302367	0.246831	FAS	1
hsa04936	Alcoholic liver disease	1/15	142/8145	0.232061	0.302367	0.246831	FAS	1
hsa04550	Signaling pathways regulating pluripotency of stem cells	1/15	143/8145	0.233501	0.302367	0.246831	FGFR1	1
hsa05224	Breast cancer	1/15	147/8145	0.239233	0.302367	0.246831	FGFR1	1
hsa04072	Phospholipase D signaling pathway	1/15	148/8145	0.24066	0.302367	0.246831	PDGFRA	1
hsa04723	Retrograde endocannabinoid signaling	1/15	148/8145	0.24066	0.302367	0.246831	PTGS2	1
hsa04218	Cellular senescence	1/15	156/8145	0.251985	0.309959	0.253028	IGFBP3	1
hsa05160	Hepatitis C	1/15	157/8145	0.253389	0.309959	0.253028	FAS	1
hsa04217	Necroptosis	1/15	159/8145	0.256191	0.309959	0.253028	FAS	1
hsa05161	Hepatitis B	1/15	162/8145	0.260375	0.311179	0.254024	FAS	1
hsa05164	Influenza A	1/15	171/8145	0.272795	0.322095	0.262935	FAS	1
hsa05130	Pathogenic Escherichia coli infection	1/15	197/8145	0.307591	0.355275	0.29002	FAS	1
hsa04510	Focal adhesion	1/15	201/8145	0.312804	0.355275	0.29002	PDGFRA	1
hsa05169	Epstein-Barr virus infection	1/15	202/8145	0.314102	0.355275	0.29002	FAS	1
hsa05415	Diabetic cardiomyopathy	1/15	203/8145	0.315397	0.355275	0.29002	SDHC	1
hsa05170	Human immunodeficiency virus 1 infection	1/15	212/8145	0.326953	0.360015	0.29389	FAS	1
hsa05207	Chemical carcinogenesis - receptor activation	1/15	212/8145	0.326953	0.360015	0.29389	AR	1
hsa05417	Lipid and atherosclerosis	1/15	215/8145	0.330764	0.360165	0.294012	FAS	1
hsa05208	Chemical carcinogenesis - reactive oxygen species	1/15	223/8145	0.340828	0.367046	0.299629	SDHC	1
hsa04144	Endocytosis	1/15	251/8145	0.374954	0.399407	0.326047	PDGFRA	1
hsa05012	Parkinson disease	1/15	266/8145	0.392549	0.413654	0.337677	SDHC	1
hsa05020	Prion disease	1/15	273/8145	0.400602	0.417649	0.340938	SDHC	1
hsa05016	Huntington disease	1/15	306/8145	0.437238	0.451045	0.3682	SDHC	1
hsa04080	Neuroactive ligand-receptor interaction	1/15	362/8145	0.494666	0.501732	0.409577	LEP	1
hsa05014	Amyotrophic lateral sclerosis	1/15	364/8145	0.496612	0.501732	0.409577	SDHC	1
hsa05168	Herpes simplex virus 1 infection	1/15	495/8145	0.609885	0.609885	0.497865	FAS	1

## Sheet: UP_REGULATED_DO
ID	Description	GeneRatio	BgRatio	pvalue	p.adjust	qvalue	geneID	Count
DOID:1380	endometrial cancer	6/18	97/8007	4.46482e-08	1.21121e-05	3.89987e-06	SDHC/PTGS2/PDGFRA/LEP/AR/FAS	6
DOID:363	uterine cancer	6/18	98/8007	4.74984e-08	1.21121e-05	3.89987e-06	SDHC/PTGS2/PDGFRA/LEP/AR/FAS	6
DOID:3908	non-small cell lung carcinoma	9/18	431/8007	1.1002e-07	1.40629e-05	4.52799e-06	PTGS2/PLAU/PDGFRA/PRDX1/LEP/IGFBP3/EFEMP1/FAS/APOE	9
DOID:0060100	musculoskeletal system cancer	9/18	439/8007	1.28927e-07	1.40629e-05	4.52799e-06	PTGS2/PLAU/PDGFRA/IGFBP3/GRN/FGFR1/CEBPA/AR/FAS	9
DOID:9970	obesity	8/18	313/8007	1.55056e-07	1.40629e-05	4.52799e-06	PCK1/LEP/IGFBP3/GRN/CEBPA/AR/FAS/APOE	8
DOID:120	female reproductive organ cancer	9/18	455/8007	1.75453e-07	1.40629e-05	4.52799e-06	SDHC/PTGS2/PLAU/PDGFRA/LEP/IGFBP3/GRN/AR/FAS	9
DOID:654	overnutrition	8/18	322/8007	1.9302e-07	1.40629e-05	4.52799e-06	PCK1/LEP/IGFBP3/GRN/CEBPA/AR/FAS/APOE	8
DOID:374	nutrition disease	8/18	338/8007	2.80497e-07	1.74005e-05	5.60263e-06	PCK1/LEP/IGFBP3/GRN/CEBPA/AR/FAS/APOE	8
DOID:4450	renal cell carcinoma	8/18	342/8007	3.07067e-07	1.74005e-05	5.60263e-06	PTGS2/PLAU/PDGFRA/LEP/IGFBP3/FGFR1/AR/APOE	8
DOID:5041	esophageal cancer	6/18	145/8007	4.93481e-07	2.51675e-05	8.10348e-06	PTGS2/PLAU/PRDX1/IGFBP3/AR/FAS	6
DOID:4451	renal carcinoma	8/18	380/8007	6.88486e-07	3.11e-05	1.00136e-05	PTGS2/PLAU/PDGFRA/LEP/IGFBP3/FGFR1/AR/APOE	8
DOID:332	amyotrophic lateral sclerosis	6/18	155/8007	7.31764e-07	3.11e-05	1.00136e-05	PTGS2/IGFBP3/GRN/FGFR1/AR/APOE	6
DOID:0060085	organ system benign neoplasm	7/18	262/8007	8.66405e-07	3.39897e-05	1.09441e-05	PTGS2/PDGFRA/PRDX1/LEP/IGFBP3/AR/FAS	7
DOID:289	endometriosis	5/18	88/8007	1.09472e-06	3.83365e-05	1.23436e-05	PTGS2/PLAU/LEP/IGFBP3/AR	5
DOID:0060262	gallbladder disease	4/18	37/8007	1.12754e-06	3.83365e-05	1.23436e-05	LEP/AR/FAS/APOE	4
DOID:10283	prostate cancer	8/18	425/8007	1.61276e-06	5.14068e-05	1.6552e-05	PTGS2/PLAU/PDGFRA/LEP/IGFBP3/AR/FAS/APOE	8
DOID:3856	male reproductive organ cancer	8/18	435/8007	1.9231e-06	5.64104e-05	1.81631e-05	PTGS2/PLAU/PDGFRA/LEP/IGFBP3/AR/FAS/APOE	8
DOID:263	kidney cancer	8/18	437/8007	1.99096e-06	5.64104e-05	1.81631e-05	PTGS2/PLAU/PDGFRA/LEP/IGFBP3/FGFR1/AR/APOE	8
DOID:231	motor neuron disease	6/18	187/8007	2.20121e-06	5.90851e-05	1.90243e-05	PTGS2/IGFBP3/GRN/FGFR1/AR/APOE	6
DOID:936	brain disease	8/18	454/8007	2.65544e-06	6.77137e-05	2.18026e-05	BSCL2/PTGS2/LEP/IGFBP3/GRN/AR/FAS/APOE	8
DOID:3963	thyroid carcinoma	6/18	200/8007	3.2563e-06	7.90817e-05	2.54628e-05	SDHC/PTGS2/PLAU/PRDX1/LEP/FAS	6
DOID:7693	abdominal aortic aneurysm	4/18	49/8007	3.55684e-06	8.204e-05	2.64153e-05	PTGS2/PRDX1/LEP/APOE	4
DOID:0060084	cell type benign neoplasm	8/18	475/8007	3.73099e-06	8.204e-05	2.64153e-05	PTGS2/PLAU/PDGFRA/PRDX1/LEP/IGFBP3/AR/FAS	8
DOID:0050624	gastrointestinal system benign neoplasm	4/18	50/8007	3.8607e-06	8.204e-05	2.64153e-05	PTGS2/PDGFRA/PRDX1/AR	4
DOID:11383	cryptorchidism	3/18	15/8007	4.2685e-06	8.70775e-05	2.80373e-05	IGFBP3/FGFR1/AR	3
DOID:1781	thyroid cancer	6/18	213/8007	4.69314e-06	9.20578e-05	2.96409e-05	SDHC/PTGS2/PLAU/PRDX1/LEP/FAS	6
DOID:657	adenoma	7/18	340/8007	4.96788e-06	9.31354e-05	2.99879e-05	PTGS2/PDGFRA/PRDX1/LEP/IGFBP3/AR/FAS	7
DOID:1936	atherosclerosis	7/18	344/8007	5.36892e-06	9.31354e-05	2.99879e-05	PTGS2/PLAU/LEP/IGFBP3/GRN/AR/APOE	7
DOID:2348	arteriosclerotic cardiovascular disease	7/18	345/8007	5.47331e-06	9.31354e-05	2.99879e-05	PTGS2/PLAU/LEP/IGFBP3/GRN/AR/APOE	7
DOID:3996	urinary system cancer	8/18	500/8007	5.47855e-06	9.31354e-05	2.99879e-05	PTGS2/PLAU/PDGFRA/LEP/IGFBP3/FGFR1/AR/APOE	8
DOID:4766	embryoma	7/18	352/8007	6.25274e-06	0.000102868	3.31215e-05	PTGS2/PLAU/LEP/IGFBP3/AR/FAS/APOE	7
DOID:2349	arteriosclerosis	7/18	356/8007	6.73841e-06	0.000107393	3.45787e-05	PTGS2/PLAU/LEP/IGFBP3/GRN/AR/APOE	7
DOID:3627	aortic aneurysm	4/18	60/8007	8.06068e-06	0.000119914	3.86102e-05	PTGS2/PRDX1/LEP/APOE	4
DOID:1542	head and neck carcinoma	6/18	235/8007	8.27928e-06	0.000119914	3.86102e-05	PTGS2/IGFBP3/CEBPA/AR/FAS/APOE	6
DOID:520	aortic disease	4/18	61/8007	8.61424e-06	0.000119914	3.86102e-05	PTGS2/PRDX1/LEP/APOE	4
DOID:201	connective tissue cancer	7/18	370/8007	8.69435e-06	0.000119914	3.86102e-05	PTGS2/PLAU/PDGFRA/IGFBP3/CEBPA/AR/FAS	7
DOID:0080014	chromosomal disease	5/18	135/8007	9.08628e-06	0.000119914	3.86102e-05	PRDX1/LEP/FGFR1/AR/APOE	5
DOID:11934	head and neck cancer	6/18	239/8007	9.12361e-06	0.000119914	3.86102e-05	PTGS2/IGFBP3/CEBPA/AR/FAS/APOE	6
DOID:688	embryonal cancer	7/18	373/8007	9.16992e-06	0.000119914	3.86102e-05	PTGS2/PLAU/LEP/IGFBP3/AR/FAS/APOE	7
DOID:184	bone cancer	6/18	243/8007	1.00368e-05	0.000125955	4.05553e-05	PTGS2/PLAU/PDGFRA/IGFBP3/AR/FAS	6
DOID:3302	chordoma	3/18	20/8007	1.06198e-05	0.000125955	4.05553e-05	PLAU/PDGFRA/AR	3
DOID:3303	notochordal cancer	3/18	20/8007	1.06198e-05	0.000125955	4.05553e-05	PLAU/PDGFRA/AR	3
DOID:452	pleomorphic adenoma	3/18	20/8007	1.06198e-05	0.000125955	4.05553e-05	PDGFRA/PRDX1/AR	3
DOID:28	endocrine system disease	7/18	399/8007	1.42807e-05	0.000162131	5.22032e-05	PTGS2/LEP/IGFBP3/FGFR1/AR/FAS/APOE	7
DOID:14221	metabolic syndrome X	3/18	22/8007	1.43057e-05	0.000162131	5.22032e-05	LEP/IGFBP3/APOE	3
DOID:4914	esophagus adenocarcinoma	3/18	23/8007	1.64284e-05	0.000182141	5.8646e-05	PTGS2/IGFBP3/FAS	3
DOID:2994	germ cell cancer	7/18	410/8007	1.7064e-05	0.000185163	5.96189e-05	PTGS2/PLAU/LEP/IGFBP3/AR/FAS/APOE	7
DOID:10534	stomach cancer	6/18	274/8007	1.99461e-05	0.000209787	6.75476e-05	PTGS2/PLAU/LEP/IGFBP3/AR/FAS	6
DOID:50	thyroid gland disease	5/18	159/8007	2.0156e-05	0.000209787	6.75476e-05	PTGS2/LEP/IGFBP3/FGFR1/FAS	5
DOID:10591	pre-eclampsia	6/18	278/8007	2.16613e-05	0.000220945	7.11403e-05	PTGS2/PLAU/LEP/AR/FAS/APOE	6
DOID:10652	Alzheimer's disease	7/18	430/8007	2.3284e-05	0.00023284	7.49701e-05	PTGS2/PLAU/PCK1/PRDX1/GRN/FAS/APOE	7
DOID:680	tauopathy	7/18	434/8007	2.47303e-05	0.000242547	7.80956e-05	PTGS2/PLAU/PCK1/PRDX1/GRN/FAS/APOE	7
DOID:9256	colorectal cancer	6/18	287/8007	2.59603e-05	0.000249806	8.0433e-05	PTGS2/PRDX1/LEP/IGFBP3/FAS/APOE	6
DOID:5672	large intestine cancer	6/18	288/8007	2.64777e-05	0.000250067	8.05171e-05	PTGS2/PRDX1/LEP/IGFBP3/FAS/APOE	6
DOID:2871	endometrial carcinoma	4/18	82/8007	2.80324e-05	0.000259937	8.36949e-05	PTGS2/LEP/AR/FAS	4
DOID:10155	intestinal cancer	6/18	300/8007	3.33661e-05	0.000300729	9.68291e-05	PTGS2/PRDX1/LEP/IGFBP3/FAS/APOE	6
DOID:10211	cholelithiasis	3/18	29/8007	3.36109e-05	0.000300729	9.68291e-05	LEP/AR/APOE	3
DOID:74	hematopoietic system disease	7/18	474/8007	4.37773e-05	0.000384938	0.000123943	PLAU/PDGFRA/LEP/IGFBP3/CEBPA/AR/FAS	7
DOID:1115	sarcoma	5/18	193/8007	5.12705e-05	0.000435799	0.000140319	PTGS2/PLAU/PDGFRA/IGFBP3/FGFR1	5
DOID:229	female reproductive system disease	5/18	193/8007	5.12705e-05	0.000435799	0.000140319	PTGS2/PLAU/LEP/IGFBP3/AR	5
DOID:2218	blood platelet disease	4/18	96/8007	5.2204e-05	0.000436459	0.000140532	PLAU/LEP/AR/FAS	4
DOID:811	lipodystrophy	3/18	34/8007	5.46573e-05	0.0004496	0.000144763	BSCL2/LEP/FAS	3
DOID:2043	hepatitis B	5/18	197/8007	5.65578e-05	0.000457849	0.000147419	PTGS2/PLAU/AR/FAS/APOE	5
DOID:37	skin disease	6/18	350/8007	7.93331e-05	0.000632186	0.000203552	BSCL2/PLAU/LEP/IGFBP3/AR/FAS	6
DOID:552	pneumonia	4/18	108/8007	8.28077e-05	0.000649722	0.000209198	PTGS2/PLAU/IGFBP3/APOE	4
DOID:9352	type 2 diabetes mellitus	5/18	215/8007	8.58012e-05	0.000663009	0.000213477	LEP/IGFBP3/AR/FAS/APOE	5
DOID:10923	sickle cell anemia	3/18	42/8007	0.000103684	0.000789235	0.000254119	PTGS2/LEP/IGFBP3	3
DOID:6713	cerebrovascular disease	4/18	116/8007	0.0001094	0.000820501	0.000264186	PTGS2/LEP/IGFBP3/APOE	4
DOID:0060037	developmental disorder of mental health	6/18	373/8007	0.00011304	0.000835513	0.00026902	BSCL2/PTGS2/LEP/EEF1A1/AR/APOE	6
DOID:15	reproductive system disease	6/18	386/8007	0.00013665	0.000972902	0.000313256	PTGS2/PLAU/LEP/IGFBP3/AR/FAS	6
DOID:1107	esophageal carcinoma	4/18	123/8007	0.000137351	0.000972902	0.000313256	PTGS2/PRDX1/IGFBP3/FAS	4
DOID:3770	pulmonary fibrosis	4/18	123/8007	0.000137351	0.000972902	0.000313256	PTGS2/PLAU/IGFBP3/FAS	4
DOID:16	integumentary system disease	6/18	394/8007	0.000153038	0.00106917	0.000344252	BSCL2/PLAU/LEP/IGFBP3/AR/FAS	6
DOID:0080000	muscular disease	6/18	408/8007	0.000185472	0.00127825	0.000411573	PDGFRA/LEP/IGFBP3/AR/FAS/APOE	6
DOID:0080015	physical disorder	4/18	136/8007	0.000202525	0.00137202	0.000441765	IGFBP3/FGFR1/AR/APOE	4
DOID:2340	craniosynostosis	2/18	10/8007	0.000212528	0.00137202	0.000441765	PDGFRA/FGFR1	2
DOID:2438	dermis tumor	2/18	10/8007	0.000212528	0.00137202	0.000441765	PTGS2/AR	2
DOID:4226	endometrial stromal sarcoma	2/18	10/8007	0.000212528	0.00137202	0.000441765	SDHC/PDGFRA	2
DOID:4418	cutaneous fibrous histiocytoma	2/18	10/8007	0.000212528	0.00137202	0.000441765	PTGS2/AR	2
DOID:2237	hepatitis	6/18	431/8007	0.000250467	0.00159673	0.000514117	PTGS2/PLAU/LEP/AR/FAS/APOE	6
DOID:10952	nephritis	4/18	147/8007	0.000273099	0.00171951	0.000553651	PTGS2/LEP/IGFBP3/APOE	4
DOID:11714	gestational diabetes	3/18	60/8007	0.000301336	0.00187416	0.000603446	LEP/IGFBP3/CEBPA	3
DOID:219	colon cancer	5/18	282/8007	0.000307144	0.00188472	0.000606846	PTGS2/PRDX1/LEP/IGFBP3/FAS	5
DOID:2213	hemorrhagic disease	4/18	152/8007	0.000310425	0.00188472	0.000606846	PLAU/LEP/AR/FAS	4
DOID:14250	Down syndrome	3/18	61/8007	0.000316477	0.00189886	0.000611398	PRDX1/LEP/APOE	3
DOID:2151	malignant ovarian surface epithelial-stromal neoplasm	5/18	286/8007	0.000327904	0.00190035	0.000611879	PTGS2/PLAU/IGFBP3/GRN/FAS	5
DOID:2152	ovary epithelial cancer	5/18	286/8007	0.000327904	0.00190035	0.000611879	PTGS2/PLAU/IGFBP3/GRN/FAS	5
DOID:4001	ovarian carcinoma	5/18	286/8007	0.000327904	0.00190035	0.000611879	PTGS2/PLAU/IGFBP3/GRN/FAS	5
DOID:3748	esophagus squamous cell carcinoma	3/18	63/8007	0.000348216	0.0019954	0.000642481	PTGS2/PRDX1/FAS	3
DOID:557	kidney disease	6/18	461/8007	0.000361173	0.00203397	0.000654902	PTGS2/PLAU/LEP/IGFBP3/FAS/APOE	6
DOID:1100	ovarian disease	3/18	64/8007	0.000364828	0.00203397	0.000654902	PTGS2/LEP/AR	3
DOID:1803	neuritis	2/18	13/8007	0.000366913	0.00203397	0.000654902	FAS/APOE	2
DOID:4074	pancreas adenocarcinoma	4/18	161/8007	0.000386677	0.00212049	0.000682758	PTGS2/PLAU/EFEMP1/FAS	4
DOID:12306	vitiligo	3/18	67/8007	0.00041771	0.0022663	0.000729706	PTGS2/PDGFRA/FAS	3
DOID:18	urinary system disease	6/18	478/8007	0.000439261	0.00235814	0.000759276	PTGS2/PLAU/LEP/IGFBP3/FAS/APOE	6
DOID:2377	multiple sclerosis	4/18	169/8007	0.000465018	0.00247041	0.000795425	LEP/GRN/FAS/APOE	4
DOID:3068	glioblastoma multiforme	3/18	70/8007	0.000475298	0.00247481	0.000796843	PTGS2/PLAU/FAS	3
DOID:3082	interstitial lung disease	4/18	170/8007	0.000475552	0.00247481	0.000796843	PTGS2/PLAU/IGFBP3/FAS	4
DOID:2394	ovarian cancer	5/18	312/8007	0.000490197	0.0025123	0.000808912	PTGS2/PLAU/IGFBP3/GRN/FAS	5
DOID:12176	goiter	2/18	15/8007	0.000492607	0.0025123	0.000808912	FGFR1/FAS	2
DOID:10747	lymphoid leukemia	3/18	72/8007	0.000516389	0.00260751	0.000839569	PTGS2/CEBPA/FAS	3
DOID:3213	demyelinating disease	4/18	175/8007	0.000530805	0.00265402	0.000854547	LEP/GRN/FAS/APOE	4
DOID:6364	migraine	3/18	73/8007	0.000537762	0.00266271	0.000857342	LEP/AR/APOE	3
DOID:850	lung disease	6/18	499/8007	0.000553524	0.00267979	0.000862842	PTGS2/PLAU/LEP/IGFBP3/FAS/APOE	6
DOID:11870	Pick's disease	2/18	16/8007	0.00056223	0.00267979	0.000862842	PRDX1/APOE	2
DOID:1993	rectum cancer	2/18	16/8007	0.00056223	0.00267979	0.000862842	PTGS2/APOE	2
DOID:5166	endometrial stromal tumor	2/18	16/8007	0.00056223	0.00267979	0.000862842	SDHC/PDGFRA	2
DOID:1247	blood coagulation disease	4/18	180/8007	0.000590511	0.00278852	0.000897853	PLAU/LEP/AR/FAS	4
DOID:4960	bone marrow cancer	5/18	328/8007	0.000616654	0.00284681	0.00091662	PTGS2/PLAU/PDGFRA/FGFR1/AR	5
DOID:0060033	autoimmune disease of peripheral nervous system	2/18	17/8007	0.000636346	0.00284681	0.00091662	FAS/APOE	2
DOID:11971	synostosis	2/18	17/8007	0.000636346	0.00284681	0.00091662	PDGFRA/FGFR1	2
DOID:1206	Rett syndrome	2/18	17/8007	0.000636346	0.00284681	0.00091662	LEP/APOE	2
DOID:12842	Guillain-Barre syndrome	2/18	17/8007	0.000636346	0.00284681	0.00091662	FAS/APOE	2
DOID:1969	cerebral palsy	2/18	17/8007	0.000636346	0.00284681	0.00091662	IGFBP3/APOE	2
DOID:2921	glomerulonephritis	3/18	79/8007	0.00067799	0.00298204	0.000960161	LEP/IGFBP3/APOE	3
DOID:14330	Parkinson's disease	4/18	187/8007	0.000681966	0.00298204	0.000960161	PTGS2/GRN/FAS/APOE	4
DOID:1575	rheumatic disease	4/18	188/8007	0.000695809	0.00298204	0.000960161	PLAU/PDGFRA/IGFBP3/FAS	4
DOID:418	systemic scleroderma	4/18	188/8007	0.000695809	0.00298204	0.000960161	PLAU/PDGFRA/IGFBP3/FAS	4
DOID:419	scleroderma	4/18	188/8007	0.000695809	0.00298204	0.000960161	PLAU/PDGFRA/IGFBP3/FAS	4
DOID:0060041	autism spectrum disorder	4/18	190/8007	0.000724093	0.00304931	0.00098182	PTGS2/LEP/AR/APOE	4
DOID:12849	autistic disorder	4/18	190/8007	0.000724093	0.00304931	0.00098182	PTGS2/LEP/AR/APOE	4
DOID:633	myositis	3/18	81/8007	0.000729442	0.00304931	0.00098182	IGFBP3/FAS/APOE	3
DOID:1168	familial hyperlipidemia	3/18	82/8007	0.000756078	0.00313496	0.0010094	LEP/CEBPA/APOE	3
DOID:0060040	pervasive developmental disorder	4/18	201/8007	0.000894497	0.00364955	0.00117509	PTGS2/LEP/AR/APOE	4
DOID:854	collagen disease	4/18	201/8007	0.000894497	0.00364955	0.00117509	PLAU/PDGFRA/IGFBP3/FAS	4
DOID:326	ischemia	4/18	204/8007	0.000945514	0.00382708	0.00123225	PTGS2/EEF1A1/FAS/APOE	4
DOID:1921	Klinefelter's syndrome	2/18	21/8007	0.000977372	0.00389422	0.00125387	FGFR1/AR	2
DOID:3702	cervical adenocarcinoma	2/18	21/8007	0.000977372	0.00389422	0.00125387	PTGS2/PDGFRA	2
DOID:3146	lipid metabolism disorder	3/18	92/8007	0.00105716	0.0041473	0.00133535	LEP/CEBPA/APOE	3
DOID:9500	leukocyte disease	3/18	92/8007	0.00105716	0.0041473	0.00133535	PDGFRA/CEBPA/FAS	3
DOID:3369	peripheral primitive neuroectodermal tumor	2/18	22/8007	0.00107368	0.00414831	0.00133568	PTGS2/IGFBP3	2
DOID:631	fibromyalgia	2/18	22/8007	0.00107368	0.00414831	0.00133568	IGFBP3/APOE	2
DOID:3717	gastric adenocarcinoma	3/18	94/8007	0.00112524	0.00431481	0.00138929	PTGS2/LEP/IGFBP3	3
DOID:3347	osteosarcoma	4/18	215/8007	0.0011503	0.00437803	0.00140964	PTGS2/PDGFRA/IGFBP3/FAS	4
DOID:9452	fatty liver disease	3/18	95/8007	0.00116029	0.00438334	0.00141135	LEP/FAS/APOE	3
DOID:11476	osteoporosis	3/18	96/8007	0.00119604	0.00448515	0.00144413	LEP/AR/APOE	3
DOID:0080011	bone resorption disease	3/18	97/8007	0.00123248	0.00456459	0.00146971	LEP/AR/APOE	3
DOID:0050890	synucleinopathy	4/18	220/8007	0.00125302	0.00456459	0.00146971	PTGS2/GRN/FAS/APOE	4
DOID:3083	chronic obstructive pulmonary disease	4/18	220/8007	0.00125302	0.00456459	0.00146971	PTGS2/PLAU/LEP/FAS	4
DOID:5082	liver cirrhosis	4/18	220/8007	0.00125302	0.00456459	0.00146971	LEP/IGFBP3/FAS/APOE	4
DOID:1934	dysostosis	2/18	25/8007	0.00138883	0.00502343	0.00161745	PDGFRA/FGFR1	2
DOID:423	myopathy	5/18	398/8007	0.00148004	0.00526529	0.00169533	LEP/IGFBP3/AR/FAS/APOE	5
DOID:66	muscle tissue disease	5/18	398/8007	0.00148004	0.00526529	0.00169533	LEP/IGFBP3/AR/FAS/APOE	5
DOID:0050851	glomerulosclerosis	2/18	26/8007	0.00150256	0.00526529	0.00169533	IGFBP3/APOE	2
DOID:1312	focal segmental glomerulosclerosis	2/18	26/8007	0.00150256	0.00526529	0.00169533	IGFBP3/APOE	2
DOID:2893	cervix carcinoma	3/18	104/8007	0.00150732	0.00526529	0.00169533	PTGS2/PDGFRA/FAS	3
DOID:4362	cervical cancer	3/18	105/8007	0.00154947	0.0053418	0.00171996	PTGS2/PDGFRA/FAS	3
DOID:1883	hepatitis C	4/18	233/8007	0.00155017	0.0053418	0.00171996	PTGS2/LEP/FAS/APOE	4
DOID:4045	muscle cancer	3/18	107/8007	0.00163599	0.00556236	0.00179098	PDGFRA/GRN/FGFR1	3
DOID:9119	acute myeloid leukemia	3/18	107/8007	0.00163599	0.00556236	0.00179098	LEP/CEBPA/FAS	3
DOID:4905	pancreatic carcinoma	4/18	237/8007	0.00165075	0.0055754	0.00179517	PTGS2/PLAU/EFEMP1/FAS	4
DOID:3969	papillary thyroid carcinoma	3/18	108/8007	0.00168037	0.00563807	0.00181535	PTGS2/PRDX1/LEP	3
DOID:3069	astrocytoma	3/18	112/8007	0.00186543	0.00621811	0.00200212	PTGS2/PLAU/FAS	3
DOID:2797	idiopathic interstitial pneumonia	2/18	32/8007	0.00227491	0.00753379	0.00242574	PLAU/IGFBP3	2
DOID:1037	lymphoblastic leukemia	5/18	443/8007	0.00238117	0.00775731	0.00249771	PTGS2/PDGFRA/LEP/CEBPA/FAS	5
DOID:10286	prostate carcinoma	3/18	122/8007	0.00238266	0.00775731	0.00249771	PTGS2/PLAU/AR	3
DOID:0060121	integumentary system benign neoplasm	2/18	33/8007	0.00241846	0.00775731	0.00249771	PTGS2/AR	2
DOID:3165	skin benign neoplasm	2/18	33/8007	0.00241846	0.00775731	0.00249771	PTGS2/AR	2
DOID:3355	fibrosarcoma	2/18	33/8007	0.00241846	0.00775731	0.00249771	PTGS2/PDGFRA	2
DOID:13250	diarrhea	2/18	34/8007	0.00256619	0.00817974	0.00263373	PTGS2/APOE	2
DOID:2789	parasitic protozoa infectious disease	3/18	127/8007	0.00267156	0.0084627	0.00272483	PTGS2/FAS/APOE	3
DOID:9455	lipid storage disease	3/18	130/8007	0.0028549	0.00898763	0.00289385	LEP/FAS/APOE	3
DOID:2841	asthma	3/18	134/8007	0.00311124	0.00973455	0.00313434	PTGS2/PLAU/LEP	3
DOID:0060036	intrinsic cardiomyopathy	3/18	135/8007	0.00317748	0.00982728	0.0031642	IGFBP3/AR/FAS	3
DOID:1596	mental depression	2/18	38/8007	0.00319868	0.00982728	0.0031642	AR/APOE	2
DOID:3713	ovary adenocarcinoma	2/18	38/8007	0.00319868	0.00982728	0.0031642	PTGS2/IGFBP3	2
DOID:1924	hypogonadism	2/18	39/8007	0.00336711	0.010265	0.00330513	FGFR1/AR	2
DOID:1485	cystic fibrosis	3/18	138/8007	0.00338141	0.010265	0.00330513	PTGS2/PLAU/IGFBP3	3
DOID:4606	bile duct cancer	3/18	140/8007	0.00352175	0.0105653	0.00340182	PTGS2/FAS/APOE	3
DOID:4897	bile duct carcinoma	3/18	140/8007	0.00352175	0.0105653	0.00340182	PTGS2/FAS/APOE	3
DOID:0080005	bone remodeling disease	3/18	141/8007	0.00359325	0.0107167	0.00345058	LEP/AR/APOE	3
DOID:8692	myeloid leukemia	3/18	142/8007	0.00366564	0.0108691	0.00349964	LEP/CEBPA/FAS	3
DOID:12217	Lewy body dementia	2/18	42/8007	0.00389681	0.0114877	0.00369883	GRN/APOE	2
DOID:0060095	uterine benign neoplasm	2/18	43/8007	0.00408147	0.0118946	0.00382983	LEP/AR	2
DOID:13223	uterine fibroid	2/18	43/8007	0.00408147	0.0118946	0.00382983	LEP/AR	2
DOID:0050700	cardiomyopathy	3/18	149/8007	0.00419762	0.0121361	0.0039076	IGFBP3/AR/FAS	3
DOID:1459	hypothyroidism	2/18	44/8007	0.00427015	0.0121361	0.0039076	LEP/IGFBP3	2
DOID:1398	parasitic infectious disease	3/18	150/8007	0.00427726	0.0121361	0.0039076	PTGS2/FAS/APOE	3
DOID:3211	lysosomal storage disease	3/18	150/8007	0.00427726	0.0121361	0.0039076	LEP/FAS/APOE	3
DOID:2320	obstructive lung disease	4/18	308/8007	0.00428333	0.0121361	0.0039076	PTGS2/PLAU/LEP/FAS	4
DOID:0060086	female reproductive organ benign neoplasm	2/18	45/8007	0.00446282	0.0125748	0.00404885	LEP/AR	2
DOID:1176	bronchial disease	3/18	153/8007	0.00452174	0.0126016	0.00405747	PTGS2/PLAU/LEP	3
DOID:5517	stomach carcinoma	3/18	153/8007	0.00452174	0.0126016	0.00405747	PTGS2/LEP/IGFBP3	3
DOID:3480	uveal disease	2/18	46/8007	0.00465948	0.0128451	0.00413587	FAS/APOE	2
DOID:3602	toxic encephalopathy	2/18	46/8007	0.00465948	0.0128451	0.00413587	PTGS2/FAS	2
DOID:1793	pancreatic cancer	4/18	319/8007	0.0048558	0.0131146	0.00422265	PTGS2/PLAU/EFEMP1/FAS	4
DOID:0050622	reproductive organ benign neoplasm	2/18	47/8007	0.00486011	0.0131146	0.00422265	LEP/AR	2
DOID:14227	azoospermia	2/18	47/8007	0.00486011	0.0131146	0.00422265	AR/FAS	2
DOID:615	leukopenia	2/18	47/8007	0.00486011	0.0131146	0.00422265	CEBPA/FAS	2
DOID:299	adenocarcinoma	3/18	158/8007	0.00494789	0.0132812	0.00427629	PTGS2/PLAU/LEP	3
DOID:345	uterine disease	2/18	48/8007	0.00506468	0.0134839	0.00434155	PTGS2/LEP	2
DOID:0070004	myeloma	4/18	323/8007	0.00507628	0.0134839	0.00434155	PTGS2/PLAU/PDGFRA/AR	4
DOID:3328	temporal lobe epilepsy	2/18	49/8007	0.00527319	0.0139343	0.00448659	PTGS2/APOE	2
DOID:1070	primary open angle glaucoma	2/18	50/8007	0.00548561	0.0144209	0.00464327	FAS/APOE	2
DOID:655	inherited metabolic disorder	4/18	331/8007	0.0055375	0.0144827	0.00466316	LEP/CEBPA/FAS/APOE	4
DOID:4079	heart valve disease	2/18	51/8007	0.00570193	0.014653	0.00471799	PLAU/APOE	2
DOID:4948	gallbladder carcinoma	2/18	51/8007	0.00570193	0.014653	0.00471799	PTGS2/FAS	2
DOID:8567	Hodgkin's lymphoma	2/18	51/8007	0.00570193	0.014653	0.00471799	PTGS2/FAS	2
DOID:0050737	autosomal recessive disease	4/18	334/8007	0.00571754	0.014653	0.00471799	PTGS2/PLAU/LEP/IGFBP3	4
DOID:1520	colon carcinoma	3/18	168/8007	0.00587168	0.0149519	0.00481424	PTGS2/IGFBP3/FAS	3
DOID:3121	gallbladder cancer	2/18	52/8007	0.00592214	0.0149519	0.00481424	PTGS2/FAS	2
DOID:987	alopecia	2/18	52/8007	0.00592214	0.0149519	0.00481424	AR/FAS	2
DOID:7166	thyroiditis	2/18	53/8007	0.00614621	0.0154194	0.00496476	PTGS2/FAS	2
DOID:26	pancreas disease	3/18	171/8007	0.00616776	0.0154194	0.00496476	PTGS2/LEP/APOE	3
DOID:5520	head and neck squamous cell carcinoma	3/18	174/8007	0.00647271	0.0160537	0.005169	PTGS2/CEBPA/FAS	3
DOID:0080006	bone development disease	2/18	55/8007	0.00660588	0.0160537	0.005169	PDGFRA/FGFR1	2
DOID:1184	nephrotic syndrome	2/18	55/8007	0.00660588	0.0160537	0.005169	LEP/APOE	2
DOID:438	autoimmune disease of the nervous system	2/18	55/8007	0.00660588	0.0160537	0.005169	FAS/APOE	2
DOID:9588	encephalitis	2/18	55/8007	0.00660588	0.0160537	0.005169	GRN/APOE	2
DOID:3393	coronary artery disease	4/18	348/8007	0.00661036	0.0160537	0.005169	PTGS2/LEP/IGFBP3/APOE	4
DOID:3526	cerebral infarction	2/18	56/8007	0.00684145	0.0164582	0.00529924	IGFBP3/APOE	2
DOID:3962	follicular thyroid carcinoma	2/18	56/8007	0.00684145	0.0164582	0.00529924	SDHC/PLAU	2
DOID:4607	biliary tract cancer	3/18	178/8007	0.00689326	0.016505	0.0053143	PTGS2/FAS/APOE	3
DOID:2527	nephrosis	2/18	57/8007	0.00708082	0.0168749	0.00543339	LEP/APOE	2
DOID:5679	retinal disease	4/18	358/8007	0.00730269	0.0173227	0.00557757	IGFBP3/EFEMP1/FAS/APOE	4
DOID:1428	endocrine pancreas disease	2/18	59/8007	0.0075709	0.0177117	0.00570285	LEP/APOE	2
DOID:2234	focal epilepsy	2/18	59/8007	0.0075709	0.0177117	0.00570285	PTGS2/APOE	2
DOID:4535	hypotrichosis	2/18	59/8007	0.0075709	0.0177117	0.00570285	AR/FAS	2
DOID:8398	osteoarthritis	3/18	187/8007	0.00789853	0.0183938	0.00592248	PLAU/LEP/FAS	3
DOID:1067	open-angle glaucoma	2/18	61/8007	0.00807599	0.0187216	0.00602801	FAS/APOE	2
DOID:11984	hypertrophic cardiomyopathy	2/18	62/8007	0.00833412	0.0191459	0.00616464	IGFBP3/AR	2
DOID:3454	brain infarction	2/18	62/8007	0.00833412	0.0191459	0.00616464	IGFBP3/APOE	2
DOID:715	T-cell leukemia	2/18	63/8007	0.00859595	0.0196589	0.0063298	CEBPA/FAS	2
DOID:870	neuropathy	3/18	194/8007	0.00873784	0.0198942	0.00640556	BSCL2/FAS/APOE	3
DOID:612	primary immunodeficiency disease	3/18	196/8007	0.00898699	0.0203705	0.00655893	PLAU/FAS/APOE	3
DOID:4029	gastritis	2/18	65/8007	0.00913066	0.0205138	0.00660507	PTGS2/FAS	2
DOID:421	hair disease	2/18	65/8007	0.00913066	0.0205138	0.00660507	AR/FAS	2
DOID:750	peptic ulcer disease	2/18	66/8007	0.00940351	0.0210342	0.00677261	PTGS2/PLAU	2
DOID:1588	thrombocytopenia	2/18	68/8007	0.0099601	0.0221819	0.00714216	LEP/FAS	2
DOID:2030	anxiety disorder	2/18	69/8007	0.0102438	0.0227146	0.00731367	AR/APOE	2
DOID:5223	infertility	3/18	206/8007	0.0102959	0.0227312	0.00731902	LEP/AR/FAS	3
DOID:3070	malignant glioma	3/18	207/8007	0.0104326	0.0229338	0.00738425	PTGS2/PLAU/FAS	3
DOID:2277	gonadal disease	2/18	70/8007	0.0105311	0.023051	0.00742198	FGFR1/AR	2
DOID:3326	purpura	2/18	71/8007	0.010822	0.0234861	0.00756208	LEP/FAS	2
DOID:635	acquired immunodeficiency syndrome	2/18	71/8007	0.010822	0.0234861	0.00756208	LEP/FAS	2
DOID:10871	age related macular degeneration	2/18	72/8007	0.0111165	0.023821	0.00766992	EFEMP1/APOE	2
DOID:2007	degeneration of macula and posterior pole	2/18	72/8007	0.0111165	0.023821	0.00766992	EFEMP1/APOE	2
DOID:5409	lung small cell carcinoma	2/18	72/8007	0.0111165	0.023821	0.00766992	PTGS2/PLAU	2
DOID:0060049	autoimmune disease of urogenital tract	2/18	73/8007	0.0114145	0.0242557	0.00780989	LEP/FAS	2
DOID:12236	primary biliary cirrhosis	2/18	73/8007	0.0114145	0.0242557	0.00780989	LEP/FAS	2
DOID:4448	macular degeneration	2/18	74/8007	0.011716	0.0247931	0.00798293	EFEMP1/APOE	2
DOID:0060038	specific developmental disorder	3/18	220/8007	0.0123079	0.0258768	0.00833185	BSCL2/LEP/EEF1A1	3
DOID:1564	fungal infectious disease	2/18	76/8007	0.0123295	0.0258768	0.00833185	FAS/APOE	2
DOID:1123	spondyloarthropathy	2/18	77/8007	0.0126416	0.0259968	0.00837047	LEP/FAS	2
DOID:2154	nephroblastoma	2/18	77/8007	0.0126416	0.0259968	0.00837047	PTGS2/AR	2
DOID:3565	meningioma	2/18	77/8007	0.0126416	0.0259968	0.00837047	PTGS2/PLAU	2
DOID:6432	pulmonary hypertension	2/18	77/8007	0.0126416	0.0259968	0.00837047	PTGS2/APOE	2
DOID:76	stomach disease	2/18	77/8007	0.0126416	0.0259968	0.00837047	PTGS2/FAS	2
DOID:3247	rhabdomyosarcoma	2/18	79/8007	0.013276	0.0271918	0.00875524	PDGFRA/FGFR1	2
DOID:9074	systemic lupus erythematosus	2/18	81/8007	0.0139241	0.0284053	0.00914597	FAS/APOE	2
DOID:4043	skeletal muscle cancer	2/18	83/8007	0.0145859	0.0296368	0.00954249	PDGFRA/FGFR1	2
DOID:11335	sarcoidosis	2/18	84/8007	0.0149219	0.0301991	0.00972355	PTGS2/FAS	2
DOID:0050338	primary bacterial infectious disease	3/18	238/8007	0.0152091	0.0306587	0.00987153	PTGS2/LEP/APOE	3
DOID:0060005	autoimmune disease of endocrine system	2/18	87/8007	0.0159499	0.0318999	0.0102712	PTGS2/FAS	2
DOID:8857	lupus erythematosus	2/18	87/8007	0.0159499	0.0318999	0.0102712	FAS/APOE	2
DOID:2355	anemia	3/18	244/8007	0.016256	0.0322195	0.0103741	PLAU/LEP/IGFBP3	3
DOID:0060058	lymphoma	2/18	88/8007	0.0162993	0.0322195	0.0103741	PTGS2/FAS	2
DOID:2916	hypersensitivity reaction type IV disease	2/18	88/8007	0.0162993	0.0322195	0.0103741	PTGS2/FAS	2
DOID:127	leiomyoma	2/18	95/8007	0.0188361	0.0370904	0.0119424	PLAU/AR	2
DOID:8466	retinal degeneration	3/18	261/8007	0.0194417	0.0381357	0.012279	EFEMP1/FAS/APOE	3
DOID:381	arthropathy	2/18	97/8007	0.01959	0.0382792	0.0123252	LEP/FAS	2
DOID:104	bacterial infectious disease	3/18	271/8007	0.0214685	0.0415971	0.0133935	PTGS2/LEP/APOE	3
DOID:12365	malaria	2/18	103/8007	0.021927	0.0415971	0.0133935	PTGS2/APOE	2
DOID:10908	hydrocephalus	1/18	10/8007	0.0222667	0.0415971	0.0133935	FAS	1
DOID:1159	functional gastric disease	1/18	10/8007	0.0222667	0.0415971	0.0133935	FAS	1
DOID:13938	amenorrhea	1/18	10/8007	0.0222667	0.0415971	0.0133935	LEP	1
DOID:14256	adult-onset Still's disease	1/18	10/8007	0.0222667	0.0415971	0.0133935	FAS	1
DOID:4051	alveolar rhabdomyosarcoma	1/18	10/8007	0.0222667	0.0415971	0.0133935	PDGFRA	1
DOID:4449	macular retinal edema	1/18	10/8007	0.0222667	0.0415971	0.0133935	APOE	1
DOID:6929	retinal edema	1/18	10/8007	0.0222667	0.0415971	0.0133935	APOE	1
DOID:8437	intestinal obstruction	1/18	10/8007	0.0222667	0.0415971	0.0133935	FAS	1
DOID:8929	atrophic gastritis	1/18	10/8007	0.0222667	0.0415971	0.0133935	FAS	1
DOID:9993	hypoglycemia	1/18	10/8007	0.0222667	0.0415971	0.0133935	APOE	1
DOID:11054	urinary bladder cancer	2/18	107/8007	0.0235469	0.0438282	0.0141119	PTGS2/PLAU	2
DOID:12336	male infertility	2/18	108/8007	0.0239595	0.0440932	0.0141972	AR/FAS	2
DOID:1686	glaucoma	2/18	109/8007	0.0243751	0.0440932	0.0141972	FAS/APOE	2
DOID:1387	hypolipoproteinemia	1/18	11/8007	0.0244674	0.0440932	0.0141972	APOE	1
DOID:2089	constipation	1/18	11/8007	0.0244674	0.0440932	0.0141972	PTGS2	1
DOID:2444	hyperpituitarism	1/18	11/8007	0.0244674	0.0440932	0.0141972	IGFBP3	1
DOID:2987	familial Mediterranean fever	1/18	11/8007	0.0244674	0.0440932	0.0141972	LEP	1
DOID:3507	dermatofibrosarcoma protuberans	1/18	11/8007	0.0244674	0.0440932	0.0141972	PTGS2	1
DOID:3614	Kallmann syndrome	1/18	11/8007	0.0244674	0.0440932	0.0141972	FGFR1	1
DOID:9779	bowel dysfunction	1/18	11/8007	0.0244674	0.0440932	0.0141972	PTGS2	1
DOID:230	lateral sclerosis	2/18	111/8007	0.0252153	0.0452809	0.0145796	GRN/APOE	2
DOID:0060082	breast benign neoplasm	1/18	12/8007	0.0266634	0.0464108	0.0149434	IGFBP3	1
DOID:0060097	thoracic benign neoplasm	1/18	12/8007	0.0266634	0.0464108	0.0149434	IGFBP3	1
DOID:14504	Niemann-Pick disease	1/18	12/8007	0.0266634	0.0464108	0.0149434	APOE	1
DOID:224	transient cerebral ischemia	1/18	12/8007	0.0266634	0.0464108	0.0149434	FAS	1
DOID:4305	bone giant cell tumor	1/18	12/8007	0.0266634	0.0464108	0.0149434	PTGS2	1
DOID:614	lymphopenia	1/18	12/8007	0.0266634	0.0464108	0.0149434	FAS	1
DOID:7188	autoimmune thyroiditis	1/18	12/8007	0.0266634	0.0464108	0.0149434	PTGS2	1
DOID:7757	childhood leukemia	1/18	12/8007	0.0266634	0.0464108	0.0149434	PTGS2	1
DOID:8502	bullous skin disease	1/18	12/8007	0.0266634	0.0464108	0.0149434	PLAU	1
DOID:768	retinoblastoma	2/18	116/8007	0.0273674	0.0473131	0.0152339	IGFBP3/AR	2
DOID:771	retinal cell cancer	2/18	116/8007	0.0273674	0.0473131	0.0152339	IGFBP3/AR	2
DOID:4989	pancreatitis	2/18	117/8007	0.0278066	0.04791	0.0154261	PTGS2/LEP	2
DOID:4645	retinal cancer	2/18	118/8007	0.0282487	0.0485078	0.0156186	IGFBP3/AR	2
DOID:10481	diaphragm disease	1/18	13/8007	0.0288548	0.0487283	0.0156896	PDGFRA	1
DOID:12571	phacogenic glaucoma	1/18	13/8007	0.0288548	0.0487283	0.0156896	APOE	1
DOID:13641	exfoliation syndrome	1/18	13/8007	0.0288548	0.0487283	0.0156896	APOE	1
DOID:3429	inclusion body myositis	1/18	13/8007	0.0288548	0.0487283	0.0156896	APOE	1
DOID:3827	congenital diaphragmatic hernia	1/18	13/8007	0.0288548	0.0487283	0.0156896	PDGFRA	1
DOID:3620	central nervous system cancer	2/18	124/8007	0.030961	0.0515674	0.0166037	PTGS2/PLAU	2
DOID:12689	acoustic neuroma	1/18	14/8007	0.0310415	0.0515674	0.0166037	PDGFRA	1
DOID:2913	acute pancreatitis	1/18	14/8007	0.0310415	0.0515674	0.0166037	LEP	1
DOID:4330	non-langerhans-cell histiocytosis	1/18	14/8007	0.0310415	0.0515674	0.0166037	APOE	1
DOID:6419	tetralogy of Fallot	1/18	14/8007	0.0310415	0.0515674	0.0166037	APOE	1
DOID:4896	bile duct adenocarcinoma	2/18	128/8007	0.0328253	0.0541776	0.0174442	PTGS2/FAS	2
DOID:4947	cholangiocarcinoma	2/18	128/8007	0.0328253	0.0541776	0.0174442	PTGS2/FAS	2
DOID:12129	bulimia nervosa	1/18	15/8007	0.0332236	0.0544824	0.0175423	LEP	1
DOID:4621	holoprosencephaly	1/18	15/8007	0.0332236	0.0544824	0.0175423	APOE	1
DOID:48	male reproductive system disease	2/18	133/8007	0.0352171	0.0571346	0.0183963	AR/FAS	2
DOID:10808	gastric ulcer	1/18	16/8007	0.035401	0.0571346	0.0183963	PTGS2	1
DOID:11729	Lyme disease	1/18	16/8007	0.035401	0.0571346	0.0183963	PTGS2	1
DOID:2526	prostate adenocarcinoma	1/18	16/8007	0.035401	0.0571346	0.0183963	AR	1
DOID:61	mitral valve disease	1/18	16/8007	0.035401	0.0571346	0.0183963	PLAU	1
DOID:171	neuroectodermal tumor	1/18	17/8007	0.0375738	0.0596967	0.0192212	PDGFRA	1
DOID:2055	post-traumatic stress disorder	1/18	17/8007	0.0375738	0.0596967	0.0192212	APOE	1
DOID:240	iris disease	1/18	17/8007	0.0375738	0.0596967	0.0192212	APOE	1
DOID:8689	anorexia nervosa	1/18	17/8007	0.0375738	0.0596967	0.0192212	LEP	1
DOID:9253	gastrointestinal stromal tumor	1/18	17/8007	0.0375738	0.0596967	0.0192212	SDHC	1
DOID:0060116	sensory system cancer	2/18	139/8007	0.0381755	0.0599062	0.0192887	IGFBP3/AR	2
DOID:2174	ocular cancer	2/18	139/8007	0.0381755	0.0599062	0.0192887	IGFBP3/AR	2
DOID:3388	periodontal disease	2/18	139/8007	0.0381755	0.0599062	0.0192887	PTGS2/PLAU	2
DOID:4195	hyperglycemia	2/18	139/8007	0.0381755	0.0599062	0.0192887	PTGS2/LEP	2
DOID:0050743	mature T-cell and NK-cell lymphoma	1/18	18/8007	0.039742	0.0605027	0.0194808	FAS	1
DOID:0050749	peripheral T-cell lymphoma	1/18	18/8007	0.039742	0.0605027	0.0194808	FAS	1
DOID:0060061	cutaneous T cell lymphoma	1/18	18/8007	0.039742	0.0605027	0.0194808	FAS	1
DOID:10325	silicosis	1/18	18/8007	0.039742	0.0605027	0.0194808	FAS	1
DOID:11722	myotonic dystrophy type 1	1/18	18/8007	0.039742	0.0605027	0.0194808	LEP	1
DOID:200	giant cell tumor	1/18	18/8007	0.039742	0.0605027	0.0194808	PTGS2	1
DOID:2730	epidermolysis bullosa	1/18	18/8007	0.039742	0.0605027	0.0194808	IGFBP3	1
DOID:4248	coronary stenosis	1/18	18/8007	0.039742	0.0605027	0.0194808	APOE	1
DOID:8719	in situ carcinoma	1/18	18/8007	0.039742	0.0605027	0.0194808	PTGS2	1
DOID:9428	intracranial hypertension	1/18	18/8007	0.039742	0.0605027	0.0194808	FAS	1
DOID:1935	Bardet-Biedl syndrome	1/18	19/8007	0.0419055	0.0632302	0.020359	LEP	1
DOID:2731	vesiculobullous skin disease	1/18	19/8007	0.0419055	0.0632302	0.020359	IGFBP3	1
DOID:2876	laryngeal squamous cell carcinoma	1/18	19/8007	0.0419055	0.0632302	0.020359	PTGS2	1
DOID:1059	intellectual disability	2/18	150/8007	0.0438401	0.0657102	0.0211575	BSCL2/EEF1A1	2
DOID:1307	dementia	2/18	150/8007	0.0438401	0.0657102	0.0211575	GRN/APOE	2
DOID:4676	uremia	1/18	20/8007	0.0440645	0.0657102	0.0211575	LEP	1
DOID:8632	Kaposi's sarcoma	1/18	20/8007	0.0440645	0.0657102	0.0211575	CEBPA	1
DOID:13133	HELLP syndrome	1/18	21/8007	0.0462188	0.0675404	0.0217468	LEP	1
DOID:2316	brain ischemia	1/18	21/8007	0.0462188	0.0675404	0.0217468	FAS	1
DOID:235	colonic benign neoplasm	1/18	21/8007	0.0462188	0.0675404	0.0217468	PTGS2	1
DOID:3953	adrenal gland cancer	1/18	21/8007	0.0462188	0.0675404	0.0217468	FAS	1
DOID:450	myotonic disease	1/18	21/8007	0.0462188	0.0675404	0.0217468	LEP	1
DOID:53	pituitary gland disease	1/18	21/8007	0.0462188	0.0675404	0.0217468	IGFBP3	1
DOID:8283	peritonitis	1/18	21/8007	0.0462188	0.0675404	0.0217468	FAS	1
DOID:1074	kidney failure	2/18	156/8007	0.0470563	0.0685678	0.0220776	LEP/APOE	2
DOID:5295	intestinal disease	2/18	157/8007	0.0476008	0.0691635	0.0222694	PTGS2/FAS	2
DOID:0060071	pre-malignant neoplasm	1/18	22/8007	0.0483686	0.0696836	0.0224368	PTGS2	1
DOID:649	prion disease	1/18	22/8007	0.0483686	0.0696836	0.0224368	PTGS2	1
DOID:9252	amino acid metabolic disorder	1/18	22/8007	0.0483686	0.0696836	0.0224368	APOE	1
DOID:1091	tooth disease	2/18	162/8007	0.0503584	0.0721626	0.023235	PTGS2/PLAU	2
DOID:10892	hypospadias	1/18	23/8007	0.0505138	0.0721626	0.023235	AR	1
DOID:2048	autoimmune hepatitis	1/18	23/8007	0.0505138	0.0721626	0.023235	FAS	1
DOID:3459	breast carcinoma	3/18	383/8007	0.0519481	0.0740042	0.023828	PTGS2/PLAU/IGFBP3	3
DOID:11612	polycystic ovary syndrome	2/18	166/8007	0.0526063	0.0741817	0.0238851	LEP/AR	2
DOID:3907	lung squamous cell carcinoma	1/18	24/8007	0.0526544	0.0741817	0.0238851	PTGS2	1
DOID:6543	acne	1/18	24/8007	0.0526544	0.0741817	0.0238851	AR	1
DOID:9098	sebaceous gland disease	1/18	24/8007	0.0526544	0.0741817	0.0238851	AR	1
DOID:0060118	thoracic disease	1/18	25/8007	0.0547905	0.0759325	0.0244488	AR	1
DOID:11613	hyperandrogenism	1/18	25/8007	0.0547905	0.0759325	0.0244488	AR	1
DOID:13543	hyperparathyroidism	1/18	25/8007	0.0547905	0.0759325	0.0244488	FGFR1	1
DOID:3463	breast disease	1/18	25/8007	0.0547905	0.0759325	0.0244488	AR	1
DOID:5113	nutritional deficiency disease	1/18	25/8007	0.0547905	0.0759325	0.0244488	LEP	1
DOID:687	hepatoblastoma	1/18	25/8007	0.0547905	0.0759325	0.0244488	CEBPA	1
DOID:526	Human immunodeficiency virus infectious disease	2/18	173/8007	0.0566268	0.0765969	0.0246628	LEP/FAS	2
DOID:0002116	pterygium	1/18	26/8007	0.056922	0.0765969	0.0246628	PTGS2	1
DOID:10139	conjunctival degeneration	1/18	26/8007	0.056922	0.0765969	0.0246628	PTGS2	1
DOID:10526	conjunctival pterygium	1/18	26/8007	0.056922	0.0765969	0.0246628	PTGS2	1
DOID:13809	familial combined hyperlipidemia	1/18	26/8007	0.056922	0.0765969	0.0246628	APOE	1
DOID:2600	laryngeal carcinoma	1/18	26/8007	0.056922	0.0765969	0.0246628	PTGS2	1
DOID:3192	neurilemmoma	1/18	26/8007	0.056922	0.0765969	0.0246628	PDGFRA	1
DOID:3978	extrinsic cardiomyopathy	1/18	26/8007	0.056922	0.0765969	0.0246628	FAS	1
DOID:820	myocarditis	1/18	26/8007	0.056922	0.0765969	0.0246628	FAS	1
DOID:9471	meningitis	1/18	26/8007	0.056922	0.0765969	0.0246628	PLAU	1
DOID:986	alopecia areata	1/18	26/8007	0.056922	0.0765969	0.0246628	FAS	1
DOID:10159	osteonecrosis	1/18	27/8007	0.059049	0.0782207	0.0251856	IGFBP3	1
DOID:13129	severe pre-eclampsia	1/18	27/8007	0.059049	0.0782207	0.0251856	LEP	1
DOID:1724	duodenal ulcer	1/18	27/8007	0.059049	0.0782207	0.0251856	PLAU	1
DOID:2352	hemochromatosis	1/18	27/8007	0.059049	0.0782207	0.0251856	APOE	1
DOID:2513	basal cell carcinoma	1/18	27/8007	0.059049	0.0782207	0.0251856	PTGS2	1
DOID:780	placenta disease	1/18	27/8007	0.059049	0.0782207	0.0251856	LEP	1
DOID:3910	lung adenocarcinoma	2/18	178/8007	0.0595643	0.078699	0.0253396	PTGS2/APOE	2
DOID:0050736	autosomal dominant disease	3/18	409/8007	0.061026	0.0791813	0.0254949	LEP/IGFBP3/AR	3
DOID:11201	parathyroid gland disease	1/18	28/8007	0.0611714	0.0791813	0.0254949	FGFR1	1
DOID:13141	uveitis	1/18	28/8007	0.0611714	0.0791813	0.0254949	FAS	1
DOID:2001	neuroma	1/18	28/8007	0.0611714	0.0791813	0.0254949	PDGFRA	1
DOID:234	colon adenocarcinoma	1/18	28/8007	0.0611714	0.0791813	0.0254949	PTGS2	1
DOID:4440	seminoma	1/18	28/8007	0.0611714	0.0791813	0.0254949	FAS	1
DOID:8670	eating disorder	1/18	28/8007	0.0611714	0.0791813	0.0254949	LEP	1
DOID:9446	cholangitis	1/18	28/8007	0.0611714	0.0791813	0.0254949	FAS	1
DOID:12177	common variable immunodeficiency	1/18	29/8007	0.0632894	0.0810994	0.0261125	PLAU	1
DOID:13189	gout	1/18	29/8007	0.0632894	0.0810994	0.0261125	PTGS2	1
DOID:1712	aortic valve stenosis	1/18	29/8007	0.0632894	0.0810994	0.0261125	APOE	1
DOID:3007	breast ductal carcinoma	1/18	29/8007	0.0632894	0.0810994	0.0261125	PLAU	1
DOID:10907	microcephaly	1/18	30/8007	0.0654028	0.0829737	0.026716	APOE	1
DOID:1967	leiomyosarcoma	1/18	30/8007	0.0654028	0.0829737	0.026716	GRN	1
DOID:4230	smooth muscle cancer	1/18	30/8007	0.0654028	0.0829737	0.026716	GRN	1
DOID:5353	colonic disease	1/18	30/8007	0.0654028	0.0829737	0.026716	PTGS2	1
DOID:403	mouth disease	2/18	188/8007	0.0655976	0.0830143	0.0267291	PTGS2/PLAU	2
DOID:3324	mood disorder	2/18	189/8007	0.0662121	0.0835846	0.0269127	AR/APOE	2
DOID:11394	adult respiratory distress syndrome	1/18	31/8007	0.0675117	0.0841833	0.0271054	FAS	1
DOID:2583	agammaglobulinemia	1/18	31/8007	0.0675117	0.0841833	0.0271054	PLAU	1
DOID:319	spinal cord disease	1/18	31/8007	0.0675117	0.0841833	0.0271054	AR	1
DOID:4610	intestinal benign neoplasm	1/18	31/8007	0.0675117	0.0841833	0.0271054	PTGS2	1
DOID:620	blood protein disease	1/18	31/8007	0.0675117	0.0841833	0.0271054	PLAU	1
DOID:10595	Charcot-Marie-Tooth disease	1/18	32/8007	0.0696161	0.0865956	0.0278822	BSCL2	1
DOID:0060115	nervous system benign neoplasm	1/18	33/8007	0.071716	0.0885597	0.0285146	PDGFRA	1
DOID:2115	B cell deficiency	1/18	33/8007	0.071716	0.0885597	0.0285146	PLAU	1
DOID:2228	thrombocytosis	1/18	33/8007	0.071716	0.0885597	0.0285146	AR	1
DOID:1826	epilepsy syndrome	2/18	201/8007	0.0737405	0.0898421	0.0289275	PTGS2/APOE	2
DOID:10223	dermatomyositis	1/18	34/8007	0.0738115	0.0898421	0.0289275	FAS	1
DOID:11981	morbid obesity	1/18	34/8007	0.0738115	0.0898421	0.0289275	LEP	1
DOID:1927	sphingolipidosis	1/18	34/8007	0.0738115	0.0898421	0.0289275	APOE	1
DOID:4251	conjunctival disease	1/18	34/8007	0.0738115	0.0898421	0.0289275	PTGS2	1
DOID:62	aortic valve disease	1/18	34/8007	0.0738115	0.0898421	0.0289275	APOE	1
DOID:10316	pneumoconiosis	1/18	35/8007	0.0759024	0.0912978	0.0293962	FAS	1
DOID:12716	newborn respiratory distress syndrome	1/18	35/8007	0.0759024	0.0912978	0.0293962	FAS	1
DOID:1923	sex differentiation disease	1/18	35/8007	0.0759024	0.0912978	0.0293962	AR	1
DOID:2596	larynx cancer	1/18	35/8007	0.0759024	0.0912978	0.0293962	PTGS2	1
DOID:3683	lung benign neoplasm	1/18	35/8007	0.0759024	0.0912978	0.0293962	FAS	1
DOID:0050621	respiratory system benign neoplasm	1/18	36/8007	0.077989	0.0935868	0.0301332	FAS	1
DOID:255	hemangioma	1/18	37/8007	0.080071	0.0956352	0.0307928	AR	1
DOID:3405	histiocytosis	1/18	37/8007	0.080071	0.0956352	0.0307928	APOE	1
DOID:349	systemic mastocytosis	1/18	38/8007	0.0821487	0.0972061	0.0312986	PDGFRA	1
DOID:3973	thyroid medullary carcinoma	1/18	38/8007	0.0821487	0.0972061	0.0312986	SDHC	1
DOID:783	end stage renal failure	1/18	38/8007	0.0821487	0.0972061	0.0312986	LEP	1
DOID:883	parasitic helminthiasis infectious disease	1/18	38/8007	0.0821487	0.0972061	0.0312986	FAS	1
DOID:3111	cystadenocarcinoma	1/18	40/8007	0.0862906	0.101401	0.0326494	PTGS2	1
DOID:3114	serous cystadenocarcinoma	1/18	40/8007	0.0862906	0.101401	0.0326494	PTGS2	1
DOID:896	metal metabolism disorder	1/18	40/8007	0.0862906	0.101401	0.0326494	APOE	1
DOID:1040	chronic lymphocytic leukemia	2/18	221/8007	0.0868792	0.101858	0.0327965	PTGS2/FAS	2
DOID:0060060	non-Hodgkin lymphoma	1/18	41/8007	0.088355	0.102879	0.0331252	FAS	1
DOID:2021	placenta cancer	1/18	41/8007	0.088355	0.102879	0.0331252	LEP	1
DOID:3594	choriocarcinoma	1/18	41/8007	0.088355	0.102879	0.0331252	LEP	1
DOID:11077	brucellosis	1/18	42/8007	0.090415	0.104799	0.0337434	LEP	1
DOID:1319	brain cancer	1/18	42/8007	0.090415	0.104799	0.0337434	PTGS2	1
DOID:6000	congestive heart failure	2/18	229/8007	0.0923264	0.105977	0.0341228	LEP/CEBPA	2
DOID:0050567	orofacial cleft	1/18	43/8007	0.0924705	0.105977	0.0341228	FGFR1	1
DOID:5426	premature ovarian failure	1/18	43/8007	0.0924705	0.105977	0.0341228	AR	1
DOID:543	dystonia	1/18	43/8007	0.0924705	0.105977	0.0341228	BSCL2	1
DOID:674	cleft palate	1/18	43/8007	0.0924705	0.105977	0.0341228	FGFR1	1
DOID:350	mastocytosis	1/18	44/8007	0.0945217	0.108085	0.0348015	PDGFRA	1
DOID:0080008	ischemic bone disease	1/18	45/8007	0.0965685	0.110179	0.0354755	IGFBP3	1
DOID:2490	congenital nervous system abnormality	1/18	46/8007	0.0986109	0.112258	0.036145	APOE	1
DOID:767	muscular atrophy	1/18	47/8007	0.100649	0.114323	0.0368098	AR	1
DOID:3376	bone osteosarcoma	1/18	50/8007	0.106737	0.120969	0.0389497	FAS	1
DOID:12858	Huntington's disease	1/18	52/8007	0.110774	0.125266	0.0403332	LEP	1
DOID:2018	hyperinsulinism	1/18	54/8007	0.114794	0.129524	0.0417044	LEP	1
DOID:11162	respiratory failure	1/18	55/8007	0.116797	0.131204	0.0422453	FAS	1
DOID:5183	hereditary Wilms' tumor	1/18	55/8007	0.116797	0.131204	0.0422453	AR	1
DOID:9538	multiple myeloma	2/18	264/8007	0.117293	0.131471	0.0423312	PTGS2/PLAU	2
DOID:1682	congenital heart disease	1/18	58/8007	0.122782	0.136425	0.0439262	APOE	1
DOID:2462	retinal vascular disease	1/18	58/8007	0.122782	0.136425	0.0439262	IGFBP3	1
DOID:3451	skin carcinoma	1/18	58/8007	0.122782	0.136425	0.0439262	PTGS2	1
DOID:8947	diabetic retinopathy	1/18	58/8007	0.122782	0.136425	0.0439262	IGFBP3	1
DOID:110	lens disease	1/18	59/8007	0.124769	0.13803	0.0444432	APOE	1
DOID:83	cataract	1/18	59/8007	0.124769	0.13803	0.0444432	APOE	1
DOID:11260	rabies	1/18	60/8007	0.126751	0.139017	0.0447609	AR	1
DOID:4007	bladder carcinoma	1/18	60/8007	0.126751	0.139017	0.0447609	PTGS2	1
DOID:583	hemolytic anemia	1/18	60/8007	0.126751	0.139017	0.0447609	PLAU	1
DOID:720	normocytic anemia	1/18	60/8007	0.126751	0.139017	0.0447609	PLAU	1
DOID:5844	myocardial infarction	2/18	279/8007	0.128493	0.140582	0.0452647	PTGS2/APOE	2
DOID:8618	oral cavity cancer	1/18	61/8007	0.128729	0.140582	0.0452647	PTGS2	1
DOID:10124	corneal disease	1/18	62/8007	0.130702	0.142432	0.0458605	PTGS2	1
DOID:3371	chondrosarcoma	1/18	63/8007	0.132672	0.14427	0.0464523	PTGS2	1
DOID:1443	cerebral degeneration	1/18	67/8007	0.140508	0.152466	0.0490911	FAS	1
DOID:576	proteinuria	1/18	68/8007	0.142456	0.153925	0.049561	PLAU	1
DOID:6590	spondylitis	1/18	68/8007	0.142456	0.153925	0.049561	LEP	1
DOID:12894	Sjogren's syndrome	1/18	69/8007	0.1444	0.155368	0.0500255	FAS	1
DOID:7147	ankylosing spondylitis	1/18	69/8007	0.1444	0.155368	0.0500255	LEP	1
DOID:784	chronic kidney failure	1/18	70/8007	0.146341	0.157124	0.0505909	LEP	1
DOID:3744	cervical squamous cell carcinoma	1/18	73/8007	0.152136	0.163003	0.0524839	FAS	1
DOID:480	movement disease	1/18	76/8007	0.157894	0.168465	0.0542425	BSCL2	1
DOID:9778	irritable bowel syndrome	1/18	76/8007	0.157894	0.168465	0.0542425	LEP	1
DOID:12361	Graves' disease	1/18	80/8007	0.165515	0.176227	0.0567417	FAS	1
DOID:440	neuromuscular disease	1/18	83/8007	0.171187	0.181886	0.058564	BSCL2	1
DOID:13241	Behcet's disease	1/18	86/8007	0.176823	0.187095	0.0602412	LEP	1
DOID:4138	bile duct disease	1/18	86/8007	0.176823	0.187095	0.0602412	FAS	1
DOID:9741	biliary tract disease	1/18	87/8007	0.178694	0.188683	0.0607524	FAS	1
DOID:10608	celiac disease	1/18	91/8007	0.186136	0.196135	0.0631519	FAS	1
DOID:9408	acute myocardial infarction	1/18	92/8007	0.187987	0.197677	0.0636483	PTGS2	1
DOID:12930	dilated cardiomyopathy	1/18	93/8007	0.189834	0.199208	0.0641413	FAS	1
DOID:7998	hyperthyroidism	1/18	96/8007	0.19535	0.204576	0.0658696	FAS	1
DOID:0060122	integumentary system cancer	1/18	98/8007	0.199007	0.20713	0.0666921	PTGS2	1
DOID:3498	pancreatic ductal adenocarcinoma	1/18	98/8007	0.199007	0.20713	0.0666921	PLAU	1
DOID:4159	skin cancer	1/18	98/8007	0.199007	0.20713	0.0666921	PTGS2	1
DOID:4481	allergic rhinitis	1/18	99/8007	0.20083	0.208602	0.0671659	LEP	1
DOID:2163	nasal cavity disease	1/18	101/8007	0.204465	0.210562	0.0677969	LEP	1
DOID:2825	nose disease	1/18	101/8007	0.204465	0.210562	0.0677969	LEP	1
DOID:4483	rhinitis	1/18	101/8007	0.204465	0.210562	0.0677969	LEP	1
DOID:75	lymphatic system disease	1/18	101/8007	0.204465	0.210562	0.0677969	APOE	1
DOID:2621	autonomic nervous system neoplasm	2/18	375/8007	0.205194	0.210562	0.0677969	PTGS2/LEP	2
DOID:769	neuroblastoma	2/18	375/8007	0.205194	0.210562	0.0677969	PTGS2/LEP	2
DOID:9884	muscular dystrophy	1/18	103/8007	0.208083	0.213097	0.0686134	LEP	1
DOID:0060031	autoimmune disease of gastrointestinal tract	1/18	109/8007	0.218846	0.22367	0.0720176	FAS	1
DOID:1192	peripheral nervous system neoplasm	2/18	396/8007	0.222755	0.22721	0.0731575	PTGS2/LEP	2
DOID:12603	acute leukemia	1/18	112/8007	0.224175	0.228202	0.0734769	FAS	1
DOID:824	periodontitis	1/18	120/8007	0.23822	0.242016	0.0779246	PTGS2	1
DOID:1205	hypersensitivity reaction type I disease	1/18	122/8007	0.241693	0.24457	0.0787471	FGFR1	1
DOID:865	vasculitis	1/18	122/8007	0.241693	0.24457	0.0787471	LEP	1
DOID:974	upper respiratory tract disease	1/18	126/8007	0.248595	0.251056	0.0808355	LEP	1
DOID:3310	atopic dermatitis	1/18	152/8007	0.292032	0.29434	0.0947722	PLAU	1
DOID:399	tuberculosis	1/18	156/8007	0.2985	0.300266	0.0966802	APOE	1
DOID:2723	dermatitis	1/18	189/8007	0.349774	0.351151	0.113064	PLAU	1
DOID:5683	hereditary breast ovarian cancer	1/18	222/8007	0.397494	0.398275	0.128237	AR	1
DOID:1036	chronic leukemia	1/18	223/8007	0.398887	0.398887	0.128434	AR	1

## Sheet: UP_REGULATED_NCG
ID	Description	GeneRatio	BgRatio	pvalue	p.adjust	qvalue	geneID	Count
astrocytoma	astrocytoma	2/7	16/3177	0.0004922	0.0093518	0.00828969	PDGFRA/FGFR1	2
pan-cancer_paediatric	pan-cancer_paediatric	3/7	183/3177	0.0055391	0.0526215	0.0466451	PDGFRA/FGFR1/CEBPA	3
triple_negative_breast_cancer	triple_negative_breast_cancer	2/7	75/3177	0.0106952	0.0677362	0.0600432	FGFR1/FAS	2
gastric_cancer	gastric_cancer	1/7	24/3177	0.0517444	0.134041	0.118817	AR	1
paediatric_high-grade_glioma	paediatric_high-grade_glioma	1/7	25/3177	0.0538496	0.134041	0.118817	PDGFRA	1
cutaneous_T_cell_lymphoma	cutaneous_T_cell_lymphoma	1/7	26/3177	0.0559509	0.134041	0.118817	FAS	1
non-Hodgkin_lymphoma	non-Hodgkin_lymphoma	1/7	30/3177	0.0643158	0.134041	0.118817	FAS	1
acute_promyelocytic_leukemia	acute_promyelocytic_leukemia	1/7	31/3177	0.0663971	0.134041	0.118817	CEBPA	1
biliary_tract_cancer	biliary_tract_cancer	1/7	32/3177	0.0684744	0.134041	0.118817	FGFR1	1
paediatric_low_grade_glioma	paediatric_low_grade_glioma	1/7	33/3177	0.0705477	0.134041	0.118817	FGFR1	1
T-cell_leukemia/lymphoma	T-cell_leukemia/lymphoma	1/7	51/3177	0.107197	0.171227	0.15178	FAS	1
neuroblastoma	neuroblastoma	1/7	55/3177	0.115171	0.171227	0.15178	FGFR1	1
prostate_cancer	prostate_cancer	1/7	56/3177	0.117155	0.171227	0.15178	AR	1
lung_adenocarcinoma	lung_adenocarcinoma	1/7	65/3177	0.13484	0.173262	0.153584	PDGFRA	1
acute_myeloid_leukemia	acute_myeloid_leukemia	1/7	66/3177	0.136786	0.173262	0.153584	CEBPA	1
pan-glioma	pan-glioma	1/7	75/3177	0.154132	0.183032	0.162244	EEF1A1	1
hepatocellular_carcinoma	hepatocellular_carcinoma	1/7	83/3177	0.169299	0.189217	0.167727	EEF1A1	1
glioblastoma	glioblastoma	1/7	114/3177	0.225892	0.238442	0.211361	PDGFRA	1
breast_cancer	breast_cancer	1/7	230/3177	0.409369	0.409369	0.362876	PDGFRA	1

## Sheet: UP_REGULATED_DGN
ID	Description	GeneRatio	BgRatio	pvalue	p.adjust	qvalue	geneID	Count
C0158266	Intervertebral Disc Degeneration	8/19	342/21671	2.30387e-10	3.73991e-07	1.03371e-07	PTGS2/LEP/IGFBP3/GRN/EEF2/AR/FAS/APOE	8
C0007787	Transient Ischemic Attack	8/19	344/21671	2.41284e-10	3.73991e-07	1.03371e-07	PTGS2/PLAU/LEP/IGFBP3/FGFR1/CEBPA/FAS/APOE	8
C0023787	Lipodystrophy	7/19	226/21671	5.53771e-10	5.7223e-07	1.58165e-07	BSCL2/PCK1/LEP/GRN/FGFR1/FAS/APOE	7
C0018671	Head and Neck Neoplasms	6/19	124/21671	7.93047e-10	6.14611e-07	1.69879e-07	SDHC/PTGS2/IGFBP3/FGFR1/CEBPA/AR	6
C0205642	Adenocarcinoma, Oxyphilic	6/19	135/21671	1.32651e-09	8.22437e-07	2.27322e-07	PTGS2/PLAU/EFEMP1/EEF2/AR/APOE	6
C0003130	Anoxia	7/19	287/21671	2.92093e-09	1.50915e-06	4.1713e-07	PTGS2/PRDX1/LEP/IGFBP3/AR/FAS/APOE	7
C1867441	Pterygium Of Conjunctiva And Cornea	6/19	169/21671	5.13276e-09	1.98895e-06	5.49746e-07	PTGS2/PLAU/PDGFRA/PRDX1/IGFBP3/EFEMP1	6
C4520843	Pterygium of eye	6/19	169/21671	5.13276e-09	1.98895e-06	5.49746e-07	PTGS2/PLAU/PDGFRA/PRDX1/IGFBP3/EFEMP1	6
C0026277	Mixed Salivary Gland Tumor	6/19	185/21671	8.82822e-09	2.74412e-06	7.58475e-07	PTGS2/PDGFRA/PRDX1/LEP/FGFR1/AR	6
C0853662	Oestrogen deficiency	5/19	85/21671	9.17602e-09	2.74412e-06	7.58475e-07	PTGS2/LEP/GRN/FAS/APOE	5
C0003537	Aphasia	5/19	86/21671	9.73718e-09	2.74412e-06	7.58475e-07	LEP/GRN/FGFR1/AR/APOE	5
C0409959	Osteoarthritis, Knee	7/19	368/21671	1.62606e-08	4.20065e-06	1.16106e-06	PTGS2/PLAU/LEP/EFEMP1/EEF1A1/AR/FAS	7
C0033999	Pterygium	6/19	216/21671	2.22714e-08	5.2099e-06	1.44002e-06	PTGS2/PLAU/PDGFRA/PRDX1/IGFBP3/EFEMP1	6
C0024668	Mammary Neoplasms, Experimental	6/19	218/21671	2.35286e-08	5.2099e-06	1.44002e-06	PTGS2/PLAU/LEP/EFEMP1/EEF1A1/AR	6
C0282612	Prostatic Intraepithelial Neoplasias	6/19	230/21671	3.23676e-08	6.68931e-06	1.84893e-06	PTGS2/PLAU/IGFBP3/GRN/AR/FAS	6
C0023267	Fibroid Tumor	7/19	413/21671	3.58911e-08	6.95389e-06	1.92206e-06	PTGS2/PDGFRA/LEP/IGFBP3/FGFR1/EFEMP1/AR	7
C0033687	Proteinuria	6/19	239/21671	4.06621e-08	7.14057e-06	1.97366e-06	SDHC/PTGS2/PRDX1/LEP/FAS/APOE	6
C0149940	Sciatic Neuropathy	5/19	115/21671	4.22443e-08	7.14057e-06	1.97366e-06	PLAU/PDGFRA/FGFR1/FAS/APOE	5
C0205644	Carcinoma, Granular Cell	5/19	116/21671	4.41233e-08	7.14057e-06	1.97366e-06	PTGS2/PLAU/EFEMP1/EEF2/APOE	5
C0205643	Carcinoma, Cribriform	5/19	117/21671	4.60682e-08	7.14057e-06	1.97366e-06	PTGS2/PLAU/EFEMP1/EEF2/APOE	5
C2937358	Cerebral Hemorrhage	5/19	122/21671	5.68407e-08	8.34424e-06	2.30635e-06	SDHC/PTGS2/PLAU/IGFBP3/APOE	5
C0205641	Adenocarcinoma, Basal Cell	5/19	123/21671	5.92172e-08	8.34424e-06	2.30635e-06	PTGS2/PLAU/EFEMP1/EEF2/APOE	5
C0342649	Vascular calcification	6/19	257/21671	6.25589e-08	8.43185e-06	2.33057e-06	PTGS2/LEP/FGFR1/EFEMP1/AR/APOE	6
C0020507	Hyperplasia	5/19	131/21671	8.12101e-08	1.04082e-05	2.87682e-06	PTGS2/PLAU/LEP/IGFBP3/AR	5
C0205645	Adenocarcinoma, Tubular	5/19	133/21671	8.76098e-08	1.04082e-05	2.87682e-06	PTGS2/PLAU/EFEMP1/EEF2/APOE	5
C0032927	Precancerous Conditions	7/19	471/21671	8.80723e-08	1.04082e-05	2.87682e-06	PTGS2/PLAU/PRDX1/LEP/FGFR1/CEBPA/FAS	7
C0853879	Invasive carcinoma of breast	7/19	473/21671	9.06517e-08	1.04082e-05	2.87682e-06	PTGS2/PLAU/LEP/IGFBP3/FGFR1/AR/FAS	7
C0162678	Neurofibromatoses	5/19	135/21671	9.44037e-08	1.04518e-05	2.8889e-06	SDHC/PDGFRA/LEP/GRN/AR	5
C1306759	Eosinophilic disorder	6/19	288/21671	1.22696e-07	1.26786e-05	3.50437e-06	PTGS2/PDGFRA/LEP/FGFR1/AR/FAS	6
C1960398	HER2-positive carcinoma of breast	6/19	288/21671	1.22696e-07	1.26786e-05	3.50437e-06	PTGS2/IGFBP3/HOXC4/FGFR1/AR/FAS	6
C0333641	Atrophic	4/19	58/21671	1.73718e-07	1.73718e-05	4.80157e-06	PTGS2/GRN/FAS/APOE	4
C0020488	Hypernatremia	4/19	59/21671	1.86249e-07	1.80428e-05	4.98705e-06	PTGS2/PLAU/LEP/FGFR1	4
C0014457	Eosinophilia	6/19	325/21671	2.50058e-07	2.2749e-05	6.28783e-06	PTGS2/PDGFRA/LEP/FGFR1/AR/FAS	6
C0031090	Periodontal Diseases	6/19	326/21671	2.54615e-07	2.2749e-05	6.28783e-06	PTGS2/PLAU/IGFBP3/GRN/AR/APOE	6
C0030421	Paraganglioma	5/19	165/21671	2.56843e-07	2.2749e-05	6.28783e-06	SDHC/PTGS2/PDGFRA/GRN/FGFR1	5
C3714796	Isolated somatotropin deficiency	5/19	168/21671	2.80911e-07	2.41896e-05	6.68601e-06	BSCL2/LEP/IGFBP3/AR/APOE	5
C0019562	Von Hippel-Lindau Syndrome	5/19	174/21671	3.344e-07	2.68144e-05	7.41151e-06	SDHC/PTGS2/PLAU/GRN/AR	5
C0750901	Alzheimer Disease, Early Onset	5/19	174/21671	3.344e-07	2.68144e-05	7.41151e-06	PLAU/LEP/IGFBP3/FAS/APOE	5
C0007112	Adenocarcinoma of prostate	6/19	342/21671	3.37342e-07	2.68144e-05	7.41151e-06	PTGS2/PDGFRA/IGFBP3/FGFR1/EEF1A1/AR	6
C0677659	Gastro-esophageal reflux disease with esophagitis	4/19	71/21671	3.9498e-07	2.99156e-05	8.2687e-06	PTGS2/LEP/IGFBP3/APOE	4
C0085136	Central Nervous System Neoplasms	5/19	180/21671	3.95658e-07	2.99156e-05	8.2687e-06	PTGS2/PLAU/PDGFRA/FGFR1/APOE	5
C4733092	estrogen receptor-negative breast cancer	6/19	356/21671	4.26787e-07	3.15009e-05	8.70688e-06	PTGS2/PRDX1/LEP/GRN/FGFR1/AR	6
C0035435	Rheumatism	5/19	197/21671	6.18601e-07	4.40701e-05	1.2181e-05	PTGS2/PLAU/LEP/GRN/FAS	5
C0151811	Subcutaneous nodule	4/19	80/21671	6.39727e-07	4.40701e-05	1.2181e-05	SDHC/FGFR1/FAS/APOE	4
C0206726	gliosarcoma	4/19	80/21671	6.39727e-07	4.40701e-05	1.2181e-05	PTGS2/PLAU/PDGFRA/FGFR1	4
C0752308	Hypoxia-Ischemia, Brain	4/19	81/21671	6.72587e-07	4.45023e-05	1.23005e-05	PLAU/LEP/IGFBP3/FAS	4
C0494463	Alzheimer Disease, Late Onset	6/19	385/21671	6.74712e-07	4.45023e-05	1.23005e-05	PLAU/PCK1/LEP/GRN/FAS/APOE	6
C0085400	Neurofibrillary degeneration (morphologic abnormality)	3/19	21/21671	7.52349e-07	4.85892e-05	1.34301e-05	PLAU/GRN/APOE	3
C0014869	Peptic Esophagitis	4/19	85/21671	8.1673e-07	5.03578e-05	1.39189e-05	PTGS2/LEP/IGFBP3/APOE	4
C1739135	Progression of prostate cancer	6/19	398/21671	8.18978e-07	5.03578e-05	1.39189e-05	PTGS2/PLAU/LEP/GRN/FGFR1/AR	6
C0270824	Visual seizure	5/19	209/21671	8.28467e-07	5.03578e-05	1.39189e-05	PTGS2/LEP/FGFR1/FAS/APOE	5
C0034885	Rectal Neoplasms	4/19	93/21671	1.17251e-06	6.98995e-05	1.93203e-05	SDHC/PTGS2/PDGFRA/LEP	4
C0015696	Fatty Liver, Alcoholic	4/19	94/21671	1.22394e-06	7.15889e-05	1.97872e-05	PTGS2/PLAU/LEP/APOE	4
C0149871	Deep Vein Thrombosis	5/19	230/21671	1.32791e-06	7.48459e-05	2.06875e-05	PTGS2/PLAU/LEP/AR/APOE	5
C0268398	Familial lichen amyloidosis	5/19	230/21671	1.32791e-06	7.48459e-05	2.06875e-05	PTGS2/GRN/AR/FAS/APOE	5
C0001339	Acute pancreatitis	6/19	435/21671	1.37387e-06	7.60537e-05	2.10213e-05	BSCL2/PTGS2/LEP/FGFR1/FAS/APOE	6
C0007820	Cerebrovascular Disorders	5/19	233/21671	1.41531e-06	7.69728e-05	2.12753e-05	PTGS2/PLAU/LEP/GRN/APOE	5
C0206624	Hepatoblastoma	6/19	452/21671	1.71618e-06	9.01721e-05	2.49236e-05	PTGS2/PLAU/IGFBP3/CEBPA/FAS/APOE	6
C1302401	Adenoma of large intestine	6/19	452/21671	1.71618e-06	9.01721e-05	2.49236e-05	PTGS2/PLAU/LEP/EFEMP1/AR/APOE	6
C0038279	Sterility, Postpartum	3/19	28/21671	1.84598e-06	9.26247e-05	2.56015e-05	LEP/CEBPA/AR	3
C0917730	Female sterility	3/19	28/21671	1.84598e-06	9.26247e-05	2.56015e-05	LEP/CEBPA/AR	3
C0553723	Squamous cell carcinoma of skin	6/19	458/21671	1.85249e-06	9.26247e-05	2.56015e-05	PTGS2/IGFBP3/GRN/EFEMP1/AR/FAS	6
C1280433	Lipoatrophy	4/19	106/21671	1.98059e-06	9.74576e-05	2.69373e-05	BSCL2/LEP/FAS/APOE	4
C0334580	Protoplasmic astrocytoma	3/19	29/21671	2.05784e-06	9.96766e-05	2.75507e-05	PTGS2/FGFR1/AR	3
C0279628	Adenocarcinoma Of Esophagus	6/19	468/21671	2.09933e-06	0.000100122	2.76738e-05	PTGS2/PDGFRA/LEP/IGFBP3/AR/FAS	6
C0521170	Osteoporotic Fractures	4/19	108/21671	2.13427e-06	0.000100246	2.77081e-05	PTGS2/FGFR1/AR/APOE	4
C0242339	Dyslipidemias	6/19	471/21671	2.17842e-06	0.000100536	2.77883e-05	BSCL2/PTGS2/LEP/GRN/AR/APOE	6
C0020473	Hyperlipidemia	6/19	472/21671	2.20531e-06	0.000100536	2.77883e-05	PTGS2/LEP/FGFR1/CEBPA/AR/APOE	6
C1391732	Cancer cachexia	4/19	110/21671	2.29663e-06	0.000103182	2.85196e-05	PTGS2/LEP/IGFBP3/AR	4
C1168327	High-Grade Prostatic Intraepithelial Neoplasia	4/19	111/21671	2.38117e-06	0.000105452	2.91469e-05	PTGS2/IGFBP3/AR/FAS	4
C0002152	Alloxan Diabetes	4/19	112/21671	2.46799e-06	0.000106261	2.93705e-05	PTGS2/PCK1/LEP/FAS	4
C0038433	Streptozotocin Diabetes	4/19	112/21671	2.46799e-06	0.000106261	2.93705e-05	PTGS2/PCK1/LEP/FAS	4
C0007124	Noninfiltrating Intraductal Carcinoma	6/19	486/21671	2.61135e-06	0.000110893	3.06509e-05	PTGS2/PLAU/PDGFRA/IGFBP3/FGFR1/AR	6
C3714514	Infection	6/19	491/21671	2.77039e-06	0.000115267	3.18598e-05	PTGS2/PLAU/PDGFRA/LEP/FAS/APOE	6
C0342543	Central Precocious Puberty	3/19	32/21671	2.78871e-06	0.000115267	3.18598e-05	PTGS2/LEP/IGFBP3	3
C0042487	Venous Thrombosis	4/19	117/21671	2.93781e-06	0.000119832	3.31216e-05	PLAU/PDGFRA/LEP/FAS	4
C0341869	Subfertility, Female	3/19	33/21671	3.06588e-06	0.000122321	3.38097e-05	LEP/CEBPA/AR	3
C1176475	Ductal Carcinoma	5/19	273/21671	3.07777e-06	0.000122321	3.38097e-05	PTGS2/LEP/IGFBP3/EEF1A1/AR	5
C0018418	Gynecomastia	4/19	121/21671	3.35899e-06	0.000130326	3.60221e-05	SDHC/LEP/FGFR1/AR	4
C0028259	Nodule	5/19	278/21671	3.36325e-06	0.000130326	3.60221e-05	LEP/IGFBP3/FGFR1/CEBPA/AR	5
C0023212	Left-Sided Heart Failure	4/19	123/21671	3.58561e-06	0.000137227	3.79297e-05	PTGS2/PDGFRA/PCK1/APOE	4
C0005937	Bone Cysts	3/19	35/21671	3.67375e-06	0.000138886	3.83881e-05	BSCL2/SDHC/FGFR1	3
C0027830	neurofibroma	4/19	125/21671	3.82337e-06	0.000142801	3.94702e-05	SDHC/PDGFRA/LEP/AR	4
C0266929	Chronic Periodontitis	5/19	287/21671	3.92934e-06	0.000145011	4.00813e-05	PTGS2/PRDX1/LEP/GRN/APOE	5
C1858556	OVERLAP CONNECTIVE TISSUE DISEASE	3/19	36/21671	4.0055e-06	0.000146083	4.03775e-05	LEP/FGFR1/AR	3
C0021361	Female infertility	3/19	37/21671	4.35652e-06	0.000157037	4.34052e-05	LEP/CEBPA/AR	3
C0035126	Reperfusion Injury	5/19	300/21671	4.8766e-06	0.000173764	4.80285e-05	PTGS2/PLAU/LEP/EEF2/FAS	5
C0027643	Neoplasm Recurrence, Local	3/19	39/21671	5.11842e-06	0.000180308	4.98373e-05	PTGS2/PLAU/AR	3
C0038358	Gastric ulcer	4/19	136/21671	5.34598e-06	0.000184139	5.08962e-05	PTGS2/PLAU/LEP/FAS	4
C0231341	Premature aging syndrome	4/19	136/21671	5.34598e-06	0.000184139	5.08962e-05	IGFBP3/EFEMP1/AR/APOE	4
C2936380	Neointima	3/19	40/21671	5.53036e-06	0.000188397	5.20731e-05	PDGFRA/FGFR1/APOE	3
C4024896	Motor neuron atrophy	4/19	138/21671	5.66485e-06	0.000190224	5.25782e-05	BSCL2/GRN/EEF1A1/AR	4
C0027831	Neurofibromatosis 1	5/19	311/21671	5.81084e-06	0.000190224	5.25782e-05	SDHC/PDGFRA/GRN/FGFR1/AR	5
C0036631	Seminoma	5/19	311/21671	5.81084e-06	0.000190224	5.25782e-05	PLAU/PDGFRA/EEF1A1/AR/FAS	5
C0034013	Precocious Puberty	4/19	139/21671	5.82946e-06	0.000190224	5.25782e-05	BSCL2/PTGS2/LEP/AR	4
C0008487	Chordoma	4/19	140/21671	5.99758e-06	0.000193672	5.35311e-05	PLAU/PDGFRA/FGFR1/AR	4
C2986665	Early-Stage Breast Carcinoma	4/19	142/21671	6.34456e-06	0.000199811	5.5228e-05	PTGS2/IGFBP3/AR/APOE	4
C0023601	Leydig Cell Tumor	3/19	42/21671	6.41885e-06	0.000199811	5.5228e-05	PTGS2/LEP/AR	3
C0014173	Endometrial Hyperplasia	4/19	143/21671	6.52352e-06	0.000199811	5.5228e-05	PTGS2/LEP/AR/APOE	4
C0016053	Fibromyalgia	4/19	143/21671	6.52352e-06	0.000199811	5.5228e-05	PTGS2/LEP/FAS/APOE	4
C0260037	Multiple tumors	4/19	143/21671	6.52352e-06	0.000199811	5.5228e-05	SDHC/PTGS2/AR/FAS	4
C1704436	Peripheral Arterial Diseases	5/19	319/21671	6.57443e-06	0.000199811	5.5228e-05	PTGS2/LEP/CEBPA/AR/APOE	5
C0376544	Hematopoietic Neoplasms	5/19	322/21671	6.88027e-06	0.000205567	5.68189e-05	PDGFRA/LEP/FGFR1/AR/FAS	5
C0235896	Pulmonary Infiltrate	3/19	43/21671	6.89645e-06	0.000205567	5.68189e-05	PDGFRA/FAS/APOE	3
C0014038	Encephalitis	5/19	324/21671	7.09028e-06	0.000209332	5.78596e-05	PTGS2/LEP/GRN/FAS/APOE	5
C1368683	Epithelioma	5/19	326/21671	7.3053e-06	0.000213646	5.90518e-05	PTGS2/PLAU/LEP/AR/FAS	5
C0040137	Thyroid Nodule	4/19	150/21671	7.88278e-06	0.000225274	6.22659e-05	PTGS2/LEP/IGFBP3/AR	4
C0334463	Malignant Fibrous Histiocytoma	4/19	150/21671	7.88278e-06	0.000225274	6.22659e-05	PTGS2/PLAU/PDGFRA/AR	4
C0086133	Depressive Syndrome	3/19	45/21671	7.92093e-06	0.000225274	6.22659e-05	PTGS2/FGFR1/APOE	3
C0279680	Transitional cell carcinoma of bladder	5/19	333/21671	8.09849e-06	0.00022823	6.30829e-05	PTGS2/PLAU/IGFBP3/FGFR1/AR	5
C0036323	Schistosomiasis	4/19	152/21671	8.30689e-06	0.000231994	6.41234e-05	PLAU/PRDX1/LEP/APOE	4
C0032002	Pituitary Diseases	4/19	153/21671	8.52516e-06	0.000233876	6.46435e-05	PDGFRA/LEP/AR/APOE	4
C0042870	Vitamin D Deficiency	4/19	153/21671	8.52516e-06	0.000233876	6.46435e-05	PTGS2/IGFBP3/AR/APOE	4
C0398650	Immune thrombocytopenic purpura	5/19	338/21671	8.70527e-06	0.000236722	6.54302e-05	PTGS2/LEP/GRN/AR/FAS	5
C0002893	Refractory anemias	5/19	340/21671	8.95773e-06	0.000239833	6.62899e-05	LEP/GRN/AR/FAS/APOE	5
C0751956	Acute Cerebrovascular Accidents	4/19	155/21671	8.97438e-06	0.000239833	6.62899e-05	PTGS2/PLAU/IGFBP3/APOE	4
C0947622	Cholecystolithiasis	4/19	156/21671	9.20544e-06	0.000243905	6.74154e-05	PTGS2/LEP/AR/APOE	4
C1527390	Neoplasms, Intracranial	4/19	157/21671	9.44086e-06	0.000248023	6.85536e-05	PTGS2/PDGFRA/LEP/EFEMP1	4
C0333516	Tumor necrosis	5/19	350/21671	1.03075e-05	0.000268515	7.42177e-05	PTGS2/FGFR1/AR/FAS/APOE	5
C0021655	Insulin Resistance	4/19	162/21671	1.06853e-05	0.000269356	7.44503e-05	BSCL2/LEP/AR/FAS	4
C0014556	Epilepsy, Temporal Lobe	5/19	354/21671	1.089e-05	0.000269356	7.44503e-05	PTGS2/PRDX1/LEP/GRN/APOE	5
C0151721	Testicular hypogonadism	3/19	50/21671	1.09106e-05	0.000269356	7.44503e-05	LEP/FGFR1/AR	3
C0242706	Hyperoxia	3/19	50/21671	1.09106e-05	0.000269356	7.44503e-05	PLAU/PDGFRA/FAS	3
C0263874	Degeneration of lumbar intervertebral disc	3/19	50/21671	1.09106e-05	0.000269356	7.44503e-05	LEP/FGFR1/FAS	3
C0520927	Decreased fertility	3/19	50/21671	1.09106e-05	0.000269356	7.44503e-05	BSCL2/FGFR1/AR	3
C0018378	Guillain-Barre Syndrome	4/19	163/21671	1.0948e-05	0.000269356	7.44503e-05	PTGS2/LEP/FAS/APOE	4
C0236734	Caffeine related disorders	5/19	360/21671	1.18118e-05	0.000286066	7.90689e-05	PTGS2/PRDX1/LEP/EEF1A1/FAS	5
C0851578	Sleep Disorders	5/19	360/21671	1.18118e-05	0.000286066	7.90689e-05	BSCL2/LEP/GRN/FGFR1/APOE	5
C0702166	Acne	4/19	167/21671	1.20469e-05	0.000289499	8.00178e-05	PTGS2/LEP/AR/FAS	4
C1704423	Milroy Disease	3/19	52/21671	1.22886e-05	0.000293036	8.09952e-05	GRN/FAS/APOE	3
C0027022	Myeloproliferative disease	5/19	365/21671	1.26256e-05	0.000298775	8.25815e-05	PDGFRA/PRDX1/FGFR1/CEBPA/AR	5
C1292778	Chronic myeloproliferative disorder	5/19	366/21671	1.27936e-05	0.000300455	8.30459e-05	PDGFRA/FGFR1/CEBPA/AR/FAS	5
C1512127	HER2 gene amplification	4/19	170/21671	1.29229e-05	0.000301179	8.3246e-05	PTGS2/PDGFRA/FGFR1/AR	4
C0259779	Fibrous Dysplasia	3/19	53/21671	1.30187e-05	0.000301179	8.3246e-05	PTGS2/IGFBP3/AR	3
C2945695	Limb ischemia	4/19	171/21671	1.32251e-05	0.000303688	8.39395e-05	PLAU/LEP/FGFR1/APOE	4
C0220605	Adult Non-Hodgkin Lymphoma	5/19	370/21671	1.34828e-05	0.000307329	8.49458e-05	PDGFRA/LEP/FGFR1/CEBPA/FAS	5
C0220612	Childhood Non-Hodgkin Lymphoma	5/19	371/21671	1.36596e-05	0.000309085	8.54314e-05	PDGFRA/LEP/FGFR1/CEBPA/FAS	5
C0242422	Parkinsonian Disorders	5/19	373/21671	1.40185e-05	0.000314909	8.70412e-05	PTGS2/PLAU/LEP/GRN/APOE	5
C2936179	Obesity, Visceral	3/19	55/21671	1.45636e-05	0.0003248	8.97749e-05	LEP/GRN/APOE	3
C3875321	Inflammatory dermatosis	5/19	382/21671	1.57264e-05	0.000344382	9.51875e-05	PTGS2/LEP/GRN/FGFR1/APOE	5
C0677932	Progressive Neoplastic Disease	5/19	384/21671	1.61271e-05	0.000344382	9.51875e-05	PTGS2/LEP/GRN/AR/APOE	5
C3539781	Progressive cGVHD	5/19	384/21671	1.61271e-05	0.000344382	9.51875e-05	PTGS2/LEP/GRN/AR/APOE	5
C0034372	Quadriplegia	3/19	57/21671	1.62249e-05	0.000344382	9.51875e-05	FGFR1/AR/APOE	3
C0729233	Dissecting aneurysm of the thoracic aorta	3/19	57/21671	1.62249e-05	0.000344382	9.51875e-05	EFEMP1/AR/APOE	3
C1260959	Drusen	3/19	57/21671	1.62249e-05	0.000344382	9.51875e-05	PTGS2/EFEMP1/APOE	3
C0008479	Chondrosarcoma	5/19	385/21671	1.63304e-05	0.000344382	9.51875e-05	PTGS2/PLAU/LEP/IGFBP3/FGFR1	5
C0023470	Myeloid Leukemia	5/19	385/21671	1.63304e-05	0.000344382	9.51875e-05	PTGS2/PDGFRA/HOXC4/CEBPA/FAS	5
C0021841	Intestinal Neoplasms	4/19	182/21671	1.69036e-05	0.000351687	9.72064e-05	PTGS2/PDGFRA/LEP/FAS	4
C0206695	Carcinoma, Neuroendocrine	4/19	182/21671	1.69036e-05	0.000351687	9.72064e-05	SDHC/PLAU/PDGFRA/AR	4
C0232940	Secondary physiologic amenorrhea	3/19	58/21671	1.71004e-05	0.000353408	9.76822e-05	BSCL2/FGFR1/AR	3
C0238461	Anaplastic thyroid carcinoma	5/19	392/21671	1.78104e-05	0.000365644	0.000101064	PTGS2/PLAU/FGFR1/FAS/APOE	5
C0085084	Motor Neuron Disease	4/19	186/21671	1.84117e-05	0.000375502	0.000103789	BSCL2/GRN/AR/APOE	4
C0020505	Hyperphagia	3/19	60/21671	1.89437e-05	0.000383827	0.00010609	BSCL2/LEP/GRN	3
C0376618	Endotoxemia	5/19	401/21671	1.98651e-05	0.000395232	0.000109242	PTGS2/PCK1/LEP/IGFBP3/FAS	5
C0085602	Polydipsia	3/19	61/21671	1.99125e-05	0.000395232	0.000109242	LEP/GRN/FGFR1	3
C0263746	Osteoarthritis of the hand	3/19	61/21671	1.99125e-05	0.000395232	0.000109242	PTGS2/LEP/IGFBP3	3
C1654637	androgen independent prostate cancer	4/19	190/21671	2.00166e-05	0.000395232	0.000109242	PTGS2/LEP/IGFBP3/AR	4
C2362324	Pediatric Obesity	4/19	191/21671	2.04334e-05	0.000400908	0.000110811	PCK1/LEP/GRN/APOE	4
C1762616	Meningioma, benign, no ICD-O subtype	5/19	404/21671	2.05896e-05	0.000401433	0.000110956	PTGS2/PLAU/LEP/FGFR1/FAS	5
C0278877	Adult Meningioma	5/19	405/21671	2.08357e-05	0.000402681	0.000111301	PTGS2/PLAU/LEP/FGFR1/FAS	5
C2733158	Cerebral Small Vessel Diseases	3/19	62/21671	2.09134e-05	0.000402681	0.000111301	LEP/GRN/APOE	3
C1519346	Skin Carcinogenesis	4/19	194/21671	2.17222e-05	0.000415671	0.000114892	PTGS2/LEP/CEBPA/AR	4
C0000889	Acanthosis Nigricans	3/19	64/21671	2.30136e-05	0.000435012	0.000120238	BSCL2/LEP/FGFR1	3
C4721509	Usual Interstitial Pneumonia	3/19	64/21671	2.30136e-05	0.000435012	0.000120238	PTGS2/PLAU/AR	3
C4049446	Neointimal hyperplasia	4/19	198/21671	2.35324e-05	0.000442125	0.000122204	PTGS2/PLAU/LEP/APOE	4
C4551683	Adrenal Gland Pheochromocytoma	5/19	416/21671	2.36966e-05	0.000442527	0.000122315	SDHC/PTGS2/LEP/GRN/FGFR1	5
C0162429	Malnutrition	5/19	417/21671	2.39712e-05	0.000444956	0.000122986	LEP/IGFBP3/GRN/FAS/APOE	5
C4551689	Sleep-Disordered Breathing	3/19	65/21671	2.41138e-05	0.000444956	0.000122986	LEP/AR/APOE	3
C1658953	tumor vasculature	4/19	200/21671	2.4478e-05	0.000449005	0.000124105	PTGS2/PLAU/FGFR1/FAS	4
C0020615	Hypoglycemia	5/19	420/21671	2.48097e-05	0.000449767	0.000124316	PCK1/LEP/IGFBP3/CEBPA/APOE	5
C0345967	Malignant mesothelioma	5/19	420/21671	2.48097e-05	0.000449767	0.000124316	PTGS2/PLAU/IGFBP3/EFEMP1/AR	5
C0086132	Depressive Symptoms	5/19	421/21671	2.50942e-05	0.000450852	0.000124616	PTGS2/LEP/GRN/AR/APOE	5
C0206692	Carcinoma, Lobular	3/19	66/21671	2.5248e-05	0.000450852	0.000124616	PTGS2/FGFR1/AR	3
C3665347	Visual Impairment	5/19	422/21671	2.53813e-05	0.000450852	0.000124616	PRDX1/GRN/FGFR1/EFEMP1/FAS	5
C0334579	Anaplastic astrocytoma	4/19	202/21671	2.54513e-05	0.000450852	0.000124616	PLAU/PRDX1/FGFR1/AR	4
C0006287	Bronchopulmonary Dysplasia	5/19	423/21671	2.5671e-05	0.000452159	0.000124977	PTGS2/PDGFRA/LEP/GRN/APOE	5
C1857276	Trichohepatoenteric Syndrome	5/19	424/21671	2.59632e-05	0.000454722	0.000125686	PTGS2/LEP/AR/FAS/APOE	5
C0153452	Malignant neoplasm of gallbladder	5/19	425/21671	2.6258e-05	0.000457302	0.000126398	PTGS2/PRDX1/LEP/FAS/APOE	5
C0236663	Alcohol withdrawal syndrome	3/19	67/21671	2.64169e-05	0.000457499	0.000126453	LEP/AR/APOE	3
C0542476	Forgetful	5/19	429/21671	2.74634e-05	0.000470444	0.000130031	PTGS2/LEP/GRN/FAS/APOE	5
C0751967	Multiple Sclerosis, Relapsing-Remitting	4/19	206/21671	2.74828e-05	0.000470444	0.000130031	LEP/IGFBP3/FAS/APOE	4
C0020503	Hyperparathyroidism, Secondary	3/19	68/21671	2.76208e-05	0.000470444	0.000130031	PTGS2/LEP/FGFR1	3
C1270972	Mild cognitive disorder	5/19	430/21671	2.77714e-05	0.000470444	0.000130031	LEP/IGFBP3/GRN/AR/APOE	5
C0007273	Carotid Artery Diseases	3/19	69/21671	2.88603e-05	0.000484715	0.000133975	PTGS2/PLAU/APOE	3
C3241937	Nonalcoholic Steatohepatitis	5/19	434/21671	2.90303e-05	0.000484715	0.000133975	LEP/GRN/AR/FAS/APOE	5
C1845050	PIGMENTARY DISORDER, RETICULATE, WITH SYSTEMIC MANIFESTATIONS	4/19	209/21671	2.90829e-05	0.000484715	0.000133975	LEP/IGFBP3/FGFR1/APOE	4
C3811653	Experimental Organism Basal Cell Carcinoma	5/19	437/21671	3.00034e-05	0.000497383	0.000137477	PTGS2/PDGFRA/AR/FAS/APOE	5
C0011269	Dementia, Vascular	4/19	212/21671	3.07504e-05	0.000507054	0.00014015	PTGS2/GRN/FGFR1/APOE	4
C0023269	leiomyosarcoma	4/19	213/21671	3.13215e-05	0.000511035	0.00014125	PTGS2/PLAU/PDGFRA/GRN	4
C1843013	Alzheimer disease, familial, type 3	4/19	213/21671	3.13215e-05	0.000511035	0.00014125	PTGS2/GRN/FAS/APOE	4
C0338457	Aphasia, Progressive	2/19	10/21671	3.2635e-05	0.000526919	0.000145641	GRN/APOE	2
C0341862	Hypothalamic amenorrhea	2/19	10/21671	3.2635e-05	0.000526919	0.000145641	LEP/FGFR1	2
C0205697	Carcinoma, Spindle-Cell	4/19	218/21671	3.42947e-05	0.000550847	0.000152255	PTGS2/PDGFRA/EFEMP1/EEF1A1	4
C0042029	Urinary tract infection	4/19	219/21671	3.49133e-05	0.000557893	0.000154202	PTGS2/PLAU/EFEMP1/AR	4
C0278701	Gastric Adenocarcinoma	5/19	453/21671	3.56308e-05	0.000566439	0.000156564	PTGS2/IGFBP3/FGFR1/AR/FAS	5
C0268731	Renal glomerular disease	4/19	221/21671	3.61751e-05	0.000572157	0.000158145	BSCL2/PLAU/FAS/APOE	4
C0281899	Prolapsed lumbar disc	3/19	75/21671	3.70716e-05	0.00058336	0.000161241	BSCL2/PTGS2/FAS	3
C0259783	mixed gliomas	3/19	76/21671	3.85737e-05	0.00059993	0.000165821	PTGS2/PDGFRA/FGFR1	3
C0349566	Squamous cell carcinoma of tongue	5/19	462/21671	3.91386e-05	0.00059993	0.000165821	PTGS2/PLAU/PDGFRA/PRDX1/FGFR1	5
C4721532	Lymphoma, Non-Hodgkin, Familial	5/19	462/21671	3.91386e-05	0.00059993	0.000165821	PDGFRA/LEP/FGFR1/CEBPA/FAS	5
C0005396	Bile Duct Neoplasms	2/19	11/21671	3.98663e-05	0.00059993	0.000165821	PTGS2/APOE	2
C0205815	Leiomyosarcoma, Epithelioid	2/19	11/21671	3.98663e-05	0.00059993	0.000165821	PTGS2/PDGFRA	2
C0269084	Vulvar Vestibulitis	2/19	11/21671	3.98663e-05	0.00059993	0.000165821	PTGS2/AR	2
C0600178	External Carotid Artery Diseases	2/19	11/21671	3.98663e-05	0.00059993	0.000165821	PLAU/APOE	2
C0750986	Internal Carotid Artery Diseases	2/19	11/21671	3.98663e-05	0.00059993	0.000165821	PLAU/APOE	2
C0750987	Arterial Diseases, Common Carotid	2/19	11/21671	3.98663e-05	0.00059993	0.000165821	PLAU/APOE	2
C0021368	Inflammation	5/19	467/21671	4.12001e-05	0.000617007	0.000170541	PTGS2/PLAU/LEP/GRN/FAS	5
C0007113	Rectal Carcinoma	5/19	472/21671	4.33452e-05	0.00064601	0.000178558	PTGS2/PRDX1/LEP/AR/APOE	5
C0151846	Periosteal Disorder	3/19	80/21671	4.49815e-05	0.00066719	0.000184412	PTGS2/PRDX1/FGFR1	3
C0018965	Hematuria	4/19	235/21671	4.59666e-05	0.000678554	0.000187553	SDHC/PTGS2/PLAU/PRDX1	4
C0280785	Diffuse Astrocytoma	3/19	81/21671	4.66857e-05	0.000685903	0.000189584	PTGS2/FGFR1/AR	3
C0520679	Sleep Apnea, Obstructive	5/19	480/21671	4.69569e-05	0.000686633	0.000189786	PTGS2/LEP/AR/FAS/APOE	5
C0375359	Chronic left-sided ulcerative colitis	2/19	12/21671	4.78146e-05	0.00068942	0.000190556	PTGS2/FAS	2
C0856151	Fat redistribution	2/19	12/21671	4.78146e-05	0.00068942	0.000190556	AR/APOE	2
C4021796	Renal steatosis	2/19	12/21671	4.78146e-05	0.00068942	0.000190556	PCK1/APOE	2
C0205969	Thymic Carcinoma	3/19	82/21671	4.84317e-05	0.000695085	0.000192122	PTGS2/PDGFRA/AR	3
C0079772	T-Cell Lymphoma	5/19	485/21671	4.93302e-05	0.000704717	0.000194784	PDGFRA/LEP/FGFR1/AR/FAS	5
C0085632	Apathy	3/19	83/21671	5.02201e-05	0.000710878	0.000196487	GRN/AR/APOE	3
C4523846	MSI-high	3/19	83/21671	5.02201e-05	0.000710878	0.000196487	PTGS2/IGFBP3/FAS	3
C0007789	Cerebral Palsy	4/19	241/21671	5.07071e-05	0.000711277	0.000196597	PTGS2/LEP/IGFBP3/APOE	4
C0013537	Eclampsia	4/19	241/21671	5.07071e-05	0.000711277	0.000196597	PTGS2/LEP/FAS/APOE	4
C0005956	Bone Marrow Diseases	3/19	84/21671	5.20512e-05	0.000717151	0.000198221	PTGS2/LEP/APOE	3
C0037928	Spinal Cord Diseases	3/19	84/21671	5.20512e-05	0.000717151	0.000198221	PTGS2/LEP/APOE	3
C1504404	Hippocampal sclerosis	3/19	84/21671	5.20512e-05	0.000717151	0.000198221	PRDX1/GRN/APOE	3
C4521256	Glomerulopathy Assessment	3/19	84/21671	5.20512e-05	0.000717151	0.000198221	BSCL2/FAS/APOE	3
C0014474	Ependymoma	4/19	244/21671	5.32072e-05	0.000728638	0.000201396	PTGS2/PDGFRA/IGFBP3/FGFR1	4
C0278721	Adult Lymphoblastic Lymphoma	3/19	85/21671	5.39257e-05	0.000728638	0.000201396	PDGFRA/FGFR1/FAS	3
C0279525	Childhood Lymphoblastic Lymphoma	3/19	85/21671	5.39257e-05	0.000728638	0.000201396	PDGFRA/FGFR1/FAS	3
C0949664	Tauopathies	4/19	245/21671	5.40602e-05	0.000728638	0.000201396	PTGS2/LEP/GRN/APOE	4
C1337013	Differentiated Thyroid Gland Carcinoma	4/19	245/21671	5.40602e-05	0.000728638	0.000201396	PTGS2/PLAU/LEP/IGFBP3	4
C0011603	Dermatitis	5/19	496/21671	5.48794e-05	0.000736477	0.000203563	PTGS2/PLAU/LEP/GRN/APOE	5
C3160718	PARKINSON DISEASE, LATE-ONSET	4/19	247/21671	5.57963e-05	0.00074188	0.000205056	PTGS2/LEP/AR/APOE	4
C0879615	Stromal Neoplasm	3/19	86/21671	5.58439e-05	0.00074188	0.000205056	PTGS2/PDGFRA/AR	3
C0015773	Felty Syndrome	2/19	13/21671	5.64786e-05	0.00074188	0.000205056	EEF1A1/FAS	2
C0086447	Ileal Pouches	2/19	13/21671	5.64786e-05	0.00074188	0.000205056	PTGS2/FGFR1	2
C0751014	Subcortical Infarction	2/19	13/21671	5.64786e-05	0.00074188	0.000205056	PLAU/APOE	2
C0007286	Carpal Tunnel Syndrome	3/19	87/21671	5.78063e-05	0.000746664	0.000206378	PTGS2/PDGFRA/EFEMP1	3
C0021843	Intestinal Obstruction	3/19	87/21671	5.78063e-05	0.000746664	0.000206378	SDHC/PTGS2/PDGFRA	3
C0023798	Lipoma	3/19	87/21671	5.78063e-05	0.000746664	0.000206378	SDHC/LEP/FGFR1	3
C0154723	Migraine with Aura	3/19	87/21671	5.78063e-05	0.000746664	0.000206378	PRDX1/LEP/APOE	3
C4317109	Epileptic Seizures	4/19	250/21671	5.84764e-05	0.000750694	0.000207492	PTGS2/LEP/EEF2/APOE	4
C0015230	Exanthema	4/19	251/21671	5.93904e-05	0.000750694	0.000207492	SDHC/PTGS2/PDGFRA/AR	4
C0026948	Mycosis Fungoides	4/19	251/21671	5.93904e-05	0.000750694	0.000207492	PTGS2/GRN/FGFR1/FAS	4
C0018206	granulosa cell tumor	3/19	88/21671	5.98133e-05	0.000750694	0.000207492	PDGFRA/AR/FAS	3
C0024031	Low Back Pain	3/19	88/21671	5.98133e-05	0.000750694	0.000207492	PTGS2/LEP/FAS	3
C0079748	Precursor cell lymphoblastic lymphoma	3/19	88/21671	5.98133e-05	0.000750694	0.000207492	PDGFRA/FGFR1/FAS	3
C0279565	Invasive Lobular Breast Carcinoma	3/19	88/21671	5.98133e-05	0.000750694	0.000207492	PTGS2/FGFR1/AR	3
C0008350	Cholelithiasis	4/19	252/21671	6.03148e-05	0.000753934	0.000208388	PTGS2/LEP/AR/APOE	4
C0004509	Azoospermia	4/19	254/21671	6.2195e-05	0.000774315	0.000214021	BSCL2/LEP/AR/FAS	4
C0018939	Hematological Disease	4/19	255/21671	6.3151e-05	0.000779953	0.00021558	PDGFRA/FGFR1/AR/FAS	4
C0752347	Lewy Body Disease	4/19	255/21671	6.3151e-05	0.000779953	0.00021558	PTGS2/GRN/EEF1A1/APOE	4
C0242350	Erectile dysfunction	4/19	256/21671	6.41178e-05	0.00078875	0.000218011	LEP/IGFBP3/FGFR1/AR	4
C0027498	Nausea and vomiting	4/19	257/21671	6.50953e-05	0.00079761	0.00022046	SDHC/PTGS2/PDGFRA/FAS	4
C0263662	Disseminated eosinophilic collagen disease	2/19	14/21671	6.58573e-05	0.000800519	0.000221264	PDGFRA/FGFR1	2
C2362914	clinical depression	2/19	14/21671	6.58573e-05	0.000800519	0.000221264	LEP/APOE	2
C0020474	Hyperlipidemia, Familial Combined	3/19	91/21671	6.61074e-05	0.000800519	0.000221264	LEP/AR/APOE	3
C0276496	Familial Alzheimer Disease (FAD)	4/19	260/21671	6.80932e-05	0.000817465	0.000225948	PTGS2/PLAU/LEP/APOE	4
C2931852	Clear-cell metastatic renal cell carcinoma	4/19	260/21671	6.80932e-05	0.000817465	0.000225948	SDHC/PDGFRA/IGFBP3/AR	4
C0751783	Lafora Disease	3/19	92/21671	6.82979e-05	0.000817465	0.000225948	GRN/AR/APOE	3
C0014170	Endometrial Neoplasms	4/19	261/21671	6.91146e-05	0.000820901	0.000226898	PTGS2/PLAU/AR/FAS	4
C1861305	TARSAL-CARPAL COALITION SYNDROME	4/19	261/21671	6.91146e-05	0.000820901	0.000226898	PTGS2/PLAU/IGFBP3/AR	4
C0242488	Acute Lung Injury	3/19	93/21671	7.05354e-05	0.000834579	0.000230678	PTGS2/PLAU/FAS	3
C2826323	Refractory Cytopenia of Childhood	4/19	264/21671	7.22459e-05	0.000851568	0.000235374	SDHC/PTGS2/PRDX1/AR	4
C0001144	Acne Vulgaris	3/19	94/21671	7.28204e-05	0.000855088	0.000236347	PTGS2/LEP/AR	3
C0334037	Intestinal metaplasia	4/19	266/21671	7.43903e-05	0.000870226	0.000240531	PTGS2/LEP/IGFBP3/FAS	4
C0152020	Gastroparesis	3/19	95/21671	7.51533e-05	0.000875847	0.000242085	PDGFRA/FAS/APOE	3
C0940937	precancerous lesions	4/19	270/21671	7.88179e-05	0.000915114	0.000252938	PTGS2/PRDX1/LEP/FAS	4
C4551583	Cerebral cortical atrophy	4/19	271/21671	7.99542e-05	0.000921528	0.000254711	PRDX1/GRN/FGFR1/APOE	4
C0014072	Experimental Autoimmune Encephalomyelitis	3/19	97/21671	7.99648e-05	0.000921528	0.000254711	PTGS2/PDGFRA/APOE	3
C0030354	Papilloma	4/19	273/21671	8.22627e-05	0.000936181	0.000258761	SDHC/PTGS2/IGFBP3/APOE	4
C0747845	early pregnancy	4/19	273/21671	8.22627e-05	0.000936181	0.000258761	PTGS2/PRDX1/LEP/FGFR1	4
C0024899	Mastocytosis	3/19	98/21671	8.24444e-05	0.000936181	0.000258761	PDGFRA/FGFR1/AR	3
C0040053	Thrombosis	3/19	98/21671	8.24444e-05	0.000936181	0.000258761	PTGS2/PLAU/LEP	3
C0042341	Varicocele	3/19	99/21671	8.49737e-05	0.000950969	0.000262848	LEP/AR/FAS	3
C0546126	Acute Confusional Senile Dementia	3/19	99/21671	8.49737e-05	0.000950969	0.000262848	PLAU/LEP/APOE	3
C0750900	Alzheimer's Disease, Focal Onset	3/19	99/21671	8.49737e-05	0.000950969	0.000262848	PLAU/LEP/APOE	3
C0949059	Polyp of large intestine	3/19	99/21671	8.49737e-05	0.000950969	0.000262848	SDHC/PTGS2/IGFBP3	3
C0037933	Spinal Diseases	2/19	16/21671	8.6754e-05	0.000959063	0.000265086	PTGS2/AR	2
C0206635	Myelolipoma	2/19	16/21671	8.6754e-05	0.000959063	0.000265086	LEP/AR	2
C1704273	Endometrial Polyp	2/19	16/21671	8.6754e-05	0.000959063	0.000265086	PTGS2/IGFBP3	2
C0010701	Phyllodes Tumor	3/19	100/21671	8.75532e-05	0.000959063	0.000265086	PDGFRA/FGFR1/AR	3
C0340629	Aortic aneurysm without mention of rupture NOS	3/19	100/21671	8.75532e-05	0.000959063	0.000265086	LEP/AR/APOE	3
C0426980	Motor symptoms	3/19	100/21671	8.75532e-05	0.000959063	0.000265086	AR/FAS/APOE	3
C0003486	Aortic Aneurysm	4/19	278/21671	8.82463e-05	0.000963252	0.000266244	PTGS2/LEP/AR/APOE	4
C0206623	Adenosquamous carcinoma	3/19	101/21671	9.01834e-05	0.000966043	0.000267015	PDGFRA/FGFR1/AR	3
C0206686	Adrenocortical carcinoma	4/19	281/21671	9.19854e-05	0.000966043	0.000267015	LEP/HOXC4/FGFR1/AR	4
C0022333	Jacksonian Seizure	3/19	102/21671	9.28648e-05	0.000966043	0.000267015	PTGS2/LEP/APOE	3
C0422850	Seizures, Somatosensory	3/19	102/21671	9.28648e-05	0.000966043	0.000267015	PTGS2/LEP/APOE	3
C0422852	Seizures, Auditory	3/19	102/21671	9.28648e-05	0.000966043	0.000267015	PTGS2/LEP/APOE	3
C0422853	Olfactory seizure	3/19	102/21671	9.28648e-05	0.000966043	0.000267015	PTGS2/LEP/APOE	3
C0422854	Gustatory seizure	3/19	102/21671	9.28648e-05	0.000966043	0.000267015	PTGS2/LEP/APOE	3
C0422855	Vertiginous seizure	3/19	102/21671	9.28648e-05	0.000966043	0.000267015	PTGS2/LEP/APOE	3
C0751056	Non-epileptic convulsion	3/19	102/21671	9.28648e-05	0.000966043	0.000267015	PTGS2/LEP/APOE	3
C0751110	Single Seizure	3/19	102/21671	9.28648e-05	0.000966043	0.000267015	PTGS2/LEP/APOE	3
C0751123	Atonic Absence Seizures	3/19	102/21671	9.28648e-05	0.000966043	0.000267015	PTGS2/LEP/APOE	3
C0751496	Seizures, Sensory	3/19	102/21671	9.28648e-05	0.000966043	0.000267015	PTGS2/LEP/APOE	3
C3495874	Nonepileptic Seizures	3/19	102/21671	9.28648e-05	0.000966043	0.000267015	PTGS2/LEP/APOE	3
C4505436	Generalized Absence Seizures	3/19	102/21671	9.28648e-05	0.000966043	0.000267015	PTGS2/LEP/APOE	3
C0022116	Ischemia	3/19	103/21671	9.55978e-05	0.000991147	0.000273954	PTGS2/PLAU/APOE	3
C0026636	Mouth Diseases	2/19	17/21671	9.82697e-05	0.00101208	0.00027974	PTGS2/FGFR1	2
C3150773	CHROMOSOME 8p11 MYELOPROLIFERATIVE SYNDROME	2/19	17/21671	9.82697e-05	0.00101208	0.00027974	PDGFRA/FGFR1	2
C1827293	Carcinoma of urinary bladder, invasive	4/19	287/21671	9.98084e-05	0.00102452	0.000283179	PTGS2/EFEMP1/AR/FAS	4
C0023448	Lymphoid leukemia	4/19	288/21671	0.000101158	0.00103218	0.000285296	PTGS2/PDGFRA/FGFR1/CEBPA	4
C1378050	Oncocytic Neoplasm	3/19	105/21671	0.00010122	0.00103218	0.000285296	PTGS2/IGFBP3/FGFR1	3
C0029172	Oral Submucous Fibrosis	3/19	106/21671	0.000104111	0.00105472	0.000291525	PTGS2/AR/FAS	3
C2676033	Hepatoblastoma Caused By Somatic Mutation	3/19	106/21671	0.000104111	0.00105472	0.000291525	PTGS2/PLAU/FAS	3
C0032463	Polycythemia Vera	4/19	291/21671	0.000105286	0.00106315	0.000293855	PDGFRA/FGFR1/AR/FAS	4
C0017152	Gastritis	4/19	292/21671	0.000106689	0.00107382	0.000296804	PTGS2/LEP/GRN/FAS	4
C0280217	stage, non-small cell lung cancer	3/19	107/21671	0.000107055	0.00107401	0.000296857	LEP/FGFR1/FAS	3
C0085605	Liver Failure	4/19	293/21671	0.000108106	0.00108106	0.000298804	BSCL2/PLAU/PCK1/FAS	4
C0270844	Tonic Seizures	3/19	108/21671	0.000110052	0.00109088	0.00030152	PTGS2/LEP/APOE	3
C1962966	Retinopathy, CTCAE	3/19	108/21671	0.000110052	0.00109088	0.00030152	FGFR1/FAS/APOE	3
C4317112	Generalized Lipodystrophy	2/19	18/21671	0.000110496	0.00109088	0.00030152	BSCL2/LEP	2
C4525405	Eyelid Sebaceous Gland Carcinoma	2/19	18/21671	0.000110496	0.00109088	0.00030152	FGFR1/AR	2
C0011206	Delirium	3/19	110/21671	0.000116211	0.00114005	0.00031511	PRDX1/LEP/APOE	3
C0041948	Uremia	3/19	110/21671	0.000116211	0.00114005	0.00031511	LEP/FAS/APOE	3
C4551915	Gait Disturbance, CTCAE	4/19	299/21671	0.000116894	0.00114313	0.000315961	GRN/FGFR1/AR/FAS	4
C0494475	Tonic - clonic seizures	4/19	300/21671	0.000118408	0.00115429	0.000319046	PTGS2/LEP/GRN/APOE	4
C1853237	Isolated cases	3/19	111/21671	0.000119373	0.00116005	0.000320639	SDHC/PDGFRA/FGFR1	3
C2937421	Prostatic Hyperplasia	3/19	112/21671	0.000122591	0.00118463	0.000327432	IGFBP3/EEF1A1/AR	3
C0240094	Joint tenderness	2/19	19/21671	0.000123431	0.00118463	0.000327432	LEP/AR	2
C1540912	Hypereosinophilic syndrome	2/19	19/21671	0.000123431	0.00118463	0.000327432	PDGFRA/FGFR1	2
C1839304	Decreased proportion of CD4-positive T cells	2/19	19/21671	0.000123431	0.00118463	0.000327432	LEP/FAS	2
C1961112	Heart Decompensation	3/19	113/21671	0.000125864	0.00120367	0.000332696	PTGS2/PDGFRA/PCK1	3
C0947751	Vascular inflammations	4/19	305/21671	0.000126191	0.00120367	0.000332696	PTGS2/LEP/GRN/APOE	4
C0016034	Breast Fibrocystic Disease	3/19	114/21671	0.000129194	0.00122478	0.00033853	PTGS2/IGFBP3/AR	3
C1510502	Oxyphilic Adenoma	3/19	114/21671	0.000129194	0.00122478	0.00033853	PTGS2/IGFBP3/FGFR1	3
C0206655	Alveolar rhabdomyosarcoma	3/19	115/21671	0.000132582	0.00124546	0.000344247	PDGFRA/IGFBP3/FGFR1	3
C0221002	Hyperparathyroidism, Primary	3/19	115/21671	0.000132582	0.00124546	0.000344247	SDHC/IGFBP3/GRN	3
C0278504	Non-small cell lung cancer stage I	3/19	115/21671	0.000132582	0.00124546	0.000344247	PRDX1/IGFBP3/FGFR1	3
C0234133	Extrapyramidal sign	3/19	116/21671	0.000136026	0.00126298	0.000349088	PRDX1/GRN/APOE	3
C0043325	Xanthomatosis	2/19	20/21671	0.000137073	0.00126298	0.000349088	FGFR1/APOE	2
C0338462	Semantic Dementia	2/19	20/21671	0.000137073	0.00126298	0.000349088	GRN/APOE	2
C1301359	Precursor T cell lymphoblastic leukemia/lymphoblastic lymphoma	2/19	20/21671	0.000137073	0.00126298	0.000349088	PDGFRA/FGFR1	2
C1847319	PARAGANGLIOMA AND GASTRIC STROMAL SARCOMA	2/19	20/21671	0.000137073	0.00126298	0.000349088	SDHC/PDGFRA	2
C0151449	Primary SjC6gren's syndrome	4/19	312/21671	0.000137705	0.00126298	0.000349088	PTGS2/GRN/FAS/APOE	4
C0575081	Gait abnormality	4/19	312/21671	0.000137705	0.00126298	0.000349088	GRN/FGFR1/AR/FAS	4
C1708349	Hereditary Diffuse Gastric Cancer	4/19	312/21671	0.000137705	0.00126298	0.000349088	PTGS2/PLAU/IGFBP3/EEF1A1	4
C0751494	Convulsive Seizures	3/19	117/21671	0.000139528	0.00127592	0.000352666	PTGS2/LEP/APOE	3
C2931689	Dystrophia myotonica 2	3/19	118/21671	0.000143089	0.00130464	0.000360602	LEP/EEF2/AR	3
C1275122	Familial multiple trichoepitheliomata	4/19	317/21671	0.000146384	0.00132981	0.000367561	PTGS2/LEP/IGFBP3/AR	4
C1959583	Myocardial Failure	3/19	119/21671	0.000146708	0.00132981	0.000367561	PTGS2/PDGFRA/PCK1	3
C0917798	Cerebral Ischemia	3/19	120/21671	0.000150387	0.00135277	0.000373907	PTGS2/PLAU/FAS	3
C0751706	Primary Progressive Nonfluent Aphasia	2/19	21/21671	0.000151423	0.00135277	0.000373907	GRN/APOE	2
C1332213	Adult T Lymphoblastic Lymphoma	2/19	21/21671	0.000151423	0.00135277	0.000373907	PDGFRA/FGFR1	2
C1332998	Childhood T Lymphoblastic Lymphoma	2/19	21/21671	0.000151423	0.00135277	0.000373907	PDGFRA/FGFR1	2
C4551516	Hip pain	2/19	21/21671	0.000151423	0.00135277	0.000373907	BSCL2/PDGFRA	2
C0017181	Gastrointestinal Hemorrhage	3/19	122/21671	0.000157923	0.00139874	0.000386614	SDHC/PDGFRA/FAS	3
C0234535	Clonic Seizures	3/19	122/21671	0.000157923	0.00139874	0.000386614	PTGS2/LEP/APOE	3
C0282313	Condition, Preneoplastic	3/19	122/21671	0.000157923	0.00139874	0.000386614	PTGS2/PRDX1/CEBPA	3
C0585362	Squamous cell carcinoma of mouth	3/19	123/21671	0.000161781	0.00142478	0.000393809	PLAU/FGFR1/FAS	3
C4317123	Myoclonic Seizures	3/19	123/21671	0.000161781	0.00142478	0.000393809	PTGS2/LEP/APOE	3
C4025272	Peripheral arterial stenosis	3/19	124/21671	0.0001657	0.00145375	0.000401818	CEBPA/AR/APOE	3
C0008441	Chondroblastoma	2/19	22/21671	0.000166478	0.00145375	0.000401818	PTGS2/FGFR1	2
C0035585	Rickettsia Infections	2/19	22/21671	0.000166478	0.00145375	0.000401818	PTGS2/FGFR1	2
C0023891	Liver Cirrhosis, Alcoholic	3/19	126/21671	0.000173723	0.00151276	0.000418128	PLAU/FAS/APOE	3
C3272802	Hamartomatous polyposis	2/19	23/21671	0.000182238	0.00158246	0.000437393	SDHC/PTGS2	2
C0002965	Angina, Unstable	3/19	129/21671	0.000186225	0.00160807	0.000444471	PTGS2/PLAU/LEP	3
C0232939	Primary physiologic amenorrhea	3/19	129/21671	0.000186225	0.00160807	0.000444471	LEP/FGFR1/AR	3
C0018681	Headache	4/19	338/21671	0.000187224	0.0016122	0.000445614	PTGS2/AR/FAS/APOE	4
C0017612	Glaucoma, Open-Angle	3/19	130/21671	0.000190518	0.00162702	0.000449708	PTGS2/FAS/APOE	3
C0043119	Werner Syndrome	3/19	130/21671	0.000190518	0.00162702	0.000449708	IGFBP3/FGFR1/EFEMP1	3
C0677944	Sentinel node (disorder)	3/19	130/21671	0.000190518	0.00162702	0.000449708	PTGS2/PLAU/GRN	3
C0020557	Hypertriglyceridemia	4/19	340/21671	0.000191501	0.00163092	0.000450787	BSCL2/LEP/IGFBP3/APOE	4
C1282496	Metastasis from malignant tumor of prostate	4/19	342/21671	0.000195849	0.00166338	0.000459759	PTGS2/PLAU/EEF1A1/AR	4
C0019559	Hip joint pain	2/19	24/21671	0.000198701	0.00166479	0.00046015	BSCL2/PDGFRA	2
C0936016	Testicular Feminization	2/19	24/21671	0.000198701	0.00166479	0.00046015	IGFBP3/AR	2
C1963961	Testosterone deficiency	2/19	24/21671	0.000198701	0.00166479	0.00046015	LEP/AR	2
C3273239	Proliferative Inflammatory Atrophy	2/19	24/21671	0.000198701	0.00166479	0.00046015	PTGS2/AR	2
C4022003	Erectile abnormalities	2/19	24/21671	0.000198701	0.00166479	0.00046015	FGFR1/AR	2
C0031511	Pheochromocytoma	4/19	344/21671	0.000200268	0.0016734	0.00046253	SDHC/PTGS2/LEP/FGFR1	4
C0038002	Splenomegaly	4/19	345/21671	0.000202505	0.00168754	0.000466437	BSCL2/PDGFRA/FAS/APOE	4
C0040038	Thromboembolism	2/19	25/21671	0.000215867	0.0017845	0.000493236	PLAU/PRDX1	2
C0348893	Chronic superficial gastritis	2/19	25/21671	0.000215867	0.0017845	0.000493236	PTGS2/LEP	2
C1858592	Carney Triad	2/19	25/21671	0.000215867	0.0017845	0.000493236	SDHC/PDGFRA	2
C0022602	Actinic keratosis	3/19	136/21671	0.000217634	0.00179433	0.000495953	PTGS2/HOXC4/AR	3
C0034067	Pulmonary Emphysema	4/19	352/21671	0.00021867	0.00179808	0.00049699	IGFBP3/GRN/FGFR1/FAS	4
C0022336	Creutzfeldt-Jakob disease	3/19	137/21671	0.000222384	0.00182378	0.000504094	PTGS2/GRN/APOE	3
C0001206	Acromegaly	3/19	138/21671	0.0002272	0.00185836	0.000513652	LEP/IGFBP3/APOE	3
C0151825	Bone pain	3/19	139/21671	0.000232083	0.00188834	0.000521938	PLAU/IGFBP3/FGFR1	3
C1862382	SVEINSSON CHORIORETINAL ATROPHY	3/19	139/21671	0.000232083	0.00188834	0.000521938	PDGFRA/AR/FAS	3
C0007786	Brain Ischemia	4/19	358/21671	0.000233251	0.00189184	0.000522905	PTGS2/PLAU/FAS/APOE	4
C0750936	Intracranial Astrocytoma	2/19	26/21671	0.000233733	0.00189184	0.000522905	FGFR1/AR	2
C0149958	Complex partial seizures	3/19	140/21671	0.000237034	0.00191355	0.000528907	PTGS2/LEP/APOE	3
C0206664	Teratocarcinoma	3/19	141/21671	0.000242052	0.00194899	0.000538703	PTGS2/PDGFRA/APOE	3
C0936223	Metastatic Prostate Carcinoma	4/19	362/21671	0.000243355	0.0019544	0.000540198	PTGS2/PLAU/EEF1A1/AR	4
C0270846	Epileptic drop attack	3/19	143/21671	0.000252296	0.00201058	0.000555726	PTGS2/LEP/APOE	3
C0278608	Adult Liposarcoma	3/19	143/21671	0.000252296	0.00201058	0.000555726	PDGFRA/LEP/FGFR1	3
C0279984	Childhood Liposarcoma	3/19	143/21671	0.000252296	0.00201058	0.000555726	PDGFRA/LEP/FGFR1	3
C0002875	Cooley's anemia	3/19	144/21671	0.000257521	0.00204173	0.000564335	PRDX1/FAS/APOE	3
C0023532	Leukoplakia, Oral	3/19	144/21671	0.000257521	0.00204173	0.000564335	PTGS2/PRDX1/FAS	3
C0740392	Infarction, Middle Cerebral Artery	3/19	145/21671	0.000262816	0.00207839	0.000574469	PLAU/PDGFRA/APOE	3
C0338908	Mixed anxiety and depressive disorder	3/19	146/21671	0.000268181	0.00211005	0.00058322	LEP/FAS/APOE	3
C0677898	invasive cancer	3/19	146/21671	0.000268181	0.00211005	0.00058322	PTGS2/FGFR1/EEF1A1	3
C0027086	Myoma	2/19	28/21671	0.000271566	0.00211521	0.000584646	PLAU/LEP	2
C0271694	Familial partial lipodystrophy	2/19	28/21671	0.000271566	0.00211521	0.000584646	BSCL2/LEP	2
C0338070	Childhood Cerebral Astrocytoma	2/19	28/21671	0.000271566	0.00211521	0.000584646	FGFR1/AR	2
C4288754	Metastatic urothelial carcinoma	2/19	28/21671	0.000271566	0.00211521	0.000584646	FGFR1/AR	2
C0748355	Acute respiratory distress	3/19	147/21671	0.000273616	0.00212584	0.000587584	PTGS2/IGFBP3/FAS	3
C0013264	Muscular Dystrophy, Duchenne	4/19	375/21671	0.000278379	0.00215744	0.000596318	PLAU/PDGFRA/LEP/AR	4
C0037315	Sleep Apnea Syndromes	3/19	148/21671	0.000279123	0.00215781	0.000596419	PTGS2/LEP/APOE	3
C0314719	Dryness of eye	3/19	149/21671	0.0002847	0.00219545	0.000606824	PTGS2/IGFBP3/AR	3
C0035078	Kidney Failure	4/19	378/21671	0.000286952	0.00220732	0.000610105	PTGS2/PLAU/LEP/APOE	4
C0149521	Pancreatitis, Chronic	4/19	379/21671	0.000289851	0.00221696	0.000612768	PTGS2/LEP/FAS/APOE	4
C0022735	Klinefelter Syndrome	3/19	150/21671	0.00029035	0.00221696	0.000612768	LEP/FGFR1/AR	3
C0333875	High-Grade Squamous Intraepithelial Lesions	3/19	150/21671	0.00029035	0.00221696	0.000612768	IGFBP3/AR/FAS	3
C0234213	Sensory denervation disorder	2/19	29/21671	0.000291529	0.00222049	0.000613746	LEP/APOE	2
C0544886	Somatic mutation	3/19	151/21671	0.000296071	0.00224956	0.00062178	PDGFRA/CEBPA/AR	3
C0011263	Multi-infarct dementia	2/19	30/21671	0.00031219	0.0023097	0.000638402	FGFR1/APOE	2
C0175699	Saethre-Chotzen Syndrome	2/19	30/21671	0.00031219	0.0023097	0.000638402	LEP/FGFR1	2
C0547065	Mixed oligoastrocytoma	2/19	30/21671	0.00031219	0.0023097	0.000638402	FGFR1/AR	2
C0598798	Lymphoid neoplasm	2/19	30/21671	0.00031219	0.0023097	0.000638402	PDGFRA/FGFR1	2
C1292758	Precursor T-cell lymphoblastic lymphoma	2/19	30/21671	0.00031219	0.0023097	0.000638402	PDGFRA/FGFR1	2
C1866241	Broad foot	2/19	30/21671	0.00031219	0.0023097	0.000638402	BSCL2/FGFR1	2
C4302185	Atypical Parkinsonism	2/19	30/21671	0.00031219	0.0023097	0.000638402	GRN/APOE	2
C4509816	Squamous non-small cell lung cancer	2/19	30/21671	0.00031219	0.0023097	0.000638402	IGFBP3/FGFR1	2
C4551838	Talipes transversoplanus	2/19	30/21671	0.00031219	0.0023097	0.000638402	BSCL2/FGFR1	2
C0235527	Heart Failure, Right-Sided	3/19	154/21671	0.000313672	0.0023097	0.000638402	PTGS2/PDGFRA/PCK1	3
C0271561	Somatotropin deficiency	3/19	154/21671	0.000313672	0.0023097	0.000638402	BSCL2/LEP/IGFBP3	3
C0279070	Adult Oligodendroglioma	3/19	154/21671	0.000313672	0.0023097	0.000638402	PTGS2/PDGFRA/FGFR1	3
C0280475	Childhood Oligodendroglioma	3/19	154/21671	0.000313672	0.0023097	0.000638402	PTGS2/PDGFRA/FGFR1	3
C0153349	Malignant neoplasm of tongue	3/19	155/21671	0.000319686	0.00233976	0.000646711	PTGS2/PRDX1/FAS	3
C0280313	Squamous cell carcinoma of oropharynx	3/19	155/21671	0.000319686	0.00233976	0.000646711	PTGS2/FGFR1/FAS	3
C0011168	Deglutition Disorders	4/19	389/21671	0.000320019	0.00233976	0.000646711	SDHC/PDGFRA/AR/APOE	4
C0032584	polyps	4/19	390/21671	0.000323155	0.00235713	0.000651512	PTGS2/PDGFRA/IGFBP3/CEBPA	4
C0013238	Dry Eye Syndromes	3/19	156/21671	0.000325774	0.00235958	0.000652188	PTGS2/IGFBP3/AR	3
C0020542	Pulmonary Hypertension	3/19	156/21671	0.000325774	0.00235958	0.000652188	PTGS2/FGFR1/APOE	3
C3841475	beta^+^ Thalassemia	3/19	156/21671	0.000325774	0.00235958	0.000652188	PRDX1/LEP/APOE	3
C0220650	Metastatic malignant neoplasm to brain	4/19	392/21671	0.000329494	0.00238096	0.000658098	PTGS2/IGFBP3/FGFR1/AR	4
C0349231	Phobic anxiety disorder	2/19	31/21671	0.000333546	0.00239905	0.000663099	LEP/AR	2
C1096293	Macroangiopathy	2/19	31/21671	0.000333546	0.00239905	0.000663099	LEP/APOE	2
C0206708	Cervical Intraepithelial Neoplasia	4/19	398/21671	0.000349047	0.00250474	0.000692311	PTGS2/EFEMP1/EEF1A1/AR	4
C4049938	Physical Activity Measurement	3/19	160/21671	0.000350874	0.00251203	0.000694327	HOXC4/EFEMP1/APOE	3
C0334582	Fibrillary Astrocytoma	2/19	32/21671	0.000355596	0.00251678	0.000695638	FGFR1/AR	2
C0750935	Cerebral Astrocytoma	2/19	32/21671	0.000355596	0.00251678	0.000695638	FGFR1/AR	2
C1292772	Leukemia, Myeloid, Chronic, Atypical, BCR-ABL Negative	2/19	32/21671	0.000355596	0.00251678	0.000695638	PDGFRA/CEBPA	2
C3146252	Stage II Colorectal Cancer AJCC v7	2/19	32/21671	0.000355596	0.00251678	0.000695638	PDGFRA/IGFBP3	2
C4551492	Micropenis	2/19	32/21671	0.000355596	0.00251678	0.000695638	FGFR1/AR	2
C1512981	Mammary Tumorigenesis	3/19	162/21671	0.000363879	0.00256953	0.00071022	PTGS2/LEP/FGFR1	3
C0149721	Left Ventricular Hypertrophy	4/19	403/21671	0.000365969	0.00257841	0.000712676	PTGS2/LEP/FGFR1/AR	4
C0742343	Acute Chest Syndrome	4/19	405/21671	0.000372899	0.00262129	0.000724526	PTGS2/LEP/FAS/APOE	4
C0338106	Adenocarcinoma of colon	4/19	406/21671	0.0003764	0.00262972	0.000726855	PTGS2/PLAU/FGFR1/EEF1A1	4
C0403823	Asthenozoospermia	3/19	164/21671	0.000377191	0.00262972	0.000726855	BSCL2/PLAU/LEP	3
C0032273	Pneumoconiosis	2/19	33/21671	0.00037834	0.00262972	0.000726855	PTGS2/EFEMP1	2
C0522631	Acute myeloid leukemia, minimal differentiation	2/19	33/21671	0.00037834	0.00262972	0.000726855	FGFR1/FAS	2
C0677948	Stage II Colorectal Cancer	2/19	33/21671	0.00037834	0.00262972	0.000726855	PDGFRA/IGFBP3	2
C0027746	Nerve Degeneration	3/19	165/21671	0.000383963	0.00265689	0.000734365	LEP/GRN/APOE	3
C1854494	Slow progression	3/19	165/21671	0.000383963	0.00265689	0.000734365	BSCL2/EEF2/AR	3
C4722172	Primary differentiated carcinoma of thyroid gland	3/19	167/21671	0.000397742	0.0027461	0.000759024	PLAU/LEP/IGFBP3	3
C2973725	Pulmonary arterial hypertension	4/19	413/21671	0.00040157	0.00275554	0.000761634	BSCL2/PTGS2/LEP/FGFR1	4
C0151860	Acquired porencephaly	2/19	34/21671	0.000401776	0.00275554	0.000761634	FGFR1/AR	2
C0158288	Spinal stenosis of lumbar region	2/19	34/21671	0.000401776	0.00275554	0.000761634	PTGS2/LEP	2
C0042109	Urticaria	3/19	168/21671	0.000404749	0.00276721	0.000764858	SDHC/PTGS2/FAS	3
C1134719	Invasive Ductal Breast Carcinoma	4/19	414/21671	0.000405262	0.00276721	0.000764858	PTGS2/PLAU/FGFR1/AR	4
C0524909	Hepatitis B, Chronic	4/19	415/21671	0.000408978	0.00278644	0.000770175	PTGS2/LEP/GRN/APOE	4
C0242510	Drug usage	3/19	170/21671	0.000419002	0.00283604	0.000783883	PTGS2/LEP/APOE	3
C0949541	Hurthle Cell Tumor	3/19	170/21671	0.000419002	0.00283604	0.000783883	PTGS2/IGFBP3/FGFR1	3
C4087504	Peritoneal dissemination	3/19	170/21671	0.000419002	0.00283604	0.000783883	PLAU/LEP/FGFR1	3
C0038436	Post-Traumatic Stress Disorder	4/19	418/21671	0.000420273	0.00283845	0.000784549	PTGS2/PRDX1/LEP/APOE	4
C0393570	Corticobasal degeneration	2/19	35/21671	0.000425903	0.00284548	0.000786491	GRN/APOE	2
C0426870	Large hand	2/19	35/21671	0.000425903	0.00284548	0.000786491	BSCL2/SDHC	2
C1306889	Peripheral arterial occlusive disease	2/19	35/21671	0.000425903	0.00284548	0.000786491	FAS/APOE	2
C1704230	Grade I Astrocytoma	2/19	35/21671	0.000425903	0.00284548	0.000786491	FGFR1/AR	2
C4011788	Behavioral variant of frontotemporal dementia	2/19	35/21671	0.000425903	0.00284548	0.000786491	GRN/APOE	2
C0812413	Malignant Pleural Mesothelioma	4/19	421/21671	0.000431791	0.00287861	0.000795649	PTGS2/PDGFRA/FGFR1/EFEMP1	4
C4520983	Congenital atresia of extrahepatic bile duct	3/19	172/21671	0.000433574	0.00288429	0.00079722	PCK1/IGFBP3/EFEMP1	3
C1334274	Invasive Carcinoma	3/19	173/21671	0.000440981	0.00292728	0.000809103	PTGS2/PLAU/FGFR1	3
C0002448	Ameloblastoma	3/19	174/21671	0.000448469	0.00296024	0.000818213	PTGS2/PDGFRA/FGFR1	3
C4048158	Convulsions	3/19	174/21671	0.000448469	0.00296024	0.000818213	PTGS2/LEP/APOE	3
C0333559	Infarction, Lacunar	2/19	36/21671	0.000450721	0.00296024	0.000818213	PTGS2/APOE	2
C0543859	Amyotrophic Lateral Sclerosis, Guam Form	2/19	36/21671	0.000450721	0.00296024	0.000818213	PTGS2/APOE	2
C4331921	Obesity-Associated Insulin Resistance	2/19	36/21671	0.000450721	0.00296024	0.000818213	LEP/GRN	2
C4290046	trachomatis	3/19	175/21671	0.000456039	0.00298884	0.000826117	PTGS2/EEF1A1/APOE	3
C0343641	Human papilloma virus infection	4/19	429/21671	0.000463611	0.00303206	0.000838063	PTGS2/IGFBP3/FGFR1/FAS	4
C0524910	Hepatitis C, Chronic	4/19	430/21671	0.000467704	0.00303767	0.000839613	PTGS2/LEP/FAS/APOE	4
C0155733	Atherosclerosis of aorta	2/19	37/21671	0.000476228	0.00303767	0.000839613	PTGS2/APOE	2
C0262401	Carcinoma of ampulla of Vater	2/19	37/21671	0.000476228	0.00303767	0.000839613	PTGS2/PLAU	2
C0271844	Parathyroid hyperplasia	2/19	37/21671	0.000476228	0.00303767	0.000839613	PTGS2/LEP	2
C0542223	Loss of speech	2/19	37/21671	0.000476228	0.00303767	0.000839613	BSCL2/GRN	2
C0751964	Multiple Sclerosis, Primary Progressive	2/19	37/21671	0.000476228	0.00303767	0.000839613	GRN/APOE	2
C1739363	Prostatic Hypertrophy	2/19	37/21671	0.000476228	0.00303767	0.000839613	EEF1A1/AR	2
C1850496	Neuronal loss in central nervous system	2/19	37/21671	0.000476228	0.00303767	0.000839613	BSCL2/GRN	2
C1855520	Hyperglycemia, Postprandial	2/19	37/21671	0.000476228	0.00303767	0.000839613	PTGS2/LEP	2
C2895206	Autoimmune disease (systemic) NOS	2/19	37/21671	0.000476228	0.00303767	0.000839613	GRN/FAS	2
C2900450	Other Creutzfeldt-Jakob disease	2/19	37/21671	0.000476228	0.00303767	0.000839613	PTGS2/APOE	2
C4551854	HYPOPLASTIC LEFT HEART SYNDROME 1	2/19	37/21671	0.000476228	0.00303767	0.000839613	FGFR1/APOE	2
C0271623	Hypogonadotropic hypogonadism	3/19	178/21671	0.00047924	0.0030506	0.000843188	LEP/FGFR1/AR	3
C0035222	Respiratory Distress Syndrome, Adult	4/19	434/21671	0.000484333	0.0030767	0.000850403	PTGS2/PRDX1/IGFBP3/FAS	4
C0080178	Spina Bifida	3/19	179/21671	0.000487139	0.0030819	0.000851838	PDGFRA/LEP/APOE	3
C0349639	Juvenile Myelomonocytic Leukemia	3/19	179/21671	0.000487139	0.0030819	0.000851838	PDGFRA/FGFR1/AR	3
C0008728	Eosinophilic granulomatosis with polyangiitis	2/19	38/21671	0.000502422	0.00315925	0.000873218	LEP/FAS	2
C0239399	Short extremities	2/19	38/21671	0.000502422	0.00315925	0.000873218	PRDX1/FGFR1	2
C0280783	Juvenile Pilocytic Astrocytoma	2/19	38/21671	0.000502422	0.00315925	0.000873218	FGFR1/AR	2
C0948089	Acute Coronary Syndrome	4/19	440/21671	0.000510065	0.00318942	0.000881559	PTGS2/LEP/FAS/APOE	4
C0017185	Gastrointestinal Neoplasms	3/19	182/21671	0.000511337	0.00318942	0.000881559	SDHC/PTGS2/PDGFRA	3
C0752304	Hypoxic-Ischemic Encephalopathy	3/19	182/21671	0.000511337	0.00318942	0.000881559	PTGS2/LEP/APOE	3
C4551584	Brain atrophy	3/19	182/21671	0.000511337	0.00318942	0.000881559	PCK1/GRN/APOE	3
C0205647	Follicular adenoma	3/19	183/21671	0.000519571	0.00322365	0.00089102	PTGS2/PDGFRA/PRDX1	3
C0278601	Inflammatory Breast Carcinoma	3/19	183/21671	0.000519571	0.00322365	0.00089102	PTGS2/PDGFRA/FGFR1	3
C0005411	Biliary Atresia	3/19	184/21671	0.00052789	0.00322365	0.00089102	PCK1/IGFBP3/EFEMP1	3
C0016059	Fibrosis	3/19	184/21671	0.00052789	0.00322365	0.00089102	PTGS2/PDGFRA/FAS	3
C0677936	Refractory cancer	3/19	184/21671	0.00052789	0.00322365	0.00089102	PDGFRA/LEP/AR	3
C1336076	Sporadic Breast Carcinoma	3/19	184/21671	0.00052789	0.00322365	0.00089102	LEP/EFEMP1/AR	3
C0013528	Echolalia	2/19	39/21671	0.000529303	0.00322365	0.00089102	GRN/FGFR1	2
C0019880	Homocystinuria	2/19	39/21671	0.000529303	0.00322365	0.00089102	PRDX1/LEP	2
C0233763	Hallucinations, Visual	2/19	39/21671	0.000529303	0.00322365	0.00089102	GRN/APOE	2
C0854193	Cognitive deterioration	2/19	39/21671	0.000529303	0.00322365	0.00089102	FAS/APOE	2
C2675111	Abnormal eyelash morphology	2/19	39/21671	0.000529303	0.00322365	0.00089102	FGFR1/FAS	2
C3808022	Episodic abdominal pain	2/19	39/21671	0.000529303	0.00322365	0.00089102	SDHC/FAS	2
C0162810	Cicatrix, Hypertrophic	3/19	185/21671	0.000536295	0.00324359	0.00089653	PTGS2/PLAU/IGFBP3	3
C0262584	Carcinoma, Small Cell	3/19	185/21671	0.000536295	0.00324359	0.00089653	PDGFRA/FGFR1/AR	3
C1266042	Chromophobe Renal Cell Carcinoma	3/19	185/21671	0.000536295	0.00324359	0.00089653	PTGS2/LEP/EEF2	3
C2607914	Allergic rhinitis (disorder)	4/19	446/21671	0.000536762	0.00324359	0.00089653	PTGS2/PLAU/LEP/FAS	4
C0205699	Carcinomatosis	3/19	186/21671	0.000544785	0.00327293	0.00090464	PTGS2/EFEMP1/EEF1A1	3
C0852036	Pregnancy associated hypertension	3/19	186/21671	0.000544785	0.00327293	0.00090464	PTGS2/LEP/IGFBP3	3
C0878500	Intraepithelial Neoplasia	3/19	186/21671	0.000544785	0.00327293	0.00090464	PTGS2/PLAU/IGFBP3	3
C2145472	Urothelial Carcinoma	4/19	449/21671	0.000550478	0.00330074	0.000912327	PTGS2/FGFR1/CEBPA/AR	4
C0700613	Anxiety state	2/19	40/21671	0.00055687	0.00331343	0.000915835	LEP/APOE	2
C1695782	Cerebral hypoperfusion	2/19	40/21671	0.00055687	0.00331343	0.000915835	PTGS2/APOE	2
C3899655	Childhood Langerhans Cell Histiocytosis	2/19	40/21671	0.00055687	0.00331343	0.000915835	PDGFRA/AR	2
C3900100	Adult Langerhans Cell Histiocytosis	2/19	40/21671	0.00055687	0.00331343	0.000915835	PDGFRA/AR	2
C0019159	Hepatitis A	4/19	451/21671	0.000559761	0.0033179	0.000917069	PTGS2/LEP/FAS/APOE	4
C0021053	Immune System Diseases	4/19	451/21671	0.000559761	0.0033179	0.000917069	PTGS2/LEP/FAS/APOE	4
C0000786	Spontaneous abortion	3/19	188/21671	0.000562022	0.00332494	0.000919016	IGFBP3/AR/APOE	3
C0270612	Leukoencephalopathy	3/19	189/21671	0.000570771	0.00337027	0.000931544	PTGS2/EEF1A1/APOE	3
C0235946	Cerebral atrophy	4/19	454/21671	0.000573894	0.00338227	0.000934861	BSCL2/PCK1/GRN/APOE	4
C4722099	High grade glioma	3/19	190/21671	0.000579607	0.00339678	0.000938871	PTGS2/PDGFRA/FGFR1	3
C0156369	Uterine Polyp	2/19	41/21671	0.000585122	0.00339678	0.000938871	PTGS2/IGFBP3	2
C0282126	Depression, Neurotic	2/19	41/21671	0.000585122	0.00339678	0.000938871	PTGS2/FGFR1	2
C0391826	Lhermitte-Duclos disease	2/19	41/21671	0.000585122	0.00339678	0.000938871	FGFR1/FAS	2
C0751633	Carotid Artery Plaque	2/19	41/21671	0.000585122	0.00339678	0.000938871	PTGS2/APOE	2
C1696708	Prehypertension	2/19	41/21671	0.000585122	0.00339678	0.000938871	LEP/APOE	2
C1842060	Prominent supraorbital ridges	2/19	41/21671	0.000585122	0.00339678	0.000938871	BSCL2/FGFR1	2
C4285910	Obstructive sleep apnea hypopnea syndrome	2/19	41/21671	0.000585122	0.00339678	0.000938871	PTGS2/LEP	2
C0010823	Cytomegalovirus Infections	4/19	462/21671	0.000612829	0.00350567	0.000968969	PTGS2/PDGFRA/CEBPA/APOE	4
C0002991	Cutaneous Fibrous Histiocytoma	2/19	42/21671	0.000614057	0.00350567	0.000968969	AR/FAS	2
C0016977	Gall Bladder Diseases	2/19	42/21671	0.000614057	0.00350567	0.000968969	LEP/APOE	2
C0024441	Macular Holes	2/19	42/21671	0.000614057	0.00350567	0.000968969	FAS/APOE	2
C0264423	Asthma, Occupational	2/19	42/21671	0.000614057	0.00350567	0.000968969	PTGS2/GRN	2
C0346421	Chronic eosinophilic leukemia	2/19	42/21671	0.000614057	0.00350567	0.000968969	PDGFRA/FGFR1	2
C1512433	Cervical high grade squamous intraepithelial lesion	2/19	42/21671	0.000614057	0.00350567	0.000968969	PTGS2/AR	2
C3489396	Hypogonadism, Isolated Hypogonadotropic	2/19	42/21671	0.000614057	0.00350567	0.000968969	LEP/FGFR1	2
C4721772	Postoperative delirium	2/19	42/21671	0.000614057	0.00350567	0.000968969	PTGS2/APOE	2
C0751072	Frontotemporal Lobar Degeneration	3/19	195/21671	0.000625102	0.00356216	0.000984584	LEP/GRN/APOE	3
C4721414	Mantle cell lymphoma	4/19	466/21671	0.000632987	0.00360048	0.000995174	PTGS2/PRDX1/AR/FAS	4
C0341439	Chronic liver disease	3/19	196/21671	0.000634467	0.00360229	0.000995675	PDGFRA/IGFBP3/GRN	3
C0375023	Respiratory syncytial virus (RSV) infection in conditions classified elsewhere and of unspecified site	4/19	467/21671	0.0006381	0.00361629	0.000999544	PTGS2/LEP/EEF1A1/FAS	4
C0206141	Idiopathic Hypereosinophilic Syndrome	2/19	43/21671	0.000643675	0.0036214	0.00100096	PDGFRA/FGFR1	2
C0333293	Healing ulcer	2/19	43/21671	0.000643675	0.0036214	0.00100096	PTGS2/LEP	2
C1960870	Transformed migraine	2/19	43/21671	0.000643675	0.0036214	0.00100096	PTGS2/LEP	2
C3839507	Diminished ovarian reserve	2/19	43/21671	0.000643675	0.0036214	0.00100096	PTGS2/AR	2
C0005283	beta Thalassemia	3/19	198/21671	0.000653466	0.00366983	0.00101434	PRDX1/LEP/APOE	3
C0038443	Stress, Psychological	3/19	199/21671	0.000663101	0.0037172	0.00102744	PLAU/LEP/APOE	3
C0023827	liposarcoma	3/19	200/21671	0.000672826	0.00371765	0.00102756	PDGFRA/LEP/FGFR1	3
C0022603	Seborrheic keratosis	2/19	44/21671	0.000673974	0.00371765	0.00102756	AR/APOE	2
C0085183	Neoplasms, Second Primary	2/19	44/21671	0.000673974	0.00371765	0.00102756	PTGS2/PDGFRA	2
C0205768	Subependymal Giant Cell Astrocytoma	2/19	44/21671	0.000673974	0.00371765	0.00102756	FGFR1/AR	2
C0685840	Congenital hypoplasia of ovary	2/19	44/21671	0.000673974	0.00371765	0.00102756	LEP/FGFR1	2
C1541317	Adult Gliosarcoma	2/19	44/21671	0.000673974	0.00371765	0.00102756	PLAU/PDGFRA	2
C2718017	TDP-43 Proteinopathies	2/19	44/21671	0.000673974	0.00371765	0.00102756	GRN/APOE	2
C3899658	Childhood Gliosarcoma	2/19	44/21671	0.000673974	0.00371765	0.00102756	PLAU/PDGFRA	2
C4021551	Absence of secondary sex characteristics	2/19	44/21671	0.000673974	0.00371765	0.00102756	LEP/FGFR1	2
C0151468	Thyroid Gland Follicular Adenoma	3/19	202/21671	0.00069255	0.00381333	0.00105401	PTGS2/AR/FAS	3
C0004763	Barrett Esophagus	4/19	478/21671	0.000696301	0.00381388	0.00105416	PTGS2/LEP/IGFBP3/FAS	4
C0008312	Primary biliary cirrhosis	4/19	478/21671	0.000696301	0.00381388	0.00105416	PTGS2/LEP/FAS/APOE	4
C0017154	Gastritis, Atrophic	3/19	203/21671	0.000702549	0.00381388	0.00105416	PTGS2/LEP/FAS	3
C0028756	Obesity, Morbid	3/19	203/21671	0.000702549	0.00381388	0.00105416	LEP/IGFBP3/GRN	3
C0001849	AIDS Dementia Complex	2/19	45/21671	0.000704953	0.00381388	0.00105416	PTGS2/APOE	2
C0004941	Behavioral Symptoms	2/19	45/21671	0.000704953	0.00381388	0.00105416	FGFR1/APOE	2
C0162359	Christ-Siemens-Touraine syndrome	2/19	45/21671	0.000704953	0.00381388	0.00105416	PTGS2/FAS	2
C0262405	Cerebral dysfunction	2/19	45/21671	0.000704953	0.00381388	0.00105416	GRN/APOE	2
C0334581	Gemistocytic astrocytoma	2/19	45/21671	0.000704953	0.00381388	0.00105416	FGFR1/AR	2
C1708566	Invasive Prostate Carcinoma	2/19	45/21671	0.000704953	0.00381388	0.00105416	PTGS2/AR	2
C4316903	Absence Seizures	3/19	205/21671	0.000722823	0.00390375	0.001079	PTGS2/LEP/APOE	3
C0087086	Thrombus	2/19	46/21671	0.000736611	0.0039644	0.00109576	PTGS2/PLAU	2
C0588008	Severe depression	2/19	46/21671	0.000736611	0.0039644	0.00109576	LEP/APOE	2
C0010278	Craniosynostosis	4/19	488/21671	0.00075241	0.00403542	0.00111539	PTGS2/PDGFRA/PRDX1/FGFR1	4
C0036220	Kaposi Sarcoma	4/19	488/21671	0.00075241	0.00403542	0.00111539	PTGS2/FGFR1/CEBPA/AR	4
C0003949	Asbestosis	2/19	47/21671	0.000768948	0.0040726	0.00112567	PRDX1/EFEMP1	2
C0019080	Hemorrhage	2/19	47/21671	0.000768948	0.0040726	0.00112567	PLAU/APOE	2
C0026884	Mutism	2/19	47/21671	0.000768948	0.0040726	0.00112567	GRN/FGFR1	2
C0948750	Salivary gland carcinoma	2/19	47/21671	0.000768948	0.0040726	0.00112567	FGFR1/AR	2
C2215101	Acute cerebral ischemia	2/19	47/21671	0.000768948	0.0040726	0.00112567	LEP/AR	2
C4073137	Decreased serum testosterone level	2/19	47/21671	0.000768948	0.0040726	0.00112567	LEP/FGFR1	2
C0002170	Alopecia	4/19	491/21671	0.000769852	0.0040726	0.00112567	PTGS2/FGFR1/AR/FAS	4
C0206754	Neuroendocrine Tumors	4/19	491/21671	0.000769852	0.0040726	0.00112567	SDHC/PDGFRA/GRN/FAS	4
C0234533	Generalized seizures	3/19	210/21671	0.000775137	0.0040866	0.00112954	PTGS2/LEP/APOE	3
C0751495	Seizures, Focal	3/19	210/21671	0.000775137	0.0040866	0.00112954	PTGS2/LEP/APOE	3
C0339143	Thyroid associated opthalmopathies	3/19	211/21671	0.000785881	0.00413622	0.00114325	PTGS2/LEP/FGFR1	3
C2732618	Sessile Serrated Adenoma/Polyp	2/19	48/21671	0.000801961	0.00421369	0.00116467	PTGS2/AR	2
C0236642	Pick Disease of the Brain	3/19	213/21671	0.000807654	0.00423643	0.00117095	PRDX1/GRN/APOE	3
C0026499	Monosomy	3/19	214/21671	0.000818684	0.00428703	0.00118494	PDGFRA/IGFBP3/CEBPA	3
C0020476	Hyperlipoproteinemias	2/19	49/21671	0.00083565	0.00432473	0.00119536	LEP/APOE	2
C0080233	Tooth Loss	2/19	49/21671	0.00083565	0.00432473	0.00119536	FGFR1/APOE	2
C0221032	Familial generalized lipodystrophy	2/19	49/21671	0.00083565	0.00432473	0.00119536	BSCL2/LEP	2
C0221775	Lumbar disc disease	2/19	49/21671	0.00083565	0.00432473	0.00119536	FGFR1/FAS	2
C0425957	Secondary amenorrhea	2/19	49/21671	0.00083565	0.00432473	0.00119536	BSCL2/FGFR1	2
C0861352	Lobular Neoplasia	2/19	49/21671	0.00083565	0.00432473	0.00119536	PTGS2/APOE	2
C1135191	Heart Failure, Systolic	2/19	49/21671	0.00083565	0.00432473	0.00119536	PTGS2/AR	2
C0028960	Oligospermia	3/19	217/21671	0.000852349	0.00439648	0.00121519	BSCL2/AR/FAS	3
C1387005	Penis agenesis	3/19	217/21671	0.000852349	0.00439648	0.00121519	LEP/FGFR1/AR	3
C0001956	Alcohol Use Disorder	3/19	218/21671	0.000863764	0.00444795	0.00122942	PTGS2/LEP/FGFR1	3
C1392786	Cognitive changes	2/19	50/21671	0.000870014	0.00446531	0.00123421	GRN/APOE	2
C1709246	Non-Neoplastic Disorder	2/19	50/21671	0.000870014	0.00446531	0.00123421	PTGS2/FAS	2
C0577631	Carotid Atherosclerosis	3/19	219/21671	0.000875276	0.00447748	0.00123758	PLAU/LEP/APOE	3
C0858252	Breast adenocarcinoma	3/19	219/21671	0.000875276	0.00447748	0.00123758	PTGS2/FGFR1/AR	3
C0006012	Borderline Personality Disorder	3/19	221/21671	0.000898592	0.00456948	0.00126301	LEP/GRN/APOE	3
C0178664	Glomerulosclerosis (disorder)	3/19	221/21671	0.000898592	0.00456948	0.00126301	SDHC/PTGS2/APOE	3
C0025193	Melancholia	2/19	51/21671	0.000905052	0.00456948	0.00126301	PTGS2/FGFR1	2
C0031046	Pericarditis	2/19	51/21671	0.000905052	0.00456948	0.00126301	LEP/FAS	2
C0282513	Primary Progressive Aphasia (disorder)	2/19	51/21671	0.000905052	0.00456948	0.00126301	GRN/APOE	2
C0424139	Anxiety and fear	2/19	51/21671	0.000905052	0.00456948	0.00126301	LEP/APOE	2
C0741682	Premenopausal breast cancer	2/19	51/21671	0.000905052	0.00456948	0.00126301	LEP/IGFBP3	2
C1262048	Glial scar	2/19	51/21671	0.000905052	0.00456948	0.00126301	PTGS2/GRN	2
C0025568	Metaplasia	2/19	52/21671	0.000940763	0.00473436	0.00130858	PTGS2/FAS	2
C0346163	Endometrioid carcinoma ovary	2/19	52/21671	0.000940763	0.00473436	0.00130858	PTGS2/IGFBP3	2
C0019294	Hernia, Inguinal	3/19	225/21671	0.000946404	0.00475503	0.00131429	FGFR1/EFEMP1/AR	3
C0007129	Merkel cell carcinoma	3/19	226/21671	0.000958605	0.00480077	0.00132694	PTGS2/PDGFRA/FGFR1	3
C0027055	Myocardial Reperfusion Injury	3/19	226/21671	0.000958605	0.00480077	0.00132694	PTGS2/LEP/FAS	3
C0011573	Endogenous depression	2/19	53/21671	0.000977145	0.00487002	0.00134608	PTGS2/FGFR1	2
C0184567	Acute onset pain	2/19	53/21671	0.000977145	0.00487002	0.00134608	PTGS2/LEP	2
C1336905	Endometrial Endometrioid Adenocarcinoma	2/19	53/21671	0.000977145	0.00487002	0.00134608	AR/APOE	2
C0278838	Prostate cancer recurrent	2/19	54/21671	0.0010142	0.00503042	0.00139041	PTGS2/AR	2
C1370889	Liposarcoma, well differentiated	2/19	54/21671	0.0010142	0.00503042	0.00139041	PDGFRA/CEBPA	2
C4083008	Guillain-Barre Syndrome, Familial	2/19	54/21671	0.0010142	0.00503042	0.00139041	PTGS2/LEP	2
C0205696	Anaplastic carcinoma	3/19	232/21671	0.00103392	0.00511187	0.00141292	PTGS2/EFEMP1/EEF1A1	3
C0346957	Disseminated Malignant Neoplasm	3/19	232/21671	0.00103392	0.00511187	0.00141292	PTGS2/PDGFRA/AR	3
C0158986	Neonatal hypoglycemia	2/19	55/21671	0.00105192	0.00515158	0.0014239	PCK1/IGFBP3	2
C0266526	Norrie disease	2/19	55/21671	0.00105192	0.00515158	0.0014239	PLAU/APOE	2
C1320214	Invasive Streptococcus pneumoniae disease	2/19	55/21671	0.00105192	0.00515158	0.0014239	LEP/FAS	2
C1849157	Resistance to Insulin-Like Growth Factor I	2/19	55/21671	0.00105192	0.00515158	0.0014239	IGFBP3/CEBPA	2
C1860236	Irregular hyperpigmentation	2/19	55/21671	0.00105192	0.00515158	0.0014239	SDHC/PDGFRA	2
C2020625	Group B Streptococcal Infection	2/19	55/21671	0.00105192	0.00515158	0.0014239	PTGS2/LEP	2
C0003507	Aortic Valve Stenosis	3/19	234/21671	0.00105983	0.00517397	0.00143009	LEP/FGFR1/APOE	3
C0035372	Rett Syndrome	3/19	234/21671	0.00105983	0.00517397	0.00143009	LEP/IGFBP3/APOE	3
C0700201	Dyssomnias	3/19	236/21671	0.00108615	0.00528945	0.00146201	BSCL2/FGFR1/APOE	3
C0265338	Coffin-Siris syndrome	2/19	56/21671	0.00109031	0.00528945	0.00146201	SDHC/FAS	2
C0424296	Social disinhibition	2/19	56/21671	0.00109031	0.00528945	0.00146201	GRN/AR	2
C4048306	Multiple endocrine neoplasia Type 2	2/19	56/21671	0.00109031	0.00528945	0.00146201	SDHC/AR	2
C0002874	Aplastic Anemia	3/19	238/21671	0.00111289	0.00539055	0.00148995	LEP/AR/FAS	3
C0022595	Keratosis Follicularis	2/19	57/21671	0.00112937	0.00546184	0.00150966	PTGS2/APOE	2
C0003123	Anorexia	3/19	242/21671	0.0011676	0.00561889	0.00155306	PTGS2/LEP/FAS	3
C0392525	Nephrolithiasis	3/19	242/21671	0.0011676	0.00561889	0.00155306	BSCL2/EEF1A1/AR	3
C0280280	stage, prostate cancer	2/19	58/21671	0.00116909	0.00561889	0.00155306	PTGS2/AR	2
C1266119	Solitary fibrous tumor	2/19	58/21671	0.00116909	0.00561889	0.00155306	PDGFRA/FGFR1	2
C0001175	Acquired Immunodeficiency Syndrome	3/19	243/21671	0.00118155	0.00566996	0.00156718	AR/FAS/APOE	3
C0030486	Paraplegia	2/19	59/21671	0.00120948	0.00576829	0.00159436	FGFR1/AR	2
C0086769	Panic Attacks	2/19	59/21671	0.00120948	0.00576829	0.00159436	SDHC/LEP	2
C0279613	Childhood Alveolar Rhabdomyosarcoma	2/19	59/21671	0.00120948	0.00576829	0.00159436	PDGFRA/FGFR1	2
C1563937	Atherogenesis	2/19	59/21671	0.00120948	0.00576829	0.00159436	PTGS2/APOE	2
C0598608	Hyperhomocysteinemia	3/19	246/21671	0.001224	0.00582857	0.00161102	PTGS2/GRN/APOE	3
C0039585	Androgen-Insensitivity Syndrome	3/19	247/21671	0.00123836	0.00588792	0.00162743	LEP/AR/APOE	3
C0340279	Ventricular hypertrophy	2/19	60/21671	0.00125053	0.00592761	0.00163839	BSCL2/PTGS2	2
C0751569	Genitourinary Cancer	2/19	60/21671	0.00125053	0.00592761	0.00163839	PTGS2/AR	2
C0040411	Tongue Neoplasms	2/19	62/21671	0.00133463	0.00628776	0.00173794	PTGS2/FAS	2
C0920563	Insulin Sensitivity	2/19	62/21671	0.00133463	0.00628776	0.00173794	LEP/AR	2
C2939461	Myeloid neoplasm	2/19	62/21671	0.00133463	0.00628776	0.00173794	PDGFRA/CEBPA	2
C3714619	Insulin resistance syndrome	2/19	62/21671	0.00133463	0.00628776	0.00173794	LEP/IGFBP3	2
C0027121	Myositis	3/19	254/21671	0.0013419	0.00630287	0.00174212	PTGS2/FAS/APOE	3
C0392514	Hereditary hemochromatosis	3/19	254/21671	0.0013419	0.00630287	0.00174212	LEP/AR/APOE	3
C0018916	Hemangioma	3/19	256/21671	0.00137246	0.00639336	0.00176713	LEP/IGFBP3/FGFR1	3
C0221373	Claw hand	2/19	63/21671	0.00137767	0.00639336	0.00176713	BSCL2/FGFR1	2
C0973461	Dysphasia	2/19	63/21671	0.00137767	0.00639336	0.00176713	GRN/FGFR1	2
C1298180	Single tumor	2/19	63/21671	0.00137767	0.00639336	0.00176713	PDGFRA/EFEMP1	2
C1519176	Salivary Gland Pleomorphic Adenoma	2/19	63/21671	0.00137767	0.00639336	0.00176713	IGFBP3/AR	2
C2750440	FATTY LIVER DISEASE, NONALCOHOLIC, SUSCEPTIBILITY TO, 1	2/19	63/21671	0.00137767	0.00639336	0.00176713	LEP/APOE	2
C2750441	LIVER DISEASE, ALCOHOLIC, SUSCEPTIBILITY TO, 1	2/19	63/21671	0.00137767	0.00639336	0.00176713	LEP/APOE	2
C3150651	FATTY LIVER DISEASE, NONALCOHOLIC, SUSCEPTIBILITY TO, 2	2/19	63/21671	0.00137767	0.00639336	0.00176713	LEP/APOE	2
C0021670	insulinoma	3/19	258/21671	0.00140345	0.00649357	0.00179483	LEP/GRN/FAS	3
C4551687	Sarcoma of soft tissue	3/19	258/21671	0.00140345	0.00649357	0.00179483	PLAU/PDGFRA/FGFR1	3
C0020452	Hyperemia	2/19	64/21671	0.00142136	0.00651809	0.0018016	PTGS2/APOE	2
C0085083	Ovarian Hyperstimulation Syndrome	2/19	64/21671	0.00142136	0.00651809	0.0018016	PTGS2/LEP	2
C0205770	Choroid Plexus Papilloma	2/19	64/21671	0.00142136	0.00651809	0.0018016	LEP/IGFBP3	2
C0545053	Advanced bone age	2/19	64/21671	0.00142136	0.00651809	0.0018016	BSCL2/LEP	2
C0741899	Poorly differentiated carcinoma	2/19	64/21671	0.00142136	0.00651809	0.0018016	PTGS2/AR	2
C3160712	Palpitations, CTCAE	2/19	64/21671	0.00142136	0.00651809	0.0018016	BSCL2/SDHC	2
C0018081	Gonorrhea	3/19	261/21671	0.00145076	0.00664307	0.00183615	PTGS2/LEP/GRN	3
C0027662	Multiple Endocrine Neoplasia	2/19	65/21671	0.00146572	0.00669181	0.00184962	SDHC/GRN	2
C0917996	Cerebral Aneurysm	2/19	65/21671	0.00146572	0.00669181	0.00184962	PTGS2/APOE	2
C0221271	Elastosis perforans serpiginosa	2/19	66/21671	0.00151074	0.00687707	0.00190083	LEP/APOE	2
C2063866	Depressive Disorder, Treatment-Resistant	2/19	66/21671	0.00151074	0.00687707	0.00190083	PTGS2/FAS	2
C0027066	Myoclonus	3/19	265/21671	0.0015154	0.00688816	0.00190389	BSCL2/LEP/APOE	3
C0005779	Blood Coagulation Disorders	3/19	267/21671	0.00154838	0.0070278	0.00194249	PLAU/AR/APOE	3
C0683322	Mental impairment	2/19	67/21671	0.00155641	0.00703333	0.00194402	BSCL2/APOE	2
C1285498	Vegetation	2/19	67/21671	0.00155641	0.00703333	0.00194402	PCK1/GRN	2
C3278509	Spinal fusion	2/19	67/21671	0.00155641	0.00703333	0.00194402	LEP/AR	2
C0428474	Serum LDL cholesterol measurement	3/19	269/21671	0.00158182	0.00713776	0.00197288	AR/FAS/APOE	3
C0751396	Well Differentiated Oligodendroglioma	3/19	270/21671	0.00159871	0.00720347	0.00199104	PTGS2/PDGFRA/FGFR1	3
C1304508	Spindle cell hemangioma	2/19	68/21671	0.00160273	0.00721114	0.00199316	PTGS2/GRN	2
C1262477	Weight decreased	3/19	271/21671	0.00161571	0.00725897	0.00200639	SDHC/LEP/FAS	3
C0014060	Encephalitis, St. Louis	3/19	272/21671	0.00163282	0.00732525	0.0020247	LEP/FAS/APOE	3
C0013990	Pathological accumulation of air in tissues	2/19	69/21671	0.00164972	0.00733733	0.00202804	CEBPA/APOE	2
C0017086	Gangrene	2/19	69/21671	0.00164972	0.00733733	0.00202804	PLAU/FAS	2
C0020635	Hypopituitarism	2/19	69/21671	0.00164972	0.00733733	0.00202804	AR/APOE	2
C0025268	Multiple Endocrine Neoplasia Type 2a	2/19	69/21671	0.00164972	0.00733733	0.00202804	SDHC/AR	2
C0266294	Unilateral agenesis of kidney	2/19	69/21671	0.00164972	0.00733733	0.00202804	PTGS2/FGFR1	2
C0426576	Gastrointestinal symptom	2/19	69/21671	0.00164972	0.00733733	0.00202804	PRDX1/LEP	2
C0016412	Folic Acid Deficiency	2/19	70/21671	0.00169735	0.00751684	0.00207766	LEP/APOE	2
C0030252	Palpitations	2/19	70/21671	0.00169735	0.00751684	0.00207766	BSCL2/SDHC	2
C1859592	ATRICHIA WITH PAPULAR LESIONS	2/19	70/21671	0.00169735	0.00751684	0.00207766	FGFR1/FAS	2
C0205851	Germ cell tumor	3/19	278/21671	0.00173791	0.00766498	0.00211861	EEF1A1/AR/FAS	3
C0003635	Apraxias	2/19	71/21671	0.00174564	0.00766498	0.00211861	GRN/APOE	2
C0013390	Dysmenorrhea	2/19	71/21671	0.00174564	0.00766498	0.00211861	BSCL2/PTGS2	2
C0280631	Leiomyosarcoma of uterus	2/19	71/21671	0.00174564	0.00766498	0.00211861	GRN/AR	2
C0598894	Monocytic leukemia	2/19	71/21671	0.00174564	0.00766498	0.00211861	LEP/CEBPA	2
C2931019	Split hand foot deformity 1	2/19	71/21671	0.00174564	0.00766498	0.00211861	FGFR1/AR	2
C0033575	Prostatic Diseases	2/19	72/21671	0.00179458	0.00784652	0.00216878	AR/FAS	2
C0151740	Intracranial Hypertension	2/19	72/21671	0.00179458	0.00784652	0.00216878	SDHC/FAS	2
C0948163	Leukoaraiosis	2/19	72/21671	0.00179458	0.00784652	0.00216878	GRN/APOE	2
C0001815	Primary Myelofibrosis	3/19	282/21671	0.00181028	0.00788183	0.00217854	PDGFRA/LEP/FGFR1	3
C0028945	oligodendroglioma	3/19	282/21671	0.00181028	0.00788183	0.00217854	PTGS2/PDGFRA/FGFR1	3
C0162557	Liver Failure, Acute	3/19	282/21671	0.00181028	0.00788183	0.00217854	PTGS2/AR/FAS	3
C0205698	Undifferentiated carcinoma	3/19	283/21671	0.00182866	0.0079507	0.00219758	PTGS2/EFEMP1/EEF1A1	3
C0027543	Avascular necrosis of bone	2/19	73/21671	0.00184416	0.00796227	0.00220078	LEP/FAS	2
C0032617	Polyuria	2/19	73/21671	0.00184416	0.00796227	0.00220078	LEP/GRN	2
C0039231	Tachycardia	2/19	73/21671	0.00184416	0.00796227	0.00220078	SDHC/LEP	2
C0162834	Hyperpigmentation	2/19	73/21671	0.00184416	0.00796227	0.00220078	SDHC/APOE	2
C0333873	Squamous intraepithelial lesion	2/19	73/21671	0.00184416	0.00796227	0.00220078	IGFBP3/FAS	2
C0027059	Myocarditis	3/19	285/21671	0.00186578	0.00804438	0.00222347	PTGS2/GRN/FAS	3
C0014130	Endocrine System Diseases	2/19	74/21671	0.0018944	0.00811139	0.00224199	LEP/AR	2
C0022572	keratoacanthoma	2/19	74/21671	0.0018944	0.00811139	0.00224199	PTGS2/FAS	2
C1519353	Skin Papule	2/19	74/21671	0.0018944	0.00811139	0.00224199	SDHC/FAS	2
C2751492	AMYLOIDOSIS, HEREDITARY, TRANSTHYRETIN-RELATED	2/19	74/21671	0.0018944	0.00811139	0.00224199	PTGS2/APOE	2
C3179349	Gastrointestinal Stromal Sarcoma	2/19	74/21671	0.0018944	0.00811139	0.00224199	SDHC/PDGFRA	2
C0041341	Tuberous Sclerosis	3/19	289/21671	0.00194142	0.00827214	0.00228643	PTGS2/PRDX1/GRN	3
C0037054	Sickle Cell Trait	2/19	75/21671	0.00194529	0.00827214	0.00228643	FAS/APOE	2
C0206630	Endometrial Stromal Sarcoma	2/19	75/21671	0.00194529	0.00827214	0.00228643	PDGFRA/AR	2
C1301700	Cardiovascular morbidity	2/19	75/21671	0.00194529	0.00827214	0.00228643	LEP/APOE	2
C4021780	Abnormality of the liver	2/19	75/21671	0.00194529	0.00827214	0.00228643	SDHC/PDGFRA	2
C0017525	Giant Cell Tumors	2/19	76/21671	0.00199682	0.00844495	0.00233419	FGFR1/AR	2
C0041207	Truncus Arteriosus, Persistent	2/19	76/21671	0.00199682	0.00844495	0.00233419	PTGS2/APOE	2
C0085390	Li-Fraumeni Syndrome	2/19	76/21671	0.00199682	0.00844495	0.00233419	CEBPA/AR	2
C0332563	Papule	2/19	76/21671	0.00199682	0.00844495	0.00233419	SDHC/FAS	2
C0206682	Follicular thyroid carcinoma	3/19	293/21671	0.00201897	0.00852698	0.00235686	SDHC/PTGS2/AR	3
C0153633	Malignant neoplasm of brain	3/19	294/21671	0.00203865	0.00856051	0.00236613	PLAU/PDGFRA/LEP	3
C0013720	Ehlers-Danlos Syndrome	2/19	77/21671	0.002049	0.00856051	0.00236613	PTGS2/AR	2
C0162739	HELLP Syndrome	2/19	77/21671	0.002049	0.00856051	0.00236613	LEP/FAS	2
C0265325	Turcot syndrome (disorder)	2/19	77/21671	0.002049	0.00856051	0.00236613	PTGS2/AR	2
C0525041	Neurobehavioral Manifestations	2/19	77/21671	0.002049	0.00856051	0.00236613	GRN/APOE	2
C1527344	Dysphonia	2/19	77/21671	0.002049	0.00856051	0.00236613	SDHC/AR	2
C2745963	Kashin-Beck Disease	2/19	77/21671	0.002049	0.00856051	0.00236613	IGFBP3/FAS	2
C3693482	Giant Cell Fibroblastoma	2/19	77/21671	0.002049	0.00856051	0.00236613	PDGFRA/AR	2
C1837218	Cleft palate, isolated	3/19	295/21671	0.00205846	0.00858846	0.00237386	PDGFRA/LEP/FGFR1	3
C0027697	Nephritis	3/19	296/21671	0.00207838	0.00865994	0.00239361	PTGS2/PLAU/FAS	3
C1397307	Cardiac fibrosis	3/19	297/21671	0.00209843	0.00868754	0.00240124	PLAU/LEP/AR	3
C0019284	Diaphragmatic Hernia	2/19	78/21671	0.00210182	0.00868754	0.00240124	PDGFRA/IGFBP3	2
C0020545	Hypertension, Renovascular	2/19	78/21671	0.00210182	0.00868754	0.00240124	PTGS2/APOE	2
C0024282	Lymphocytosis	2/19	78/21671	0.00210182	0.00868754	0.00240124	AR/FAS	2
C0392784	Dermatofibrosarcoma Protuberans	2/19	78/21671	0.00210182	0.00868754	0.00240124	PDGFRA/AR	2
C1868684	EAR, PATELLA, SHORT STATURE SYNDROME	2/19	78/21671	0.00210182	0.00868754	0.00240124	LEP/APOE	2
C0005699	Blast Phase	3/19	299/21671	0.00213888	0.00882895	0.00244033	FGFR1/CEBPA/FAS	3
C0018824	Heart valve disease	2/19	79/21671	0.00215529	0.00886128	0.00244926	FGFR1/APOE	2
C0029134	Optic Neuritis	2/19	79/21671	0.00215529	0.00886128	0.00244926	FAS/APOE	2
C0042721	Viral hepatitis	2/19	79/21671	0.00215529	0.00886128	0.00244926	FAS/APOE	2
C0000737	Abdominal Pain	3/19	302/21671	0.00220048	0.00903507	0.0024973	SDHC/PTGS2/FAS	3
C0020619	Hypogonadism	3/19	305/21671	0.00226317	0.00925973	0.0025594	LEP/FGFR1/AR	3
C0002880	Autoimmune hemolytic anemia	2/19	81/21671	0.00226415	0.00925973	0.0025594	LEP/FAS	2
C0151311	Cranial nerve palsies	2/19	81/21671	0.00226415	0.00925973	0.0025594	SDHC/FAS	2
C0741923	cardiac event	2/19	82/21671	0.00231955	0.00947378	0.00261856	PLAU/LEP	2
C0016382	Flushing	2/19	83/21671	0.00237558	0.00966443	0.00267126	SDHC/PTGS2	2
C0162316	Iron deficiency anemia	2/19	83/21671	0.00237558	0.00966443	0.00267126	LEP/FAS	2
C4317009	Diverticular Diseases	2/19	83/21671	0.00237558	0.00966443	0.00267126	PTGS2/EFEMP1	2
C0037317	Sleep disturbances	3/19	311/21671	0.00239187	0.00971796	0.00268605	BSCL2/FGFR1/APOE	3
C0079218	Fibromatosis, Aggressive	2/19	84/21671	0.00243225	0.00986908	0.00272782	PTGS2/AR	2
C1536085	Geographic Atrophy	2/19	85/21671	0.00248956	0.0100752	0.0027848	EFEMP1/APOE	2
C1997217	Low grade glioma	2/19	85/21671	0.00248956	0.0100752	0.0027848	PTGS2/AR	2
C0033581	prostatitis	2/19	86/21671	0.00254751	0.0102695	0.0028385	PTGS2/AR	2
C0162809	Kallmann Syndrome	2/19	86/21671	0.00254751	0.0102695	0.0028385	LEP/FGFR1	2
C0220656	Malignant ascites	2/19	86/21671	0.00254751	0.0102695	0.0028385	PTGS2/LEP	2
C0026847	Spinal Muscular Atrophy	3/19	320/21671	0.00259335	0.0104272	0.00288209	PTGS2/AR/APOE	3
C0338451	Frontotemporal dementia	3/19	320/21671	0.00259335	0.0104272	0.00288209	LEP/GRN/APOE	3
C0001627	Congenital adrenal hyperplasia	2/19	87/21671	0.00260609	0.0104378	0.00288502	LEP/AR	2
C1867743	Premature coronary artery atherosclerosis	2/19	87/21671	0.00260609	0.0104378	0.00288502	AR/APOE	2
C2986658	Diffuse Intrinsic Pontine Glioma	2/19	87/21671	0.00260609	0.0104378	0.00288502	PDGFRA/EEF2	2
C0027672	Neoplastic Syndromes, Hereditary	2/19	88/21671	0.0026653	0.0106612	0.00294677	SDHC/PLAU	2
C0015923	Fetal Alcohol Syndrome	2/19	89/21671	0.00272515	0.0108586	0.00300132	PDGFRA/FAS	2
C0025312	Meningomyelocele	2/19	89/21671	0.00272515	0.0108586	0.00300132	PDGFRA/LEP	2
C0346627	Intestinal Cancer	2/19	89/21671	0.00272515	0.0108586	0.00300132	PTGS2/PRDX1	2
C0029118	Opportunistic Infections	2/19	90/21671	0.00278563	0.0110569	0.00305614	FAS/APOE	2
C0432474	Klinefelter's syndrome - male with more than two X chromosomes	2/19	90/21671	0.00278563	0.0110569	0.00305614	LEP/AR	2
C1384600	Systemic onset juvenile chronic arthritis	2/19	90/21671	0.00278563	0.0110569	0.00305614	IGFBP3/FAS	2
C0238462	Medullary carcinoma of thyroid	3/19	330/21671	0.00282926	0.0111849	0.00309152	SDHC/PTGS2/AR	3
C0018989	Hemiparesis	2/19	91/21671	0.00284675	0.0111849	0.00309152	FGFR1/FAS	2
C0206716	Ganglioglioma	2/19	91/21671	0.00284675	0.0111849	0.00309152	FGFR1/AR	2
C0220636	Malignant neoplasm of salivary gland	2/19	91/21671	0.00284675	0.0111849	0.00309152	FGFR1/AR	2
C0729353	Subfertility	2/19	91/21671	0.00284675	0.0111849	0.00309152	LEP/AR	2
C0740277	Bile duct carcinoma	2/19	91/21671	0.00284675	0.0111849	0.00309152	PTGS2/APOE	2
C1265996	Large cell neuroendocrine carcinoma	2/19	91/21671	0.00284675	0.0111849	0.00309152	PDGFRA/AR	2
C4083212	Alopecia, Male Pattern	2/19	91/21671	0.00284675	0.0111849	0.00309152	LEP/AR	2
C0221170	Muscular stiffness	2/19	92/21671	0.00290849	0.0113842	0.00314661	BSCL2/FGFR1	2
C0334121	Inflammatory Myofibroblastic Tumor	2/19	92/21671	0.00290849	0.0113842	0.00314661	PTGS2/PDGFRA	2
C0949691	Spondylarthropathies	2/19	92/21671	0.00290849	0.0113842	0.00314661	PTGS2/FAS	2
C0034065	Pulmonary Embolism	2/19	93/21671	0.00297086	0.0115699	0.00319794	PLAU/FAS	2
C0178417	Anhedonia	2/19	93/21671	0.00297086	0.0115699	0.00319794	LEP/APOE	2
C0438696	Suicidal	2/19	93/21671	0.00297086	0.0115699	0.00319794	LEP/APOE	2
C1368898	Adult Teratoma	2/19	93/21671	0.00297086	0.0115699	0.00319794	GRN/AR	2
C1519680	Tumor Immunity	3/19	337/21671	0.00300206	0.0116768	0.00322747	PTGS2/LEP/AR	3
C0001624	Adrenal Gland Neoplasms	2/19	94/21671	0.00303386	0.0117269	0.00324132	PTGS2/LEP	2
C0007140	Carcinosarcoma	2/19	94/21671	0.00303386	0.0117269	0.00324132	PDGFRA/AR	2
C0016781	Fuchs Endothelial Dystrophy	2/19	94/21671	0.00303386	0.0117269	0.00324132	FAS/APOE	2
C0206368	Exfoliation Syndrome	2/19	94/21671	0.00303386	0.0117269	0.00324132	PTGS2/APOE	2
C0221013	Mastocytosis, Systemic	2/19	94/21671	0.00303386	0.0117269	0.00324132	PDGFRA/FGFR1	2
C0043194	Wiskott-Aldrich Syndrome	2/19	95/21671	0.00309749	0.0119282	0.00329697	AR/FAS	2
C0154251	Lipid Metabolism Disorders	2/19	95/21671	0.00309749	0.0119282	0.00329697	LEP/APOE	2
C2347762	Childhood Teratoma	2/19	95/21671	0.00309749	0.0119282	0.00329697	GRN/AR	2
C0156147	Crohn's disease of large bowel	2/19	96/21671	0.00316175	0.0121455	0.00335702	PTGS2/LEP	2
C0751674	Lymphangioleiomyomatosis	2/19	96/21671	0.00316175	0.0121455	0.00335702	PTGS2/PLAU	2
C0006111	Brain Diseases	3/19	345/21671	0.0032074	0.0123056	0.00340128	PTGS2/GRN/APOE	3
C0031039	Pericardial effusion	2/19	98/21671	0.00329213	0.0125995	0.00348251	PTGS2/LEP	2
C1135868	Gestational Trophoblastic Neoplasms	2/19	98/21671	0.00329213	0.0125995	0.00348251	PDGFRA/LEP	2
C0015644	Muscular fasciculation	2/19	99/21671	0.00335826	0.0128367	0.00354808	GRN/AR	2
C0031117	Peripheral Neuropathy	3/19	351/21671	0.00336697	0.0128542	0.00355291	LEP/FAS/APOE	3
C0019337	Heroin Dependence	2/19	100/21671	0.00342501	0.0130436	0.00360527	LEP/FAS	2
C0155862	Streptococcal pneumonia	2/19	100/21671	0.00342501	0.0130436	0.00360527	PTGS2/LEP	2
C0036529	Myocardial Diseases, Secondary	2/19	101/21671	0.00349238	0.0132839	0.00367167	PTGS2/FAS	2
C0030201	Pain, Postoperative	2/19	102/21671	0.00356037	0.0135093	0.00373399	PTGS2/LEP	2
C0686377	CNS metastases	2/19	102/21671	0.00356037	0.0135093	0.00373399	GRN/AR	2
C3544205	Ovarian clear cell carcinoma	2/19	103/21671	0.00362897	0.0137528	0.00380129	PTGS2/GRN	2
C0019621	Histiocytosis, Langerhans-Cell	2/19	104/21671	0.0036982	0.0139054	0.00384346	PDGFRA/AR	2
C0030521	Parathyroid Neoplasms	2/19	104/21671	0.0036982	0.0139054	0.00384346	LEP/AR	2
C0040147	Thyroiditis	2/19	104/21671	0.0036982	0.0139054	0.00384346	PRDX1/FAS	2
C0149745	Oral Ulcer	2/19	104/21671	0.0036982	0.0139054	0.00384346	LEP/FAS	2
C0175693	Russell-Silver syndrome	2/19	104/21671	0.0036982	0.0139054	0.00384346	BSCL2/IGFBP3	2
C0205748	Dysplastic Nevus	2/19	104/21671	0.0036982	0.0139054	0.00384346	AR/APOE	2
C0037286	Skin Neoplasms	3/19	363/21671	0.00370063	0.0139054	0.00384346	PTGS2/HOXC4/CEBPA	3
C0023479	Acute myelomonocytic leukemia	2/19	105/21671	0.00376805	0.0141416	0.00390874	FGFR1/CEBPA	2
C0848558	Hypospadias	3/19	366/21671	0.00378711	0.0141959	0.00392376	PDGFRA/FGFR1/AR	3
C0079773	Lymphoma, T-Cell, Cutaneous	3/19	367/21671	0.0038162	0.014202	0.00392543	PTGS2/PDGFRA/FAS	3
C4525297	Stage 0 Gallbladder Cancer AJCC v8	3/19	367/21671	0.0038162	0.014202	0.00392543	PTGS2/LEP/FAS	3
C4525300	Stage IIA Gallbladder Cancer AJCC v8	3/19	367/21671	0.0038162	0.014202	0.00392543	PTGS2/LEP/FAS	3
C4525301	Stage IIB Gallbladder Cancer AJCC v8	3/19	367/21671	0.0038162	0.014202	0.00392543	PTGS2/LEP/FAS	3
C4525302	Stage III Gallbladder Cancer AJCC v8	3/19	367/21671	0.0038162	0.014202	0.00392543	PTGS2/LEP/FAS	3
C4525305	Stage IV Gallbladder Cancer AJCC v8	3/19	367/21671	0.0038162	0.014202	0.00392543	PTGS2/LEP/FAS	3
C0751356	Idiopathic Inflammatory Myopathies	2/19	106/21671	0.00383851	0.0142678	0.00394364	PTGS2/LEP	2
C1333001	Childhood Renal Cell Carcinoma	2/19	107/21671	0.00390958	0.0145146	0.00401185	IGFBP3/AR	2
C0086692	Benign Neoplasm	3/19	371/21671	0.00393398	0.0145703	0.00402724	PTGS2/PLAU/IGFBP3	3
C0279671	Cervical Squamous Cell Carcinoma	3/19	371/21671	0.00393398	0.0145703	0.00402724	CEBPA/FAS/APOE	3
C0033141	Cardiomyopathies, Primary	2/19	108/21671	0.00398127	0.0146753	0.00405627	PTGS2/FAS	2
C0237123	Alcohol or Other Drugs use	2/19	108/21671	0.00398127	0.0146753	0.00405627	PTGS2/APOE	2
C3665419	intracranial glioma	2/19	108/21671	0.00398127	0.0146753	0.00405627	PLAU/FAS	2
C4553765	Memory Impairment, CTCAE 5.0	2/19	108/21671	0.00398127	0.0146753	0.00405627	GRN/FAS	2
C0000822	Abortion, Tubal	2/19	109/21671	0.00405357	0.0148711	0.00411038	IGFBP3/APOE	2
C0266362	Ambiguous Genitalia	2/19	109/21671	0.00405357	0.0148711	0.00411038	FGFR1/AR	2
C1963167	Memory Impairment, CTCAE 3.0	2/19	109/21671	0.00405357	0.0148711	0.00411038	GRN/FAS	2
C3830362	Early Pregnancy Loss	2/19	109/21671	0.00405357	0.0148711	0.00411038	IGFBP3/APOE	2
C0349204	Nonorganic psychosis	3/19	376/21671	0.00408431	0.0149661	0.00413665	LEP/GRN/APOE	3
C0004604	Back Pain	2/19	110/21671	0.00412649	0.0150673	0.0041646	LEP/AR	2
C0206701	Cystadenocarcinoma, Serous	2/19	110/21671	0.00412649	0.0150673	0.0041646	PTGS2/AR	2
C0860603	Anxiety symptoms	2/19	110/21671	0.00412649	0.0150673	0.0041646	LEP/APOE	2
C0020502	Hyperparathyroidism	2/19	111/21671	0.00420001	0.0152997	0.00422885	PTGS2/LEP	2
C1402315	Vascular lesions	2/19	111/21671	0.00420001	0.0152997	0.00422885	PRDX1/APOE	2
C0162311	Androgenetic Alopecia	2/19	112/21671	0.00427415	0.0155332	0.0042934	LEP/AR	2
C3811918	GRN-related frontotemporal dementia	2/19	112/21671	0.00427415	0.0155332	0.0042934	GRN/APOE	2
C0339573	Glaucoma, Primary Open Angle	3/19	383/21671	0.00430063	0.0156112	0.00431494	PTGS2/EFEMP1/APOE	3
C0004135	Ataxia Telangiectasia	3/19	384/21671	0.00433209	0.0156886	0.00433635	AR/FAS/APOE	3
C0027726	Nephrotic Syndrome	3/19	384/21671	0.00433209	0.0156886	0.00433635	PTGS2/LEP/APOE	3
C0019340	Herpes NOS	2/19	114/21671	0.00442424	0.015959	0.00441107	PTGS2/APOE	2
C0020458	Hyperhidrosis disorder	2/19	114/21671	0.00442424	0.015959	0.00441107	BSCL2/SDHC	2
C0085695	Chronic gastritis	2/19	114/21671	0.00442424	0.015959	0.00441107	PTGS2/FAS	2
C0278595	Adult Fibrosarcoma	3/19	387/21671	0.00442733	0.015959	0.00441107	PTGS2/PLAU/PRDX1	3
C0242584	Autoimmune thrombocytopenia	2/19	115/21671	0.0045002	0.016184	0.00447327	GRN/FAS	2
C1963943	Atherothrombosis	2/19	115/21671	0.0045002	0.016184	0.00447327	PTGS2/APOE	2
C0017658	Glomerulonephritis	3/19	391/21671	0.0045563	0.0163478	0.00451855	SDHC/FAS/APOE	3
C1290884	Inflammatory disorder	3/19	391/21671	0.0045563	0.0163478	0.00451855	PTGS2/LEP/GRN	3
C0036095	Salivary Gland Neoplasms	2/19	116/21671	0.00457677	0.0163833	0.00452837	PTGS2/LEP	2
C0151313	Sensory neuropathy	2/19	116/21671	0.00457677	0.0163833	0.00452837	BSCL2/AR	2
C0086404	Experimental Hepatoma	2/19	117/21671	0.00465394	0.0166404	0.00459941	PRDX1/FAS	2
C0042900	Vitiligo	3/19	395/21671	0.00468754	0.0167412	0.00462729	PTGS2/FAS/APOE	3
C0015674	Chronic Fatigue Syndrome	2/19	118/21671	0.00473171	0.0168795	0.00466551	PTGS2/PLAU	2
C0022638	Ketosis	2/19	119/21671	0.00481008	0.0171197	0.0047319	LEP/APOE	2
C0080032	Pleural Effusion, Malignant	2/19	119/21671	0.00481008	0.0171197	0.0047319	PLAU/APOE	2
C0206677	Adenomatous Polyps	2/19	120/21671	0.00488906	0.0173808	0.00480408	PTGS2/LEP	2
C0037116	Silicosis	2/19	121/21671	0.00496864	0.0176435	0.00487668	PTGS2/FAS	2
C0334299	Carcinoid tumor no ICD-O subtype	2/19	122/21671	0.00504882	0.0178261	0.00492715	PLAU/PDGFRA	2
C0520463	Chronic active hepatitis	2/19	122/21671	0.00504882	0.0178261	0.00492715	LEP/AR	2
C0520680	Sleep Apnea, Central	2/19	122/21671	0.00504882	0.0178261	0.00492715	LEP/APOE	2
C0750974	Brain Tumor, Primary	2/19	122/21671	0.00504882	0.0178261	0.00492715	PDGFRA/FAS	2
C1318544	M5b Acute differentiated monocytic leukemia	2/19	122/21671	0.00504882	0.0178261	0.00492715	LEP/CEBPA	2
C0018798	Congenital Heart Defects	3/19	406/21671	0.00506031	0.0178464	0.00493275	PTGS2/FGFR1/APOE	3
C0020217	Hydatidiform Mole	2/19	123/21671	0.0051296	0.0180088	0.00497764	LEP/HOXC4	2
C1836735	hypopigmented skin patch	2/19	123/21671	0.0051296	0.0180088	0.00497764	SDHC/FAS	2
C2936349	Plaque, Amyloid	2/19	123/21671	0.0051296	0.0180088	0.00497764	GRN/APOE	2
C3805574	Increased fracture rate	2/19	123/21671	0.0051296	0.0180088	0.00497764	BSCL2/FGFR1	2
C0019207	Hepatoma, Morris	2/19	124/21671	0.00521097	0.0182531	0.00504518	PRDX1/FAS	2
C0497169	hiv-infection/aids	2/19	124/21671	0.00521097	0.0182531	0.00504518	LEP/APOE	2
C0018790	Cardiac Arrest	3/19	411/21671	0.00523555	0.0183185	0.00506325	PTGS2/AR/APOE	3
C0019208	Hepatoma, Novikoff	2/19	125/21671	0.00529295	0.0184361	0.00509575	PRDX1/FAS	2
C0033626	Protein Deficiency	2/19	125/21671	0.00529295	0.0184361	0.00509575	CEBPA/FAS	2
C0279530	Malignant Bone Neoplasm	2/19	125/21671	0.00529295	0.0184361	0.00509575	PTGS2/PLAU	2
C1855179	CATARACT, ANTERIOR POLAR	2/19	125/21671	0.00529295	0.0184361	0.00509575	GRN/AR	2
C0016057	Fibrosarcoma	3/19	413/21671	0.00530666	0.0184424	0.0050975	PTGS2/PLAU/PRDX1	3
C0036202	Sarcoidosis	3/19	413/21671	0.00530666	0.0184424	0.0050975	PTGS2/FGFR1/FAS	3
C0013604	Edema	2/19	126/21671	0.00537551	0.0186608	0.00515786	PTGS2/APOE	2
C1691215	Penile hypospadias	2/19	127/21671	0.00545868	0.0189071	0.00522595	PDGFRA/AR	2
C2919945	Cavernous Hemangioma of Brain	2/19	127/21671	0.00545868	0.0189071	0.00522595	PTGS2/FGFR1	2
C1332182	Adult Anaplastic Large Cell Lymphoma	2/19	128/21671	0.00554243	0.0191758	0.00530021	PDGFRA/FAS	2
C0241355	Small testicle	2/19	129/21671	0.00562678	0.0194243	0.00536889	LEP/FGFR1	2
C0276138	Viral myocarditis	2/19	129/21671	0.00562678	0.0194243	0.00536889	PTGS2/GRN	2
C0009806	Constipation	3/19	424/21671	0.0057083	0.0196519	0.00543179	SDHC/PDGFRA/FGFR1	3
C0021359	Infertility	2/19	130/21671	0.00571172	0.0196519	0.00543179	LEP/AR	2
C1332942	Childhood Anaplastic Large Cell Lymphoma	2/19	130/21671	0.00571172	0.0196519	0.00543179	PDGFRA/FAS	2
C4552766	Miscarriage	3/19	426/21671	0.00578324	0.0198759	0.00549371	LEP/IGFBP3/APOE	3
C0027859	Acoustic Neuroma	2/19	131/21671	0.00579726	0.019902	0.00550092	PTGS2/AR	2
C0008495	Chorioamnionitis	2/19	132/21671	0.00588338	0.0201308	0.00556416	PTGS2/APOE	2
C0024790	Paroxysmal nocturnal hemoglobinuria	2/19	132/21671	0.00588338	0.0201308	0.00556416	PLAU/FAS	2
C1853926	NONAKA MYOPATHY	2/19	132/21671	0.00588338	0.0201308	0.00556416	LEP/IGFBP3	2
C0024814	Marinesco-Sjogren syndrome	2/19	133/21671	0.00597009	0.0203483	0.00562429	PTGS2/CEBPA	2
C0153014	Non-arthropod borne lymphocytic choriomeningitis	2/19	133/21671	0.00597009	0.0203483	0.00562429	GRN/FAS	2
C0423798	Increased tendency to bruise	2/19	133/21671	0.00597009	0.0203483	0.00562429	PLAU/FAS	2
C0008497	Choriocarcinoma	3/19	431/21671	0.00597321	0.0203483	0.00562429	SDHC/LEP/FGFR1	3
C1266043	Sarcomatoid Renal Cell Carcinoma	2/19	134/21671	0.00605739	0.0206124	0.00569729	PTGS2/EEF2	2
C0002895	Anemia, Sickle Cell	3/19	434/21671	0.00608899	0.0206972	0.00572073	IGFBP3/FAS/APOE	3
C0007282	Carotid Stenosis	2/19	135/21671	0.00614528	0.0208201	0.00575468	LEP/APOE	2
C0008373	Cholesteatoma	2/19	135/21671	0.00614528	0.0208201	0.00575468	PTGS2/FAS	2
C0024408	Machado-Joseph Disease	2/19	135/21671	0.00614528	0.0208201	0.00575468	AR/APOE	2
C0007120	Bronchioloalveolar Adenocarcinoma	2/19	136/21671	0.00623375	0.0210508	0.00581845	FGFR1/AR	2
C0039730	Thalassemia	2/19	136/21671	0.00623375	0.0210508	0.00581845	FAS/APOE	2
C0699893	Skin carcinoma	2/19	136/21671	0.00623375	0.0210508	0.00581845	PTGS2/FAS	2
C0026998	Acute Myeloid Leukemia, M1	2/19	138/21671	0.00641245	0.0216307	0.00597873	CEBPA/FAS	2
C0002962	Angina Pectoris	2/19	139/21671	0.00650267	0.0219112	0.00605626	PLAU/APOE	2
C0026640	Mouth Neoplasms	2/19	140/21671	0.00659348	0.022121	0.00611425	PTGS2/PLAU	2
C0032300	Lobar Pneumonia	2/19	140/21671	0.00659348	0.022121	0.00611425	PTGS2/LEP	2
C0038644	Sudden infant death syndrome	2/19	140/21671	0.00659348	0.022121	0.00611425	FAS/APOE	2
C4552810	Irritability, CTCAE	2/19	140/21671	0.00659348	0.022121	0.00611425	GRN/FAS	2
C1842981	NEUROTICISM	2/19	141/21671	0.00668487	0.0224033	0.0061923	AR/APOE	2
C0003872	Arthritis, Psoriatic	3/19	450/21671	0.00672937	0.0225038	0.00622008	PTGS2/PRDX1/LEP	3
C3495559	Juvenile arthritis	3/19	450/21671	0.00672937	0.0225038	0.00622008	LEP/AR/FAS	3
C0018021	Goiter	2/19	142/21671	0.00677683	0.0226138	0.00625046	SDHC/FGFR1	2
C0022107	Irritable Mood	2/19	142/21671	0.00677683	0.0226138	0.00625046	GRN/FAS	2
C0017205	Gaucher Disease	2/19	143/21671	0.00686938	0.0228733	0.00632221	LEP/GRN	2
C1879321	Acute Myeloid Leukemia (AML-M2)	2/19	143/21671	0.00686938	0.0228733	0.00632221	CEBPA/FAS	2
C0011882	Diabetic Neuropathies	2/19	144/21671	0.0069625	0.0230842	0.0063805	PTGS2/APOE	2
C0278874	Adult Ependymoma	2/19	144/21671	0.0069625	0.0230842	0.0063805	PDGFRA/FGFR1	2
C0796611	Newly Diagnosed Childhood Ependymoma	2/19	144/21671	0.0069625	0.0230842	0.0063805	PDGFRA/FGFR1	2
C1257925	Mammary Carcinoma, Animal	2/19	144/21671	0.0069625	0.0230842	0.0063805	EFEMP1/EEF1A1	2
C0017661	IGA Glomerulonephritis	3/19	456/21671	0.00697955	0.0230914	0.00638247	PLAU/FAS/APOE	3
C0595989	Carcinoma of larynx	3/19	456/21671	0.00697955	0.0230914	0.00638247	PTGS2/GRN/FGFR1	3
C0085584	Encephalopathies	3/19	457/21671	0.00702179	0.0232063	0.00641425	BSCL2/EEF1A1/APOE	3
C0025267	Multiple Endocrine Neoplasia Type 1	2/19	145/21671	0.00705621	0.0232952	0.00643882	SDHC/GRN	2
C0279606	Childhood Hepatocellular Carcinoma	2/19	146/21671	0.00715048	0.0235563	0.00651098	PTGS2/PDGFRA	2
C2827407	Infectious Otitis Media	2/19	146/21671	0.00715048	0.0235563	0.00651098	PTGS2/GRN	2
C4277682	Chemical and Drug Induced Liver Injury	3/19	461/21671	0.00719226	0.0236688	0.00654207	PTGS2/FAS/APOE	3
C0024266	Lymphocytic Choriomeningitis	2/19	147/21671	0.00724534	0.0237426	0.00656248	GRN/FAS	2
C0024667	Animal Mammary Neoplasms	2/19	147/21671	0.00724534	0.0237426	0.00656248	EFEMP1/EEF1A1	2
C1851584	Childhood Ependymoma	2/19	147/21671	0.00724534	0.0237426	0.00656248	PDGFRA/FGFR1	2
C2700617	Irritation - emotion	2/19	147/21671	0.00724534	0.0237426	0.00656248	GRN/FAS	2
C0024232	Lymphatic Metastasis	3/19	463/21671	0.00727842	0.0238259	0.00658549	PTGS2/PLAU/AR	3
C0035305	Retinal Detachment	2/19	148/21671	0.00734077	0.0240046	0.00663489	FGFR1/FAS	2
C0279607	Adult Hepatocellular Carcinoma	2/19	150/21671	0.00753334	0.0245825	0.00679461	PTGS2/PDGFRA	2
C3665444	Neutrophilia (disorder)	2/19	150/21671	0.00753334	0.0245825	0.00679461	AR/FAS	2
C0005967	Bone neoplasms	2/19	151/21671	0.00763048	0.0248472	0.00686777	PTGS2/PLAU	2
C3495917	Advanced breast cancer	2/19	151/21671	0.00763048	0.0248472	0.00686777	IGFBP3/AR	2
C0020255	Hydrocephalus	3/19	473/21671	0.00771851	0.0251074	0.00693971	PRDX1/FGFR1/AR	3
C0023904	Liver Neoplasms, Experimental	2/19	152/21671	0.0077282	0.0251126	0.00694114	PRDX1/FAS	2
C0079745	Lymphoma, Large-Cell, Follicular	2/19	153/21671	0.00782648	0.0253522	0.00700738	LEP/FAS	2
C0206694	Mucoepidermoid Carcinoma	2/19	153/21671	0.00782648	0.0253522	0.00700738	PTGS2/AR	2
C0240063	Coloboma of iris	2/19	153/21671	0.00782648	0.0253522	0.00700738	GRN/FGFR1	2
C0024301	Lymphoma, Follicular	3/19	477/21671	0.00789891	0.0255601	0.00706484	PDGFRA/LEP/FAS	3
C0002878	Anemia, Hemolytic	2/19	154/21671	0.00792534	0.0255922	0.00707371	PTGS2/PRDX1	2
C0376154	Skin callus	2/19	154/21671	0.00792534	0.0255922	0.00707371	PTGS2/PRDX1	2
C1292769	Precursor B-cell lymphoblastic leukemia	3/19	478/21671	0.0079444	0.0256271	0.00708335	PDGFRA/FGFR1/CEBPA	3
C0234132	Pyramidal sign	2/19	155/21671	0.00802476	0.0258325	0.00714013	BSCL2/FAS	2
C0332853	Anastomosis	2/19	155/21671	0.00802476	0.0258325	0.00714013	PTGS2/FGFR1	2
C1527336	Sjogren's Syndrome	3/19	481/21671	0.00808181	0.0259892	0.00718344	LEP/GRN/FAS	3
C0024809	Marijuana Abuse	2/19	156/21671	0.00812474	0.0260193	0.00719176	PTGS2/LEP	2
C0085762	Alcohol abuse	2/19	156/21671	0.00812474	0.0260193	0.00719176	LEP/APOE	2
C0087012	Ataxia, Spinocerebellar	2/19	156/21671	0.00812474	0.0260193	0.00719176	AR/APOE	2
C0280803	Primary central nervous system lymphoma	2/19	156/21671	0.00812474	0.0260193	0.00719176	PTGS2/FAS	2
C0202117	Low density lipoprotein cholesterol measurement	3/19	483/21671	0.0081742	0.0261507	0.00722807	AR/FAS/APOE	3
C0027430	Nasal Polyps	3/19	484/21671	0.00822064	0.0261926	0.00723966	PTGS2/PLAU/LEP	3
C0442874	Neuropathy	3/19	484/21671	0.00822064	0.0261926	0.00723966	BSCL2/AR/APOE	3
C0558353	Tongue Carcinoma	2/19	157/21671	0.0082253	0.0261926	0.00723966	PRDX1/FAS	2
C4722419	Extrapulmonary Small Cell Carcinoma	2/19	157/21671	0.0082253	0.0261926	0.00723966	PTGS2/FGFR1	2
C0023480	Leukemia, Myelomonocytic, Chronic	2/19	158/21671	0.00832641	0.0261926	0.00723966	PDGFRA/FGFR1	2
C0024535	Malaria, Falciparum	2/19	158/21671	0.00832641	0.0261926	0.00723966	PTGS2/FAS	2
C0949690	Spondylarthritis	2/19	158/21671	0.00832641	0.0261926	0.00723966	IGFBP3/FAS	2
C0013362	Dysarthria	3/19	487/21671	0.00836088	0.0261926	0.00723966	FGFR1/EEF2/AR	3
C0023051	Laryngeal Diseases	2/19	159/21671	0.00842809	0.0261926	0.00723966	GRN/FGFR1	2
C1848296	DOSAGE-SENSITIVE SEX REVERSAL	2/19	159/21671	0.00842809	0.0261926	0.00723966	PTGS2/PLAU	2
C0020443	Hypercholesterolemia	3/19	489/21671	0.00845516	0.0261926	0.00723966	LEP/AR/APOE	3
C0023380	Lethargy	2/19	160/21671	0.00853034	0.0261926	0.00723966	PRDX1/LEP	2
C0220615	Adult Acute Myeloblastic Leukemia	2/19	160/21671	0.00853034	0.0261926	0.00723966	PDGFRA/CEBPA	2
C3898127	Non-Metastatic Childhood Soft Tissue Sarcoma	2/19	160/21671	0.00853034	0.0261926	0.00723966	PDGFRA/FGFR1	2
C4733095	HER2-negative breast cancer	2/19	160/21671	0.00853034	0.0261926	0.00723966	PLAU/AR	2
C0920350	Autoimmune thyroiditis	2/19	161/21671	0.00863314	0.0261926	0.00723966	PTGS2/FAS	2
C0029441	Osteoid osteoma	1/19	10/21671	0.00873477	0.0261926	0.00723966	PTGS2	1
C0038187	Starvation	1/19	10/21671	0.00873477	0.0261926	0.00723966	LEP	1
C0238394	Female Pseudohermaphroditism	1/19	10/21671	0.00873477	0.0261926	0.00723966	AR	1
C0239830	Hand muscle atrophy	1/19	10/21671	0.00873477	0.0261926	0.00723966	BSCL2	1
C0240805	Prodrome	1/19	10/21671	0.00873477	0.0261926	0.00723966	APOE	1
C0264353	Bronchomalacia	1/19	10/21671	0.00873477	0.0261926	0.00723966	FGFR1	1
C0266444	Congenital absence of vas deferens	1/19	10/21671	0.00873477	0.0261926	0.00723966	AR	1
C0342880	Polygenic hypercholesterolemia	1/19	10/21671	0.00873477	0.0261926	0.00723966	APOE	1
C0343052	Guttate psoriasis	1/19	10/21671	0.00873477	0.0261926	0.00723966	APOE	1
C0376356	Premenstrual Tension	1/19	10/21671	0.00873477	0.0261926	0.00723966	FGFR1	1
C0425913	Uterus absent (finding)	1/19	10/21671	0.00873477	0.0261926	0.00723966	AR	1
C0426359	Urinary symptoms	1/19	10/21671	0.00873477	0.0261926	0.00723966	AR	1
C0432330	Erythrokeratoderma	1/19	10/21671	0.00873477	0.0261926	0.00723966	PLAU	1
C0442871	Microinvasive carcinoma	1/19	10/21671	0.00873477	0.0261926	0.00723966	FAS	1
C0553692	Brain hemorrhage	1/19	10/21671	0.00873477	0.0261926	0.00723966	PLAU	1
C0581384	Chronic anemia	1/19	10/21671	0.00873477	0.0261926	0.00723966	PTGS2	1
C0588125	Nodular tenosynovitis	1/19	10/21671	0.00873477	0.0261926	0.00723966	AR	1
C0740418	Chronic back pain	1/19	10/21671	0.00873477	0.0261926	0.00723966	AR	1
C0747742	polyp benign	1/19	10/21671	0.00873477	0.0261926	0.00723966	PTGS2	1
C1291077	Abdominal bloating	1/19	10/21671	0.00873477	0.0261926	0.00723966	PTGS2	1
C1291316	Deficiency of reductase	1/19	10/21671	0.00873477	0.0261926	0.00723966	AR	1
C1298685	Chronic pain syndrome	1/19	10/21671	0.00873477	0.0261926	0.00723966	AR	1
C1403035	Subcutaneous lipoma	1/19	10/21671	0.00873477	0.0261926	0.00723966	FGFR1	1
C1509147	Histiocytoma	1/19	10/21671	0.00873477	0.0261926	0.00723966	FAS	1
C1704430	Urinary Schistosomiasis	1/19	10/21671	0.00873477	0.0261926	0.00723966	LEP	1
C1720452	Soft drusen	1/19	10/21671	0.00873477	0.0261926	0.00723966	APOE	1
C1720861	Familial Partial Lipodystrophy, Type 3	1/19	10/21671	0.00873477	0.0261926	0.00723966	BSCL2	1
C1833362	Sleep-wake cycle disturbance	1/19	10/21671	0.00873477	0.0261926	0.00723966	APOE	1
C1838320	Hyperorality	1/19	10/21671	0.00873477	0.0261926	0.00723966	GRN	1
C1847501	Glut1 Deficiency Syndrome	1/19	10/21671	0.00873477	0.0261926	0.00723966	LEP	1
C2674616	FAMILIAL ADENOMATOUS POLYPOSIS, ATTENUATED (disorder)	1/19	10/21671	0.00873477	0.0261926	0.00723966	PTGS2	1
C2919796	Glycogen storage disease type Ia	1/19	10/21671	0.00873477	0.0261926	0.00723966	APOE	1
C2930839	Bilateral pheochromocytoma and islet cell adenoma of the pancreas	1/19	10/21671	0.00873477	0.0261926	0.00723966	SDHC	1
C2930865	Ramer Ladda syndrome	1/19	10/21671	0.00873477	0.0261926	0.00723966	FGFR1	1
C2930930	Abdominal obesity metabolic syndrome	1/19	10/21671	0.00873477	0.0261926	0.00723966	LEP	1
C3489726	Geleophysic dysplasia	1/19	10/21671	0.00873477	0.0261926	0.00723966	PRDX1	1
C3495831	Aluminium overload	1/19	10/21671	0.00873477	0.0261926	0.00723966	PTGS2	1
C3888506	LDLR mutation	1/19	10/21671	0.00873477	0.0261926	0.00723966	APOE	1
C4021849	Conjunctival hamartoma	1/19	10/21671	0.00873477	0.0261926	0.00723966	SDHC	1
C4023470	EEG with continuous slow activity	1/19	10/21671	0.00873477	0.0261926	0.00723966	GRN	1
C4024956	Grammar-specific speech disorder	1/19	10/21671	0.00873477	0.0261926	0.00723966	GRN	1
C4024957	Proximal spinal muscular atrophy	1/19	10/21671	0.00873477	0.0261926	0.00723966	APOE	1
C4025750	Abnormality of the nasopharynx	1/19	10/21671	0.00873477	0.0261926	0.00723966	FGFR1	1
C4331269	Sacral Chordoma	1/19	10/21671	0.00873477	0.0261926	0.00723966	AR	1
C4505390	Heroin Smoking	1/19	10/21671	0.00873477	0.0261926	0.00723966	LEP	1
C4688308	Advanced Lung Non-Squamous Non-Small Cell Carcinoma	1/19	10/21671	0.00873477	0.0261926	0.00723966	IGFBP3	1
C0041408	Turner Syndrome	2/19	162/21671	0.00873651	0.0261926	0.00723966	IGFBP3/AR	2
C0220613	Adult Soft Tissue Sarcoma	2/19	162/21671	0.00873651	0.0261926	0.00723966	PDGFRA/FGFR1	2
C1266044	Collecting Duct Carcinoma of the Kidney	2/19	162/21671	0.00873651	0.0261926	0.00723966	PTGS2/EEF2	2
C0026987	Myelofibrosis	2/19	163/21671	0.00884043	0.0264021	0.00729755	PDGFRA/LEP	2
C0334583	Pilocytic Astrocytoma	2/19	163/21671	0.00884043	0.0264021	0.00729755	FGFR1/AR	2
C0410158	Muscle damage	2/19	163/21671	0.00884043	0.0264021	0.00729755	FAS/APOE	2
C0751295	Memory Loss	2/19	163/21671	0.00884043	0.0264021	0.00729755	LEP/APOE	2
C0235782	Gallbladder Carcinoma	3/19	498/21671	0.00888728	0.0265164	0.00732916	PTGS2/LEP/FAS	3
C0872084	Sarcopenia	2/19	164/21671	0.00894492	0.0266627	0.0073696	LEP/AR	2
C0220645	Childhood Soft Tissue Sarcoma	2/19	166/21671	0.00915556	0.0272382	0.00752866	PDGFRA/FGFR1	2
C0521707	Bilateral cataracts (disorder)	2/19	166/21671	0.00915556	0.0272382	0.00752866	PTGS2/APOE	2
C0010414	Infection by Cryptococcus neoformans	2/19	167/21671	0.00926171	0.0272898	0.00754293	PCK1/FAS	2
C0151546	Oral Cavity Carcinoma	2/19	167/21671	0.00926171	0.0272898	0.00754293	PTGS2/FAS	2
C0750952	Biliary Tract Cancer	2/19	167/21671	0.00926171	0.0272898	0.00754293	PTGS2/AR	2
C0026269	Mitral Valve Stenosis	2/19	170/21671	0.00958351	0.0272898	0.00754293	LEP/APOE	2
C0003550	Broca Aphasia	1/19	11/21671	0.00960426	0.0272898	0.00754293	GRN	1
C0007361	Cat-Scratch Disease	1/19	11/21671	0.00960426	0.0272898	0.00754293	PTGS2	1
C0007775	Cerebral Atherosclerosis	1/19	11/21671	0.00960426	0.0272898	0.00754293	APOE	1
C0016204	Flatulence	1/19	11/21671	0.00960426	0.0272898	0.00754293	AR	1
C0018055	Gonadal Dysgenesis, Mixed	1/19	11/21671	0.00960426	0.0272898	0.00754293	AR	1
C0020480	Hyperlipoproteinemia Type IV	1/19	11/21671	0.00960426	0.0272898	0.00754293	APOE	1
C0027666	Neoplasms, Radiation-Induced	1/19	11/21671	0.00960426	0.0272898	0.00754293	CEBPA	1
C0036280	Burn scar	1/19	11/21671	0.00960426	0.0272898	0.00754293	FAS	1
C0153458	malignant neoplasm of head of pancreas	1/19	11/21671	0.00960426	0.0272898	0.00754293	APOE	1
C0153459	Malignant neoplasm of body of pancreas	1/19	11/21671	0.00960426	0.0272898	0.00754293	APOE	1
C0153460	Malignant neoplasm of tail of pancreas	1/19	11/21671	0.00960426	0.0272898	0.00754293	APOE	1
C0153463	Malignant neoplasm of other specified sites of pancreas	1/19	11/21671	0.00960426	0.0272898	0.00754293	APOE	1
C0178421	Fibroadenoma of breast	1/19	11/21671	0.00960426	0.0272898	0.00754293	FAS	1
C0221182	Chordee	1/19	11/21671	0.00960426	0.0272898	0.00754293	FGFR1	1
C0221725	Bronchial Obstruction	1/19	11/21671	0.00960426	0.0272898	0.00754293	PTGS2	1
C0268301	Reifenstein Syndrome	1/19	11/21671	0.00960426	0.0272898	0.00754293	AR	1
C0278984	Non-small cell lung cancer stage IIIB	1/19	11/21671	0.00960426	0.0272898	0.00754293	PTGS2	1
C0398593	Specific granule deficiency	1/19	11/21671	0.00960426	0.0272898	0.00754293	CEBPA	1
C0546983	Post-Concussion Syndrome	1/19	11/21671	0.00960426	0.0272898	0.00754293	APOE	1
C0677501	Congenital Nephrogenic Diabetes Insipidus	1/19	11/21671	0.00960426	0.0272898	0.00754293	PTGS2	1
C0743360	Recurrent ear infections	1/19	11/21671	0.00960426	0.0272898	0.00754293	LEP	1
C0751010	Cerebral Infarction, Left Hemisphere	1/19	11/21671	0.00960426	0.0272898	0.00754293	PLAU	1
C0751011	Cerebral Infarction, Right Hemisphere	1/19	11/21671	0.00960426	0.0272898	0.00754293	PLAU	1
C0751012	Anterior Choroidal Artery Infarction	1/19	11/21671	0.00960426	0.0272898	0.00754293	PLAU	1
C0814152	Viral hepatitis, type G	1/19	11/21671	0.00960426	0.0272898	0.00754293	LEP	1
C0857002	Scirrhous gastric carcinoma	1/19	11/21671	0.00960426	0.0272898	0.00754293	PTGS2	1
C0862636	Adenocarcinoma of the prostate metastatic	1/19	11/21671	0.00960426	0.0272898	0.00754293	AR	1
C0887799	Posterior Choroidal Artery Infarction	1/19	11/21671	0.00960426	0.0272898	0.00754293	PLAU	1
C1292776	Therapy-related acute myeloid leukemia and myelodysplastic syndrome	1/19	11/21671	0.00960426	0.0272898	0.00754293	PDGFRA	1
C1333768	Gastric Gastrointestinal Stromal Tumor	1/19	11/21671	0.00960426	0.0272898	0.00754293	PDGFRA	1
C1334363	Lung Large Cell Neuroendocrine Carcinoma	1/19	11/21671	0.00960426	0.0272898	0.00754293	PDGFRA	1
C1690006	Lattice corneal dystrophy Type I	1/19	11/21671	0.00960426	0.0272898	0.00754293	APOE	1
C1706827	Apocrine Carcinoma	1/19	11/21671	0.00960426	0.0272898	0.00754293	AR	1
C1837764	Loss of subcutaneous adipose tissue in limbs	1/19	11/21671	0.00960426	0.0272898	0.00754293	BSCL2	1
C1856565	Progressive psychomotor deterioration	1/19	11/21671	0.00960426	0.0272898	0.00754293	BSCL2	1
C2749484	NEUROBLASTOMA, SUSCEPTIBILITY TO	1/19	11/21671	0.00960426	0.0272898	0.00754293	FGFR1	1
C2936419	46, XX Testicular Disorders of Sex Development	1/19	11/21671	0.00960426	0.0272898	0.00754293	AR	1
C3805092	Methylenetetrahydrofolate reductase gene mutation	1/19	11/21671	0.00960426	0.0272898	0.00754293	APOE	1
C3806347	Hyperhomocystinemia	1/19	11/21671	0.00960426	0.0272898	0.00754293	PRDX1	1
C3887547	Central sleep apnea syndrome	1/19	11/21671	0.00960426	0.0272898	0.00754293	LEP	1
C4014733	Follicular hyperplasia	1/19	11/21671	0.00960426	0.0272898	0.00754293	FAS	1
C4019167	Speech Sound Disorders	1/19	11/21671	0.00960426	0.0272898	0.00754293	APOE	1
C4054476	Monogenic Obesity	1/19	11/21671	0.00960426	0.0272898	0.00754293	LEP	1
C4086159	Childhood Gastrointestinal Stromal Tumor	1/19	11/21671	0.00960426	0.0272898	0.00754293	PDGFRA	1
C4330050	WHO Grade II Glioma	1/19	11/21671	0.00960426	0.0272898	0.00754293	IGFBP3	1
C0027868	Neuromuscular Diseases	2/19	171/21671	0.00969188	0.0274884	0.00759781	AR/APOE	2
C0039538	Teratoma	2/19	171/21671	0.00969188	0.0274884	0.00759781	GRN/AR	2
C0751837	Gait Ataxia	2/19	172/21671	0.0098008	0.0277719	0.00767618	BSCL2/EEF2	2
C0002622	Amnesia	2/19	173/21671	0.00991027	0.0280053	0.00774069	LEP/APOE	2
C0042571	Vertigo	2/19	173/21671	0.00991027	0.0280053	0.00774069	FAS/APOE	2
C1862941	Amyotrophic Lateral Sclerosis, Sporadic	2/19	173/21671	0.00991027	0.0280053	0.00774069	GRN/APOE	2
C0030319	Panic Disorder	2/19	175/21671	0.0101309	0.0282808	0.00781684	LEP/APOE	2
C0162534	Prion Diseases	2/19	175/21671	0.0101309	0.0282808	0.00781684	PTGS2/APOE	2
C0265783	Congenital hypoplasia of lung	2/19	175/21671	0.0101309	0.0282808	0.00781684	LEP/APOE	2
C0011195	Dejerine-Sottas Disease (disorder)	2/19	176/21671	0.010242	0.0282808	0.00781684	PTGS2/PLAU	2
C0038868	Progressive supranuclear palsy	2/19	176/21671	0.010242	0.0282808	0.00781684	GRN/APOE	2
C0018524	Hallucinations	2/19	178/21671	0.0104658	0.0282808	0.00781684	GRN/APOE	2
C0024198	Lyme Disease	2/19	178/21671	0.0104658	0.0282808	0.00781684	PTGS2/EEF1A1	2
C0006444	Bursitis	1/19	12/21671	0.010473	0.0282808	0.00781684	PTGS2	1
C0010474	Curling Ulcer	1/19	12/21671	0.010473	0.0282808	0.00781684	PTGS2	1
C0030422	Extra-Adrenal Paraganglioma	1/19	12/21671	0.010473	0.0282808	0.00781684	SDHC	1
C0030581	Parotid Neoplasms	1/19	12/21671	0.010473	0.0282808	0.00781684	LEP	1
C0033831	Psychological pseudocyesis	1/19	12/21671	0.010473	0.0282808	0.00781684	LEP	1
C0033893	Tension Headache	1/19	12/21671	0.010473	0.0282808	0.00781684	APOE	1
C0038219	Status Dysraphicus	1/19	12/21671	0.010473	0.0282808	0.00781684	PDGFRA	1
C0038874	Supratentorial Neoplasms	1/19	12/21671	0.010473	0.0282808	0.00781684	PDGFRA	1
C0042140	Uterine Prolapse	1/19	12/21671	0.010473	0.0282808	0.00781684	EFEMP1	1
C0149645	Cervical myelopathy	1/19	12/21671	0.010473	0.0282808	0.00781684	APOE	1
C0151691	Decreased HDL cholesterol concentration	1/19	12/21671	0.010473	0.0282808	0.00781684	APOE	1
C0151864	Disorder of pregnancy	1/19	12/21671	0.010473	0.0282808	0.00781684	LEP	1
C0205769	Myxopapillary ependymoma	1/19	12/21671	0.010473	0.0282808	0.00781684	PDGFRA	1
C0269011	Increased size of penis	1/19	12/21671	0.010473	0.0282808	0.00781684	FGFR1	1
C0270500	Coprophilia (disorder)	1/19	12/21671	0.010473	0.0282808	0.00781684	PTGS2	1
C0342513	Idiopathic hirsutism	1/19	12/21671	0.010473	0.0282808	0.00781684	AR	1
C0393911	Pure Autonomic Failure	1/19	12/21671	0.010473	0.0282808	0.00781684	PLAU	1
C0442887	Septal hypertrophy	1/19	12/21671	0.010473	0.0282808	0.00781684	LEP	1
C0457193	Soft tissue mass	1/19	12/21671	0.010473	0.0282808	0.00781684	LEP	1
C0474368	Labor Pain	1/19	12/21671	0.010473	0.0282808	0.00781684	LEP	1
C0730557	Emotional abuse	1/19	12/21671	0.010473	0.0282808	0.00781684	GRN	1
C0751007	Intracranial Atherosclerosis	1/19	12/21671	0.010473	0.0282808	0.00781684	APOE	1
C0751230	Hypothalamic Dysfunction Syndromes	1/19	12/21671	0.010473	0.0282808	0.00781684	LEP	1
C1333500	Extragastrointestinal Gastrointestinal Stromal Tumor	1/19	12/21671	0.010473	0.0282808	0.00781684	PDGFRA	1
C1456418	Absence of muscle	1/19	12/21671	0.010473	0.0282808	0.00781684	LEP	1
C1515283	Testicular gonadoblastoma	1/19	12/21671	0.010473	0.0282808	0.00781684	AR	1
C1563719	Kallmann Syndrome 1	1/19	12/21671	0.010473	0.0282808	0.00781684	FGFR1	1
C1704981	Hyperparathyroidism-Jaw Tumor Syndrome	1/19	12/21671	0.010473	0.0282808	0.00781684	FGFR1	1
C1833308	NEURONOPATHY, DISTAL HEREDITARY MOTOR, TYPE V	1/19	12/21671	0.010473	0.0282808	0.00781684	BSCL2	1
C1842229	Broad metacarpals	1/19	12/21671	0.010473	0.0282808	0.00781684	FGFR1	1
C1858970	Chronic noninfectious lymphadenopathy	1/19	12/21671	0.010473	0.0282808	0.00781684	FAS	1
C1862596	Familial hypobetalipoproteinemia	1/19	12/21671	0.010473	0.0282808	0.00781684	APOE	1
C2051831	Pectus excavatum	1/19	12/21671	0.010473	0.0282808	0.00781684	AR	1
C2242482	Exacerbation of idiopathic pulmonary fibrosis	1/19	12/21671	0.010473	0.0282808	0.00781684	LEP	1
C2931276	Spastic paraplegia 17	1/19	12/21671	0.010473	0.0282808	0.00781684	BSCL2	1
C3532942	Mixed dementia	1/19	12/21671	0.010473	0.0282808	0.00781684	APOE	1
C3658266	Prostatic Cancer, Castration-Resistant	1/19	12/21671	0.010473	0.0282808	0.00781684	AR	1
C3661519	Hereditary Motor Neuronopathy	1/19	12/21671	0.010473	0.0282808	0.00781684	BSCL2	1
C3840252	Pseudomyogenic (epithelioid sarcoma-like) hemangioendothelioma	1/19	12/21671	0.010473	0.0282808	0.00781684	PDGFRA	1
C4024949	Generalized hyperreflexia	1/19	12/21671	0.010473	0.0282808	0.00781684	EEF2	1
C4025887	Abnormal oral cavity morphology	1/19	12/21671	0.010473	0.0282808	0.00781684	BSCL2	1
C4082769	Chronic Traumatic Encephalopathy	1/19	12/21671	0.010473	0.0282808	0.00781684	APOE	1
C4275079	Posterior cortical atrophy syndrome	1/19	12/21671	0.010473	0.0282808	0.00781684	GRN	1
C4476910	Thin-cap fibroatheroma	1/19	12/21671	0.010473	0.0282808	0.00781684	APOE	1
C3250443	MYOTONIC DYSTROPHY 1	2/19	179/21671	0.0105786	0.0285411	0.00788877	CEBPA/APOE	2
C0154830	Proliferative diabetic retinopathy	2/19	180/21671	0.0106919	0.0288216	0.00796632	FGFR1/APOE	2
C0399526	Class III malocclusion	2/19	181/21671	0.0108057	0.0290779	0.00803716	BSCL2/FGFR1	2
C2717836	Steroid Sulfatase Deficiency Disease	2/19	181/21671	0.0108057	0.0290779	0.00803716	PDGFRA/FGFR1	2
C0026918	Mycobacterium Infections	2/19	183/21671	0.011035	0.029249	0.00808445	PTGS2/PRDX1	2
C0346153	Breast Cancer, Familial	2/19	183/21671	0.011035	0.029249	0.00808445	IGFBP3/AR	2
C3714757	Juvenile rheumatoid arthritis	2/19	183/21671	0.011035	0.029249	0.00808445	LEP/FAS	2
C0206663	Neuroectodermal Tumor, Primitive	2/19	184/21671	0.0111505	0.029249	0.00808445	PTGS2/PDGFRA	2
C1096063	Drug Resistant Epilepsy	2/19	184/21671	0.0111505	0.029249	0.00808445	LEP/APOE	2
C0032897	Prader-Willi Syndrome	2/19	185/21671	0.0112665	0.029249	0.00808445	LEP/AR	2
C2609414	Acute kidney injury	2/19	185/21671	0.0112665	0.029249	0.00808445	PTGS2/AR	2
C0003742	Arcus Senilis	1/19	13/21671	0.0113411	0.029249	0.00808445	APOE	1
C0009460	Communication impairment	1/19	13/21671	0.0113411	0.029249	0.00808445	APOE	1
C0012619	disc disorder	1/19	13/21671	0.0113411	0.029249	0.00808445	APOE	1
C0018522	Hallermann's Syndrome	1/19	13/21671	0.0113411	0.029249	0.00808445	APOE	1
C0018924	Hemarthrosis	1/19	13/21671	0.0113411	0.029249	0.00808445	PLAU	1
C0032962	Pregnancy Complications	1/19	13/21671	0.0113411	0.029249	0.00808445	LEP	1
C0040962	Tricuspid Valve Prolapse	1/19	13/21671	0.0113411	0.029249	0.00808445	FGFR1	1
C0042484	Venous Engorgement	1/19	13/21671	0.0113411	0.029249	0.00808445	PTGS2	1
C0149886	Seizure, Febrile, Simple	1/19	13/21671	0.0113411	0.029249	0.00808445	APOE	1
C0151970	Ulcer of esophagus	1/19	13/21671	0.0113411	0.029249	0.00808445	FAS	1
C0152419	Interrupted aortic arch	1/19	13/21671	0.0113411	0.029249	0.00808445	FGFR1	1
C0178824	Reactive Hyperemia	1/19	13/21671	0.0113411	0.029249	0.00808445	PTGS2	1
C0206178	Cytomegalovirus Retinitis	1/19	13/21671	0.0113411	0.029249	0.00808445	PTGS2	1
C0206723	Sertoli-Leydig Cell Tumor	1/19	13/21671	0.0113411	0.029249	0.00808445	AR	1
C0206725	Subependymal Glioma	1/19	13/21671	0.0113411	0.029249	0.00808445	PDGFRA	1
C0234362	Synkinesis	1/19	13/21671	0.0113411	0.029249	0.00808445	FGFR1	1
C0266060	Anterior open bite	1/19	13/21671	0.0113411	0.029249	0.00808445	PDGFRA	1
C0271148	Secondary Open Angle Glaucoma	1/19	13/21671	0.0113411	0.029249	0.00808445	PTGS2	1
C0271527	Cryptogenic sexual precocity	1/19	13/21671	0.0113411	0.029249	0.00808445	PTGS2	1
C0333233	Active Hyperemia	1/19	13/21671	0.0113411	0.029249	0.00808445	PTGS2	1
C0338596	Spastic cerebral palsy	1/19	13/21671	0.0113411	0.029249	0.00808445	PTGS2	1
C0340170	Complicated pneumoconiosis	1/19	13/21671	0.0113411	0.029249	0.00808445	PLAU	1
C0342544	Idiopathic central precocious puberty	1/19	13/21671	0.0113411	0.029249	0.00808445	LEP	1
C0348890	Aplastic anemia, idiopathic	1/19	13/21671	0.0113411	0.029249	0.00808445	FAS	1
C0405581	Testicular dysfunction	1/19	13/21671	0.0113411	0.029249	0.00808445	LEP	1
C0451718	Non-obstructive reflux-associated chronic pyelonephritis (disorder)	1/19	13/21671	0.0113411	0.029249	0.00808445	PTGS2	1
C0476486	Generalized enlarged lymph nodes	1/19	13/21671	0.0113411	0.029249	0.00808445	FGFR1	1
C0677660	Emotional problems	1/19	13/21671	0.0113411	0.029249	0.00808445	LEP	1
C0686346	Gender Dysphoria	1/19	13/21671	0.0113411	0.029249	0.00808445	AR	1
C0858681	Vitiligo vulgaris	1/19	13/21671	0.0113411	0.029249	0.00808445	PDGFRA	1
C0878486	Arteriolosclerosis	1/19	13/21671	0.0113411	0.029249	0.00808445	APOE	1
C0936248	Chondroma	1/19	13/21671	0.0113411	0.029249	0.00808445	FGFR1	1
C1266051	Papillary microcarcinoma	1/19	13/21671	0.0113411	0.029249	0.00808445	PTGS2	1
C1318543	Fibrous histiocytoma of tendon sheath	1/19	13/21671	0.0113411	0.029249	0.00808445	AR	1
C1567742	Alport Syndrome, X-Linked	1/19	13/21671	0.0113411	0.029249	0.00808445	APOE	1
C1960443	Vasculitic neuropathy	1/19	13/21671	0.0113411	0.029249	0.00808445	PTGS2	1
C2609247	Adrenal incidentaloma	1/19	13/21671	0.0113411	0.029249	0.00808445	LEP	1
C2721566	Meniscal degeneration	1/19	13/21671	0.0113411	0.029249	0.00808445	PTGS2	1
C3495566	Reflux nephropathy (disorder)	1/19	13/21671	0.0113411	0.029249	0.00808445	PTGS2	1
C3805054	Prodromal Alzheimer's disease	1/19	13/21671	0.0113411	0.029249	0.00808445	APOE	1
C3887678	Central Nervous System Embryonal Tumor, Not Otherwise Specified	1/19	13/21671	0.0113411	0.029249	0.00808445	PDGFRA	1
C4021799	Restrictive behavior	1/19	13/21671	0.0113411	0.029249	0.00808445	GRN	1
C4024936	Temporal cortical atrophy	1/19	13/21671	0.0113411	0.029249	0.00808445	GRN	1
C1301034	Pancreatic intraepithelial neoplasia	2/19	186/21671	0.0113831	0.0293329	0.00810763	PTGS2/PLAU	2
C0022408	Arthropathy	2/19	187/21671	0.0115001	0.0295854	0.00817742	PTGS2/GRN	2
C0033375	Prolactinoma	2/19	187/21671	0.0115001	0.0295854	0.00817742	PTGS2/FGFR1	2
C0009782	Connective Tissue Diseases	2/19	188/21671	0.0116177	0.0297891	0.00823372	LEP/EFEMP1	2
C0152421	Macrotia	2/19	188/21671	0.0116177	0.0297891	0.00823372	BSCL2/PRDX1	2
C0221505	Lesion of brain	2/19	188/21671	0.0116177	0.0297891	0.00823372	PTGS2/APOE	2
C0243038	Carcinoma, Lewis Lung	2/19	188/21671	0.0116177	0.0297891	0.00823372	PTGS2/FGFR1	2
C0022650	Kidney Calculi	2/19	190/21671	0.0118546	0.0300499	0.00830581	EEF1A1/AR	2
C0023343	Leprosy	2/19	190/21671	0.0118546	0.0300499	0.00830581	PCK1/APOE	2
C0009952	Febrile Convulsions	2/19	192/21671	0.0120935	0.0300499	0.00830581	PTGS2/APOE	2
C0151526	Premature Birth	2/19	192/21671	0.0120935	0.0300499	0.00830581	PTGS2/FGFR1	2
C0010273	Craniofacial Dysostosis	1/19	14/21671	0.0122084	0.0300499	0.00830581	FGFR1	1
C0028432	Nose Diseases	1/19	14/21671	0.0122084	0.0300499	0.00830581	PTGS2	1
C0029411	Osteoarthropathy, Primary Hypertrophic	1/19	14/21671	0.0122084	0.0300499	0.00830581	PTGS2	1
C0032827	Potassium Deficiency	1/19	14/21671	0.0122084	0.0300499	0.00830581	AR	1
C0035012	Reiter Syndrome	1/19	14/21671	0.0122084	0.0300499	0.00830581	PTGS2	1
C0037316	Sleep Deprivation	1/19	14/21671	0.0122084	0.0300499	0.00830581	EEF2	1
C0037952	Spinocerebellar Degeneration	1/19	14/21671	0.0122084	0.0300499	0.00830581	APOE	1
C0153453	Malignant tumor of extrahepatic bile duct	1/19	14/21671	0.0122084	0.0300499	0.00830581	PTGS2	1
C0205816	Leiomyosarcoma, Myxoid	1/19	14/21671	0.0122084	0.0300499	0.00830581	PTGS2	1
C0233522	Inappropriate behavior	1/19	14/21671	0.0122084	0.0300499	0.00830581	GRN	1
C0239831	Hand muscle weakness	1/19	14/21671	0.0122084	0.0300499	0.00830581	BSCL2	1
C0242788	Breast Neoplasms, Male	1/19	14/21671	0.0122084	0.0300499	0.00830581	AR	1
C0277919	Postthrombotic Syndrome	1/19	14/21671	0.0122084	0.0300499	0.00830581	LEP	1
C0302332	Poisoning syndrome	1/19	14/21671	0.0122084	0.0300499	0.00830581	APOE	1
C0338445	Familial Alzheimer's disease of early onset	1/19	14/21671	0.0122084	0.0300499	0.00830581	APOE	1
C0345960	Giant cell carcinoma of lung	1/19	14/21671	0.0122084	0.0300499	0.00830581	PLAU	1
C0406500	Lipodermatosclerosis	1/19	14/21671	0.0122084	0.0300499	0.00830581	PLAU	1
C0424290	Compulsive hoarding	1/19	14/21671	0.0122084	0.0300499	0.00830581	GRN	1
C0584837	Choanal stenosis	1/19	14/21671	0.0122084	0.0300499	0.00830581	FGFR1	1
C0730321	Punctate inner choroidopathy	1/19	14/21671	0.0122084	0.0300499	0.00830581	PTGS2	1
C0742034	cerebellar function	1/19	14/21671	0.0122084	0.0300499	0.00830581	PTGS2	1
C0795687	Cerebral arterial thrombosis	1/19	14/21671	0.0122084	0.0300499	0.00830581	APOE	1
C0853888	Hypocomplementaemia	1/19	14/21671	0.0122084	0.0300499	0.00830581	LEP	1
C1263762	Endocervical adenocarcinoma	1/19	14/21671	0.0122084	0.0300499	0.00830581	PTGS2	1
C1299237	Endocervical Carcinoma	1/19	14/21671	0.0122084	0.0300499	0.00830581	PTGS2	1
C1335110	Oligodendroglial Neoplasm	1/19	14/21671	0.0122084	0.0300499	0.00830581	PDGFRA	1
C1387805	Episodic paroxysmal anxiety	1/19	14/21671	0.0122084	0.0300499	0.00830581	SDHC	1
C1504412	Testotoxicosis	1/19	14/21671	0.0122084	0.0300499	0.00830581	PTGS2	1
C1541567	Adult Oligodendroglial Tumor	1/19	14/21671	0.0122084	0.0300499	0.00830581	PDGFRA	1
C1838578	Progressive encephalopathy	1/19	14/21671	0.0122084	0.0300499	0.00830581	BSCL2	1
C1839532	Low plasma citrulline	1/19	14/21671	0.0122084	0.0300499	0.00830581	PCK1	1
C1846545	Autoimmune Lymphoproliferative Syndrome Type 2B	1/19	14/21671	0.0122084	0.0300499	0.00830581	FAS	1
C1868393	Elevated urinary epinephrine	1/19	14/21671	0.0122084	0.0300499	0.00830581	SDHC	1
C1868717	Behavioural and psychiatric symptoms of dementia	1/19	14/21671	0.0122084	0.0300499	0.00830581	APOE	1
C1868885	Uncontrolled hypertension	1/19	14/21671	0.0122084	0.0300499	0.00830581	LEP	1
C1970109	AROMATASE EXCESS SYNDROME	1/19	14/21671	0.0122084	0.0300499	0.00830581	AR	1
C2047886	(Idiopathic) normal pressure hydrocephalus	1/19	14/21671	0.0122084	0.0300499	0.00830581	APOE	1
C2930617	Pulmonary Fibrosis - from Asbestos Exposure	1/19	14/21671	0.0122084	0.0300499	0.00830581	PRDX1	1
C3495721	Spitzoid melanoma	1/19	14/21671	0.0122084	0.0300499	0.00830581	GRN	1
C4020848	Aneurysmal disease	1/19	14/21671	0.0122084	0.0300499	0.00830581	PRDX1	1
C4021584	Frontotemporal cerebral atrophy	1/19	14/21671	0.0122084	0.0300499	0.00830581	GRN	1
C4045968	Altitude Hypoxia	1/19	14/21671	0.0122084	0.0300499	0.00830581	PTGS2	1
C4049636	ROSE Cluster 1	1/19	14/21671	0.0122084	0.0300499	0.00830581	AR	1
C4316789	Partial lipodystrophy	1/19	14/21671	0.0122084	0.0300499	0.00830581	LEP	1
C4749367	Mesial temporal lobe epilepsy with hippocampal sclerosis	1/19	14/21671	0.0122084	0.0300499	0.00830581	APOE	1
C0027626	Neoplasm Invasiveness	2/19	193/21671	0.0122138	0.0300499	0.00830581	PLAU/EEF2	2
C0751688	Malignant Squamous Cell Neoplasm	2/19	193/21671	0.0122138	0.0300499	0.00830581	PTGS2/FGFR1	2
C0017921	Glycogen storage disease type II	2/19	194/21671	0.0123346	0.0303231	0.00838131	EFEMP1/APOE	2
C0013170	Drug habituation	2/19	196/21671	0.0125779	0.0307988	0.00851282	LEP/APOE	2
C0034012	Delayed Puberty	2/19	196/21671	0.0125779	0.0307988	0.00851282	BSCL2/FGFR1	2
C0036920	Sezary Syndrome	2/19	196/21671	0.0125779	0.0307988	0.00851282	FGFR1/FAS	2
C0740394	Hyperuricemia	2/19	196/21671	0.0125779	0.0307988	0.00851282	AR/APOE	2
C1527349	Ductal Breast Carcinoma	2/19	196/21671	0.0125779	0.0307988	0.00851282	EEF1A1/AR	2
C0003962	Ascites	2/19	198/21671	0.0128232	0.0310356	0.00857827	PTGS2/LEP	2
C0023281	Leishmaniasis	2/19	198/21671	0.0128232	0.0310356	0.00857827	LEP/EEF2	2
C0034152	Henoch-Schoenlein Purpura	2/19	198/21671	0.0128232	0.0310356	0.00857827	BSCL2/PLAU	2
C0278660	Adult Synovial Sarcoma	2/19	198/21671	0.0128232	0.0310356	0.00857827	PTGS2/PDGFRA	2
C0279982	Childhood Synovial Sarcoma	2/19	198/21671	0.0128232	0.0310356	0.00857827	PTGS2/PDGFRA	2
C0699949	airway disease	2/19	198/21671	0.0128232	0.0310356	0.00857827	PTGS2/APOE	2
C0079588	Ichthyosis, X-Linked	2/19	199/21671	0.0129466	0.0310356	0.00857827	PDGFRA/FGFR1	2
C0009021	Clonorchiasis	1/19	15/21671	0.013075	0.0310356	0.00857827	FAS	1
C0014132	Endocrine Gland Neoplasms	1/19	15/21671	0.013075	0.0310356	0.00857827	IGFBP3	1
C0018566	Congenital Hand Deformities	1/19	15/21671	0.013075	0.0310356	0.00857827	FGFR1	1
C0027858	Neuroma	1/19	15/21671	0.013075	0.0310356	0.00857827	LEP	1
C0029799	Other specified forms of pleural effusion, except tuberculous	1/19	15/21671	0.013075	0.0310356	0.00857827	PTGS2	1
C0031154	Peritonitis	1/19	15/21671	0.013075	0.0310356	0.00857827	FAS	1
C0079102	Cerebral Thrombosis	1/19	15/21671	0.013075	0.0310356	0.00857827	APOE	1
C0079294	Epidermolysis Bullosa Dystrophica	1/19	15/21671	0.013075	0.0310356	0.00857827	IGFBP3	1
C0085923	soft neurological signs	1/19	15/21671	0.013075	0.0310356	0.00857827	APOE	1
C0149887	Slipped Capital Femoral Epiphyses	1/19	15/21671	0.013075	0.0310356	0.00857827	LEP	1
C0152095	Patau syndrome	1/19	15/21671	0.013075	0.0310356	0.00857827	APOE	1
C0221209	Pelvic kidney	1/19	15/21671	0.013075	0.0310356	0.00857827	FGFR1	1
C0221253	Xanthoma tendinosum	1/19	15/21671	0.013075	0.0310356	0.00857827	APOE	1
C0235394	Wasting	1/19	15/21671	0.013075	0.0310356	0.00857827	EEF1A1	1
C0263477	Female pattern alopecia (disorder)	1/19	15/21671	0.013075	0.0310356	0.00857827	AR	1
C0265344	Donohue Syndrome	1/19	15/21671	0.013075	0.0310356	0.00857827	LEP	1
C0266508	Rachischisis	1/19	15/21671	0.013075	0.0310356	0.00857827	PDGFRA	1
C0340569	Internal Carotid Artery Stenosis	1/19	15/21671	0.013075	0.0310356	0.00857827	APOE	1
C0730303	Capillary hemangioma of retina	1/19	15/21671	0.013075	0.0310356	0.00857827	SDHC	1
C1332243	Adenocarcinoma of ampulla of Vater	1/19	15/21671	0.013075	0.0310356	0.00857827	PDGFRA	1
C1333993	hereditary paraganglioma	1/19	15/21671	0.013075	0.0310356	0.00857827	SDHC	1
C1519086	Pilomyxoid astrocytoma	1/19	15/21671	0.013075	0.0310356	0.00857827	FGFR1	1
C1656427	Early onset schizophrenia	1/19	15/21671	0.013075	0.0310356	0.00857827	APOE	1
C1858981	Antineutrophil antibody positivity	1/19	15/21671	0.013075	0.0310356	0.00857827	FAS	1
C1866751	Spinocerebellar tract degeneration	1/19	15/21671	0.013075	0.0310356	0.00857827	APOE	1
C2363866	Traumatic occlusion	1/19	15/21671	0.013075	0.0310356	0.00857827	PTGS2	1
C2931196	Craniofacial dysostosis type 1	1/19	15/21671	0.013075	0.0310356	0.00857827	FGFR1	1
C3554224	LEPTIN DEFICIENCY OR DYSFUNCTION	1/19	15/21671	0.013075	0.0310356	0.00857827	LEP	1
C3839589	Secondary osteoporosis	1/19	15/21671	0.013075	0.0310356	0.00857827	LEP	1
C4022998	Arachnoid hemangiomatosis	1/19	15/21671	0.013075	0.0310356	0.00857827	SDHC	1
C4023099	Elevated urinary dopamine	1/19	15/21671	0.013075	0.0310356	0.00857827	SDHC	1
C4025594	Positive regitine blocking test	1/19	15/21671	0.013075	0.0310356	0.00857827	SDHC	1
C4025626	Elevated urinary norepinephrine	1/19	15/21671	0.013075	0.0310356	0.00857827	SDHC	1
C0003125	Anorexia Nervosa	2/19	202/21671	0.0133201	0.0315933	0.00873241	PTGS2/LEP	2
C0021367	Mammary Ductal Carcinoma	1/19	16/21671	0.0139409	0.0320167	0.00884944	PTGS2	1
C0038449	Stricture of artery	1/19	16/21671	0.0139409	0.0320167	0.00884944	BSCL2	1
C0039584	Testicular Diseases	1/19	16/21671	0.0139409	0.0320167	0.00884944	FAS	1
C0151950	Deep thrombophlebitis	1/19	16/21671	0.0139409	0.0320167	0.00884944	LEP	1
C0205874	Papilloma, Squamous Cell	1/19	16/21671	0.0139409	0.0320167	0.00884944	PTGS2	1
C0221273	Juvenile polyp	1/19	16/21671	0.0139409	0.0320167	0.00884944	PTGS2	1
C0235522	Disorder of vein	1/19	16/21671	0.0139409	0.0320167	0.00884944	EFEMP1	1
C0237653	Immunologic hypersensitivity	1/19	16/21671	0.0139409	0.0320167	0.00884944	FAS	1
C0267055	Erosive esophagitis	1/19	16/21671	0.0139409	0.0320167	0.00884944	PTGS2	1
C0333291	Bleeding ulcer	1/19	16/21671	0.0139409	0.0320167	0.00884944	PTGS2	1
C0334233	Pleomorphic carcinoma	1/19	16/21671	0.0139409	0.0320167	0.00884944	PDGFRA	1
C0342538	Constitutional delay of growth and puberty	1/19	16/21671	0.0139409	0.0320167	0.00884944	LEP	1
C0346037	Acral Lentiginous Malignant Melanoma	1/19	16/21671	0.0139409	0.0320167	0.00884944	PDGFRA	1
C0410529	Hypochondroplasia (disorder)	1/19	16/21671	0.0139409	0.0320167	0.00884944	FGFR1	1
C0522357	Vertigo, Paroxysmal	1/19	16/21671	0.0139409	0.0320167	0.00884944	SDHC	1
C0917981	Progressive Muscular Atrophy	1/19	16/21671	0.0139409	0.0320167	0.00884944	AR	1
C1266157	Intratubular malignant germ cells	1/19	16/21671	0.0139409	0.0320167	0.00884944	AR	1
C1456687	Polio and Post-Polio Syndrome	1/19	16/21671	0.0139409	0.0320167	0.00884944	FAS	1
C1511566	cutaneous B-cell non-Hodgkin lymphoma	1/19	16/21671	0.0139409	0.0320167	0.00884944	APOE	1
C1515091	Surgically-Created Resection Cavity	1/19	16/21671	0.0139409	0.0320167	0.00884944	GRN	1
C1704330	Dental Diseases	1/19	16/21671	0.0139409	0.0320167	0.00884944	LEP	1
C1720860	Familial Partial Lipodystrophy, Type 2	1/19	16/21671	0.0139409	0.0320167	0.00884944	LEP	1
C1839042	Upper motor neuron dysfunction	1/19	16/21671	0.0139409	0.0320167	0.00884944	GRN	1
C1840238	Midnasal stenosis	1/19	16/21671	0.0139409	0.0320167	0.00884944	FGFR1	1
C1850938	FUNDUS DYSTROPHY, PSEUDOINFLAMMATORY, OF SORSBY	1/19	16/21671	0.0139409	0.0320167	0.00884944	EFEMP1	1
C1863051	ALZHEIMER DISEASE 2	1/19	16/21671	0.0139409	0.0320167	0.00884944	APOE	1
C1868528	Orthostatic hypotension due to autonomic dysfunction	1/19	16/21671	0.0139409	0.0320167	0.00884944	LEP	1
C1969913	Generalized hyperkeratosis	1/19	16/21671	0.0139409	0.0320167	0.00884944	SDHC	1
C2228039	Ankle weakness	1/19	16/21671	0.0139409	0.0320167	0.00884944	BSCL2	1
C2713442	Polyposis, Adenomatous Intestinal	1/19	16/21671	0.0139409	0.0320167	0.00884944	PTGS2	1
C2713443	Familial Intestinal Polyposis	1/19	16/21671	0.0139409	0.0320167	0.00884944	PTGS2	1
C2931150	Synostotic Anterior Plagiocephaly	1/19	16/21671	0.0139409	0.0320167	0.00884944	FGFR1	1
C2955673	Urate nephropathy	1/19	16/21671	0.0139409	0.0320167	0.00884944	PTGS2	1
C3494623	Mild dementia	1/19	16/21671	0.0139409	0.0320167	0.00884944	APOE	1
C3898877	hormone-resistant prostate cancer	1/19	16/21671	0.0139409	0.0320167	0.00884944	AR	1
C4021020	Non-midline cleft lip	1/19	16/21671	0.0139409	0.0320167	0.00884944	FGFR1	1
C4022020	Mucosal telangiectasiae	1/19	16/21671	0.0139409	0.0320167	0.00884944	SDHC	1
C4025763	Abnormality of the rib cage	1/19	16/21671	0.0139409	0.0320167	0.00884944	AR	1
C4054325	Obesity Related Glomerulopathy	1/19	16/21671	0.0139409	0.0320167	0.00884944	LEP	1
C4293708	Recurrent paroxysmal headache	1/19	16/21671	0.0139409	0.0320167	0.00884944	SDHC	1
C4324477	Transformation to acute myeloid leukaemia	1/19	16/21671	0.0139409	0.0320167	0.00884944	FGFR1	1
C4551903	Total anomalous pulmonary venous return	1/19	16/21671	0.0139409	0.0320167	0.00884944	PDGFRA	1
C0009447	Common Variable Immunodeficiency	2/19	207/21671	0.0139531	0.0320167	0.00884944	AR/FAS	2
C0150055	Chronic pain	2/19	207/21671	0.0139531	0.0320167	0.00884944	PTGS2/LEP	2
C0007959	Charcot-Marie-Tooth Disease	2/19	208/21671	0.0140812	0.0322868	0.00892411	BSCL2/EEF1A1	2
C0008354	Cholera	2/19	209/21671	0.0142099	0.0325337	0.00899235	LEP/APOE	2
C3714948	PACHYONYCHIA CONGENITA 3	2/19	209/21671	0.0142099	0.0325337	0.00899235	PLAU/AR	2
C0239676	High forehead	2/19	211/21671	0.0144688	0.0330776	0.00914266	PRDX1/FGFR1	2
C0730328	Central Serous Chorioretinopathy	2/19	211/21671	0.0144688	0.0330776	0.00914266	PTGS2/AR	2
C1153706	Endometrial adenocarcinoma	2/19	212/21671	0.014599	0.0331399	0.00915989	PTGS2/AR	2
C0039273	Talipes cavus	2/19	213/21671	0.0147297	0.0331399	0.00915989	BSCL2/FGFR1	2
C0241910	Autoimmune Chronic Hepatitis	2/19	213/21671	0.0147297	0.0331399	0.00915989	LEP/FAS	2
C0019342	Genital Herpes	1/19	17/21671	0.0148061	0.0331399	0.00915989	APOE	1
C0033038	Premature Ejaculation	1/19	17/21671	0.0148061	0.0331399	0.00915989	AR	1
C0236075	Menopausal symptom	1/19	17/21671	0.0148061	0.0331399	0.00915989	AR	1
C0267159	Superficial gastritis	1/19	17/21671	0.0148061	0.0331399	0.00915989	PTGS2	1
C0280218	stage, bladder cancer	1/19	17/21671	0.0148061	0.0331399	0.00915989	FGFR1	1
C0334292	Tubular adenoma	1/19	17/21671	0.0148061	0.0331399	0.00915989	PTGS2	1
C0334619	HODGKIN'S AND NON-HODGKIN'S LYMPHOMA	1/19	17/21671	0.0148061	0.0331399	0.00915989	FAS	1
C0410719	Deformity of bone	1/19	17/21671	0.0148061	0.0331399	0.00915989	PRDX1	1
C0422943	Visual symptoms	1/19	17/21671	0.0148061	0.0331399	0.00915989	EFEMP1	1
C0543698	Hypersensitive syndrome	1/19	17/21671	0.0148061	0.0331399	0.00915989	APOE	1
C0744620	Metastatic Head and Neck Squamous Cell Carcinoma	1/19	17/21671	0.0148061	0.0331399	0.00915989	FGFR1	1
C0751340	Myasthenia Gravis, Ocular	1/19	17/21671	0.0148061	0.0331399	0.00915989	FAS	1
C0751617	Semilobar Holoprosencephaly	1/19	17/21671	0.0148061	0.0331399	0.00915989	FGFR1	1
C0854706	Neonatal infection	1/19	17/21671	0.0148061	0.0331399	0.00915989	LEP	1
C1142253	Arthrofibrosis	1/19	17/21671	0.0148061	0.0331399	0.00915989	PTGS2	1
C1266177	Dysembryoplastic neuroepithelial tumor	1/19	17/21671	0.0148061	0.0331399	0.00915989	FGFR1	1
C1274648	Segmental vitiligo	1/19	17/21671	0.0148061	0.0331399	0.00915989	PTGS2	1
C1299433	Left main coronary artery disease	1/19	17/21671	0.0148061	0.0331399	0.00915989	PTGS2	1
C1367536	Nasopharyngeal Angiofibroma	1/19	17/21671	0.0148061	0.0331399	0.00915989	AR	1
C1834674	BETHLEM MYOPATHY 1	1/19	17/21671	0.0148061	0.0331399	0.00915989	LEP	1
C1848178	Female external genitalia in individual with 46,XY karyotype	1/19	17/21671	0.0148061	0.0331399	0.00915989	AR	1
C1868394	Elevated calcitonin	1/19	17/21671	0.0148061	0.0331399	0.00915989	SDHC	1
C2712907	obsolete Combined hyperlipidemia	1/19	17/21671	0.0148061	0.0331399	0.00915989	APOE	1
C2732838	Neoplasm of skeletal system	1/19	17/21671	0.0148061	0.0331399	0.00915989	FGFR1	1
C4021343	Broad hallux phalanx	1/19	17/21671	0.0148061	0.0331399	0.00915989	FGFR1	1
C4021977	Visceral angiomatosis	1/19	17/21671	0.0148061	0.0331399	0.00915989	FGFR1	1
C0220621	Childhood Acute Myeloid Leukemia	2/19	215/21671	0.0149927	0.0335334	0.00926866	CEBPA/FAS	2
C0030552	Paresis	2/19	216/21671	0.0151249	0.0338049	0.00934369	LEP/AR	2
C0034935	Babinski Reflex	2/19	218/21671	0.015391	0.0340902	0.00942256	BSCL2/EEF2	2
C1861453	Pseudohyperkalemia Cardiff	2/19	218/21671	0.015391	0.0340902	0.00942256	LEP/APOE	2
C0854723	Retinal Dystrophies	2/19	219/21671	0.0155248	0.0340902	0.00942256	GRN/EFEMP1	2
C0040028	Thrombocythemia, Essential	2/19	220/21671	0.0156591	0.0340902	0.00942256	PDGFRA/AR	2
C0003460	Anuria	1/19	18/21671	0.0156705	0.0340902	0.00942256	PLAU	1
C0025221	Meleda Disease	1/19	18/21671	0.0156705	0.0340902	0.00942256	PLAU	1
C0035457	Rhinitis, Allergic, Perennial	1/19	18/21671	0.0156705	0.0340902	0.00942256	PTGS2	1
C0080203	Tachyarrhythmia	1/19	18/21671	0.0156705	0.0340902	0.00942256	LEP	1
C0085582	Retrobulbar Neuritis	1/19	18/21671	0.0156705	0.0340902	0.00942256	FAS	1
C0085692	Hemorrhagic cystitis	1/19	18/21671	0.0156705	0.0340902	0.00942256	PTGS2	1
C0205875	Papillomatosis	1/19	18/21671	0.0156705	0.0340902	0.00942256	PTGS2	1
C0206142	Eosinophilic leukemia	1/19	18/21671	0.0156705	0.0340902	0.00942256	PDGFRA	1
C0206666	Trophoblastic Tumor, Placental Site	1/19	18/21671	0.0156705	0.0340902	0.00942256	AR	1
C0206709	Cystadenoma, Serous	1/19	18/21671	0.0156705	0.0340902	0.00942256	AR	1
C0263420	Hyperkeratosis lenticularis perstans	1/19	18/21671	0.0156705	0.0340902	0.00942256	APOE	1
C0267663	Congenital secretory diarrhea, sodium type (disorder)	1/19	18/21671	0.0156705	0.0340902	0.00942256	PTGS2	1
C0268393	Familial Cerebral Amyloid Angiopathy	1/19	18/21671	0.0156705	0.0340902	0.00942256	APOE	1
C0333355	Inflammatory disease of mucous membrane	1/19	18/21671	0.0156705	0.0340902	0.00942256	PTGS2	1
C0334409	Leydig cell tumor, benign	1/19	18/21671	0.0156705	0.0340902	0.00942256	AR	1
C0338460	Argyrophilic grain disease	1/19	18/21671	0.0156705	0.0340902	0.00942256	APOE	1
C0342527	Deficiency of testosterone biosynthesis	1/19	18/21671	0.0156705	0.0340902	0.00942256	AR	1
C0600467	Neurogenic Inflammation	1/19	18/21671	0.0156705	0.0340902	0.00942256	PTGS2	1
C0751071	Familial Dementia	1/19	18/21671	0.0156705	0.0340902	0.00942256	GRN	1
C1533568	fertility disorders	1/19	18/21671	0.0156705	0.0340902	0.00942256	LEP	1
C1706412	Lipidemias	1/19	18/21671	0.0156705	0.0340902	0.00942256	APOE	1
C1836392	Dysmetric saccades	1/19	18/21671	0.0156705	0.0340902	0.00942256	EEF2	1
C1845118	SHORT STATURE, IDIOPATHIC, X-LINKED	1/19	18/21671	0.0156705	0.0340902	0.00942256	IGFBP3	1
C1846434	Hypoplastic scapulae	1/19	18/21671	0.0156705	0.0340902	0.00942256	FGFR1	1
C1859775	Anterior pituitary hypoplasia	1/19	18/21671	0.0156705	0.0340902	0.00942256	FGFR1	1
C3152182	Anterior chamber anomalies	1/19	18/21671	0.0156705	0.0340902	0.00942256	FGFR1	1
C4019436	Antiphospholipid antibody positivity	1/19	18/21671	0.0156705	0.0340902	0.00942256	FAS	1
C4022675	Increased female libido	1/19	18/21671	0.0156705	0.0340902	0.00942256	FGFR1	1
C4022798	Abnormal brain FDG positron emission tomography	1/19	18/21671	0.0156705	0.0340902	0.00942256	GRN	1
C4024641	Enlarged polycystic ovaries	1/19	18/21671	0.0156705	0.0340902	0.00942256	SDHC	1
C4025901	Abnormality of body height	1/19	18/21671	0.0156705	0.0340902	0.00942256	FGFR1	1
C4317171	Adolescent Obesity	1/19	18/21671	0.0156705	0.0340902	0.00942256	LEP	1
C4551902	Craniosynostosis, Type 1	1/19	18/21671	0.0156705	0.0340902	0.00942256	FGFR1	1
C4759295	Non-metastatic prostate cancer	1/19	18/21671	0.0156705	0.0340902	0.00942256	PLAU	1
C0010709	Cyst	2/19	221/21671	0.0157939	0.0343345	0.00949008	SDHC/AR	2
C0013404	Dyspnea	2/19	222/21671	0.0159292	0.0346044	0.00956467	LEP/APOE	2
C0206687	Carcinoma, Endometrioid	2/19	223/21671	0.016065	0.0348506	0.00963272	IGFBP3/AR	2
C1306837	Papillary Renal Cell Carcinoma	2/19	223/21671	0.016065	0.0348506	0.00963272	PTGS2/EEF2	2
C0019189	Hepatitis, Chronic	2/19	224/21671	0.0162013	0.0350589	0.0096903	PTGS2/FAS	2
C0007133	Carcinoma, Papillary	2/19	225/21671	0.0163381	0.0350589	0.0096903	PTGS2/FAS	2
C0231528	Myalgia	2/19	226/21671	0.0164754	0.0350589	0.0096903	PDGFRA/FAS	2
C0019625	Sinus histiocytosis	1/19	19/21671	0.0165342	0.0350589	0.0096903	FAS	1
C0021832	Intestinal Diseases, Parasitic	1/19	19/21671	0.0165342	0.0350589	0.0096903	LEP	1
C0085138	Choroid Plexus Neoplasms	1/19	19/21671	0.0165342	0.0350589	0.0096903	FGFR1	1
C0155210	Eyelid Xanthoma	1/19	19/21671	0.0165342	0.0350589	0.0096903	APOE	1
C0206637	Mesenchymal Chondrosarcoma	1/19	19/21671	0.0165342	0.0350589	0.0096903	PDGFRA	1
C0221155	Systolic hypertension	1/19	19/21671	0.0165342	0.0350589	0.0096903	APOE	1
C0264936	Secondary pulmonary hypertension	1/19	19/21671	0.0165342	0.0350589	0.0096903	AR	1
C0334371	Secretory breast carcinoma	1/19	19/21671	0.0165342	0.0350589	0.0096903	FGFR1	1
C0340375	Subaortic stenosis	1/19	19/21671	0.0165342	0.0350589	0.0096903	FGFR1	1
C0344539	Hypoplasia of iris	1/19	19/21671	0.0165342	0.0350589	0.0096903	FGFR1	1
C0520743	Mediastinal lymphadenopathy	1/19	19/21671	0.0165342	0.0350589	0.0096903	APOE	1
C0521670	Cranial nerve compression	1/19	19/21671	0.0165342	0.0350589	0.0096903	SDHC	1
C0576225	Long foot	1/19	19/21671	0.0165342	0.0350589	0.0096903	BSCL2	1
C0586407	Skin symptom	1/19	19/21671	0.0165342	0.0350589	0.0096903	GRN	1
C0677950	Stage IV Colorectal Cancer	1/19	19/21671	0.0165342	0.0350589	0.0096903	PTGS2	1
C0728829	Congenital pes cavus	1/19	19/21671	0.0165342	0.0350589	0.0096903	FGFR1	1
C0752203	Dystonia, Primary	1/19	19/21671	0.0165342	0.0350589	0.0096903	APOE	1
C0856120	Multiple sclerosis relapse	1/19	19/21671	0.0165342	0.0350589	0.0096903	FAS	1
C1260880	Rhinorrhea	1/19	19/21671	0.0165342	0.0350589	0.0096903	PLAU	1
C1261287	Stenosis	1/19	19/21671	0.0165342	0.0350589	0.0096903	APOE	1
C1333944	Paraganglioma of head and neck	1/19	19/21671	0.0165342	0.0350589	0.0096903	SDHC	1
C1510489	Cerebral Amyloid Angiopathy, Hereditary	1/19	19/21671	0.0165342	0.0350589	0.0096903	APOE	1
C2677092	MYD88 Deficiency	1/19	19/21671	0.0165342	0.0350589	0.0096903	PTGS2	1
C2919755	Testicular dysgenesis syndrome	1/19	19/21671	0.0165342	0.0350589	0.0096903	AR	1
C2987145	Pancreatic Intraepithelial Neoplasia-3	1/19	19/21671	0.0165342	0.0350589	0.0096903	PTGS2	1
C3146251	Stage IV Colorectal Cancer AJCC v7	1/19	19/21671	0.0165342	0.0350589	0.0096903	PTGS2	1
C3494652	Severe dementia	1/19	19/21671	0.0165342	0.0350589	0.0096903	APOE	1
C3887980	Protanomaly	1/19	19/21671	0.0165342	0.0350589	0.0096903	AR	1
C4025758	Abnormal myocardium morphology	1/19	19/21671	0.0165342	0.0350589	0.0096903	FAS	1
C4042861	Obesity, Metabolically Benign	1/19	19/21671	0.0165342	0.0350589	0.0096903	LEP	1
C0032227	Pleural effusion disorder	2/19	227/21671	0.0166132	0.0351783	0.00972331	EFEMP1/FAS	2
C0151611	Electroencephalogram abnormal	2/19	227/21671	0.0166132	0.0351783	0.00972331	PCK1/GRN	2
C0040128	Thyroid Diseases	2/19	230/21671	0.0170297	0.0360355	0.00996025	PTGS2/IGFBP3	2
C0001193	Apert syndrome	1/19	20/21671	0.0173972	0.0360504	0.00996436	FGFR1	1
C0020597	Hypobetalipoproteinemias	1/19	20/21671	0.0173972	0.0360504	0.00996436	APOE	1
C0020624	Hypomenorrhea	1/19	20/21671	0.0173972	0.0360504	0.00996436	LEP	1
C0029607	Other emphysema	1/19	20/21671	0.0173972	0.0360504	0.00996436	PTGS2	1
C0035333	Retinitis	1/19	20/21671	0.0173972	0.0360504	0.00996436	FAS	1
C0036358	Schizophreniform Disorders	1/19	20/21671	0.0173972	0.0360504	0.00996436	APOE	1
C0086025	Codependency	1/19	20/21671	0.0173972	0.0360504	0.00996436	PDGFRA	1
C0235986	Growth hormone excess	1/19	20/21671	0.0173972	0.0360504	0.00996436	BSCL2	1
C0265259	Popliteal pterygium syndrome	1/19	20/21671	0.0173972	0.0360504	0.00996436	FAS	1
C0265319	Fibrous skin tumor of tuberous sclerosis	1/19	20/21671	0.0173972	0.0360504	0.00996436	SDHC	1
C0268382	Amyloid nephropathy	1/19	20/21671	0.0173972	0.0360504	0.00996436	APOE	1
C0271568	Laron Syndrome	1/19	20/21671	0.0173972	0.0360504	0.00996436	IGFBP3	1
C0338455	Dementia of frontal lobe type	1/19	20/21671	0.0173972	0.0360504	0.00996436	APOE	1
C0473527	Hypoalphalipoproteinemias	1/19	20/21671	0.0173972	0.0360504	0.00996436	APOE	1
C0553980	Endomyocardial Fibrosis	1/19	20/21671	0.0173972	0.0360504	0.00996436	PDGFRA	1
C0744483	growth hormone treatment	1/19	20/21671	0.0173972	0.0360504	0.00996436	IGFBP3	1
C0750887	Adrenal Cancer	1/19	20/21671	0.0173972	0.0360504	0.00996436	PTGS2	1
C0751337	X-Linked Emery-Dreifuss Muscular Dystrophy	1/19	20/21671	0.0173972	0.0360504	0.00996436	AR	1
C0855228	Eating disorder symptom	1/19	20/21671	0.0173972	0.0360504	0.00996436	LEP	1
C0869474	Dyscalculia	1/19	20/21671	0.0173972	0.0360504	0.00996436	GRN	1
C1260965	Lipoblastoma	1/19	20/21671	0.0173972	0.0360504	0.00996436	LEP	1
C1334634	Mature B-Cell Non-Hodgkin Lymphoma	1/19	20/21671	0.0173972	0.0360504	0.00996436	CEBPA	1
C1336753	Thyroid Lymphoma	1/19	20/21671	0.0173972	0.0360504	0.00996436	FAS	1
C1840235	SOLITARY MEDIAN MAXILLARY CENTRAL INCISOR	1/19	20/21671	0.0173972	0.0360504	0.00996436	FGFR1	1
C1856266	Coronal craniosynostosis	1/19	20/21671	0.0173972	0.0360504	0.00996436	FGFR1	1
C1857171	Episodic hyperhidrosis	1/19	20/21671	0.0173972	0.0360504	0.00996436	SDHC	1
C1865244	Shallow orbits	1/19	20/21671	0.0173972	0.0360504	0.00996436	FGFR1	1
C2931672	Cerebral hemorrhage with amyloidosis, hereditary, Dutch type	1/19	20/21671	0.0173972	0.0360504	0.00996436	APOE	1
C3274516	Single Ventricle Defect	1/19	20/21671	0.0173972	0.0360504	0.00996436	APOE	1
C3468114	Juvenile amyotrophic lateral sclerosis	1/19	20/21671	0.0173972	0.0360504	0.00996436	BSCL2	1
C4721508	Hamman-Rich Disease	1/19	20/21671	0.0173972	0.0360504	0.00996436	PLAU	1
C4551472	Hypertrophic obstructive cardiomyopathy	2/19	233/21671	0.0174506	0.0361369	0.00998826	BSCL2/IGFBP3	2
C0376634	Craniofacial Abnormalities	2/19	234/21671	0.0175919	0.0364052	0.0100624	PDGFRA/FGFR1	2
C3665346	Unspecified visual loss	2/19	235/21671	0.0177337	0.0366741	0.0101368	AR/APOE	2
C2347748	Adult Erythroleukemia	2/19	236/21671	0.017876	0.0369437	0.0102113	PTGS2/CEBPA	2
C4520840	Erythroleukemia (Erythroid/Myeloid)	2/19	237/21671	0.0180188	0.0371665	0.0102728	PTGS2/CEBPA	2
C0001429	Adenolymphoma	1/19	21/21671	0.0182595	0.0371665	0.0102728	LEP	1
C0011268	Senile dementia	1/19	21/21671	0.0182595	0.0371665	0.0102728	APOE	1
C0033046	Premenstrual syndrome	1/19	21/21671	0.0182595	0.0371665	0.0102728	LEP	1
C0036992	Short Bowel Syndrome	1/19	21/21671	0.0182595	0.0371665	0.0102728	LEP	1
C0037917	Spina Bifida Cystica	1/19	21/21671	0.0182595	0.0371665	0.0102728	APOE	1
C0149779	Somatization	1/19	21/21671	0.0182595	0.0371665	0.0102728	LEP	1
C0236788	Bipolar II disorder	1/19	21/21671	0.0182595	0.0371665	0.0102728	GRN	1
C0268380	Systemic amyloidosis	1/19	21/21671	0.0182595	0.0371665	0.0102728	APOE	1
C0342335	insulin resistance in diabetes	1/19	21/21671	0.0182595	0.0371665	0.0102728	LEP	1
C0347129	Dysplasia of anus	1/19	21/21671	0.0182595	0.0371665	0.0102728	PTGS2	1
C0348374	Malignant Central Nervous System Neoplasm	1/19	21/21671	0.0182595	0.0371665	0.0102728	PTGS2	1
C0559260	Congenital scoliosis	1/19	21/21671	0.0182595	0.0371665	0.0102728	AR	1
C0814161	impaired motor coordination	1/19	21/21671	0.0182595	0.0371665	0.0102728	FGFR1	1
C0854110	Insulin-resistant diabetes mellitus	1/19	21/21671	0.0182595	0.0371665	0.0102728	LEP	1
C1504532	Post transplant diabetes mellitus	1/19	21/21671	0.0182595	0.0371665	0.0102728	LEP	1
C1837454	SPINOCEREBELLAR ATAXIA 8	1/19	21/21671	0.0182595	0.0371665	0.0102728	AR	1
C1843885	Progressive gait ataxia	1/19	21/21671	0.0182595	0.0371665	0.0102728	EEF2	1
C1857657	Reduced subcutaneous adipose tissue	1/19	21/21671	0.0182595	0.0371665	0.0102728	BSCL2	1
C2265792	Skeletal muscle hypertrophy	1/19	21/21671	0.0182595	0.0371665	0.0102728	BSCL2	1
C3165106	Infiltrating duct carcinoma of female breast	1/19	21/21671	0.0182595	0.0371665	0.0102728	FGFR1	1
C3495426	Homocysteinemia	1/19	21/21671	0.0182595	0.0371665	0.0102728	APOE	1
C4025569	Eunuchoid habitus	1/19	21/21671	0.0182595	0.0371665	0.0102728	FGFR1	1
C0024523	Malabsorption Syndrome	2/19	239/21671	0.0183058	0.0372362	0.0102921	LEP/FAS	2
C0023524	Leukoencephalopathy, Progressive Multifocal	2/19	240/21671	0.0184501	0.0374805	0.0103596	PLAU/FAS	2
C3888194	MIXED LINEAGE LEUKEMIA	2/19	240/21671	0.0184501	0.0374805	0.0103596	CEBPA/AR	2
C0282193	Iron Overload	2/19	241/21671	0.0185948	0.0377498	0.0104341	LEP/APOE	2
C0333307	Superficial ulcer	2/19	242/21671	0.01874	0.0380197	0.0105087	PTGS2/APOE	2
C0035235	Respiratory Syncytial Virus Infections	2/19	244/21671	0.0190319	0.0380458	0.0105159	PTGS2/FAS	2
C0003496	Aortic Rupture	1/19	22/21671	0.0191211	0.0380458	0.0105159	APOE	1
C0014236	Endophthalmitis	1/19	22/21671	0.0191211	0.0380458	0.0105159	FAS	1
C0016048	Fibromatosis	1/19	22/21671	0.0191211	0.0380458	0.0105159	PTGS2	1
C0017531	Angiolymphoid hyperplasia	1/19	22/21671	0.0191211	0.0380458	0.0105159	AR	1
C0018523	Hallervorden-Spatz Syndrome	1/19	22/21671	0.0191211	0.0380458	0.0105159	APOE	1
C0020532	Hypersplenism	1/19	22/21671	0.0191211	0.0380458	0.0105159	FAS	1
C0152424	Common ventricle	1/19	22/21671	0.0191211	0.0380458	0.0105159	APOE	1
C0154208	Disorder of endocrine ovary	1/19	22/21671	0.0191211	0.0380458	0.0105159	LEP	1
C0206720	Squamous Cell Neoplasms	1/19	22/21671	0.0191211	0.0380458	0.0105159	PTGS2	1
C0233477	Dysphoric mood	1/19	22/21671	0.0191211	0.0380458	0.0105159	APOE	1
C0263009	Sclerosis of the skin	1/19	22/21671	0.0191211	0.0380458	0.0105159	GRN	1
C0263725	Hemophilic arthropathy	1/19	22/21671	0.0191211	0.0380458	0.0105159	GRN	1
C0268575	Isovaleryl-CoA dehydrogenase deficiency	1/19	22/21671	0.0191211	0.0380458	0.0105159	PTGS2	1
C0342199	Iodine deficiency syndrome	1/19	22/21671	0.0191211	0.0380458	0.0105159	APOE	1
C0342883	Cholesteryl Ester Transfer Protein Deficiency	1/19	22/21671	0.0191211	0.0380458	0.0105159	APOE	1
C0376407	Granulomatous Slack Skin	1/19	22/21671	0.0191211	0.0380458	0.0105159	FAS	1
C0577573	Mass of body region	1/19	22/21671	0.0191211	0.0380458	0.0105159	APOE	1
C0600241	heroin abuse	1/19	22/21671	0.0191211	0.0380458	0.0105159	LEP	1
C0684686	Secondary malignant neoplasm of soft tissues	1/19	22/21671	0.0191211	0.0380458	0.0105159	FGFR1	1
C0751254	Creutzfeldt-Jakob Disease, Familial	1/19	22/21671	0.0191211	0.0380458	0.0105159	APOE	1
C1274103	Oncogenic osteomalacia	1/19	22/21671	0.0191211	0.0380458	0.0105159	FGFR1	1
C1516061	Astler-Coller B1 Rectal Carcinoma	1/19	22/21671	0.0191211	0.0380458	0.0105159	IGFBP3	1
C1704374	Carcinoma of Endocrine Gland	1/19	22/21671	0.0191211	0.0380458	0.0105159	SDHC	1
C2827362	Myeloid/Lymphoid Neoplasms with FGFR1 Rearrangement	1/19	22/21671	0.0191211	0.0380458	0.0105159	FGFR1	1
C3179508	Aplasia/Hypoplasia of the thumb	1/19	22/21671	0.0191211	0.0380458	0.0105159	FGFR1	1
C4021985	Germ cell neoplasia	1/19	22/21671	0.0191211	0.0380458	0.0105159	AR	1
C4023018	Subcortical cerebral atrophy	1/19	22/21671	0.0191211	0.0380458	0.0105159	FGFR1	1
C4025644	Hypothalamic gonadotropin-releasing hormone deficiency	1/19	22/21671	0.0191211	0.0380458	0.0105159	FGFR1	1
C4289792	Chronic Active EBV Infection of T-and NK-Cell Type, Systemic Form	1/19	22/21671	0.0191211	0.0380458	0.0105159	FAS	1
C0003862	Arthralgia	2/19	248/21671	0.0196216	0.0387635	0.0107143	PTGS2/FAS	2
C0333463	Senile Plaques	2/19	249/21671	0.0197702	0.0387635	0.0107143	GRN/APOE	2
C1519383	Smoking Behaviors	2/19	249/21671	0.0197702	0.0387635	0.0107143	HOXC4/EFEMP1	2
C0001726	Affective Symptoms	1/19	23/21671	0.019982	0.0387635	0.0107143	APOE	1
C0017689	Glucagonoma	1/19	23/21671	0.019982	0.0387635	0.0107143	GRN	1
C0019357	Keratitis, Herpetic	1/19	23/21671	0.019982	0.0387635	0.0107143	APOE	1
C0037061	Siderosis	1/19	23/21671	0.019982	0.0387635	0.0107143	APOE	1
C0037384	Snoring	1/19	23/21671	0.019982	0.0387635	0.0107143	APOE	1
C0086873	Pseudopelade	1/19	23/21671	0.019982	0.0387635	0.0107143	AR	1
C0151639	Decreased fertility in females	1/19	23/21671	0.019982	0.0387635	0.0107143	BSCL2	1
C0234410	Physiologic disinhibition	1/19	23/21671	0.019982	0.0387635	0.0107143	GRN	1
C0242526	Gonadal Dysgenesis, 45,X	1/19	23/21671	0.019982	0.0387635	0.0107143	AR	1
C0270764	Motor Neuron Disease, Lower	1/19	23/21671	0.019982	0.0387635	0.0107143	AR	1
C0278147	Radicular pain	1/19	23/21671	0.019982	0.0387635	0.0107143	PTGS2	1
C0342881	Familial hypercholesterolemia - homozygous	1/19	23/21671	0.019982	0.0387635	0.0107143	APOE	1
C0345030	Peripheral pulmonary artery stenosis	1/19	23/21671	0.019982	0.0387635	0.0107143	FGFR1	1
C0393814	Hereditary liability to pressure palsies	1/19	23/21671	0.019982	0.0387635	0.0107143	AR	1
C0549399	Low density lipoprotein increased	1/19	23/21671	0.019982	0.0387635	0.0107143	APOE	1
C0730607	Severe chronic obstructive pulmonary disease	1/19	23/21671	0.019982	0.0387635	0.0107143	FAS	1
C0751559	Pulsatile Tinnitus	1/19	23/21671	0.019982	0.0387635	0.0107143	SDHC	1
C0878681	Dent's disease	1/19	23/21671	0.019982	0.0387635	0.0107143	AR	1
C1096202	Lipoprotein (a) measurement	1/19	23/21671	0.019982	0.0387635	0.0107143	APOE	1
C1142339	Intestinal adenoma	1/19	23/21671	0.019982	0.0387635	0.0107143	PTGS2	1
C1168250	Laryngopharyngeal Reflux	1/19	23/21671	0.019982	0.0387635	0.0107143	PTGS2	1
C1275684	Meibomian gland dysfunction	1/19	23/21671	0.019982	0.0387635	0.0107143	APOE	1
C1370419	Ovarian Granulosa Cell Tumor	1/19	23/21671	0.019982	0.0387635	0.0107143	FAS	1
C1563715	Andersen Syndrome	1/19	23/21671	0.019982	0.0387635	0.0107143	APOE	1
C1705254	Neonatal Deformity	1/19	23/21671	0.019982	0.0387635	0.0107143	AR	1
C1708353	Hereditary Paraganglioma-Pheochromocytoma Syndrome	1/19	23/21671	0.019982	0.0387635	0.0107143	SDHC	1
C1856409	Dilation of lateral ventricles	1/19	23/21671	0.019982	0.0387635	0.0107143	GRN	1
C1865412	Abnormal lower motor neuron morphology	1/19	23/21671	0.019982	0.0387635	0.0107143	GRN	1
C1865992	Short hallux	1/19	23/21671	0.019982	0.0387635	0.0107143	FGFR1	1
C2242817	Homocysteine measurement	1/19	23/21671	0.019982	0.0387635	0.0107143	PRDX1	1
C2609253	Macrovascular disease	1/19	23/21671	0.019982	0.0387635	0.0107143	APOE	1
C3874381	Childhood nephrotic syndrome	1/19	23/21671	0.019982	0.0387635	0.0107143	APOE	1
C3887949	Apparent mineralocorticoid excess	1/19	23/21671	0.019982	0.0387635	0.0107143	CEBPA	1
C3899503	Congenital hypogonadotropic hypogonadism	1/19	23/21671	0.019982	0.0387635	0.0107143	FGFR1	1
C4023101	Elevated circulating luteinizing hormone level	1/19	23/21671	0.019982	0.0387635	0.0107143	AR	1
C4025835	Abnormal nasolacrimal system morphology	1/19	23/21671	0.019982	0.0387635	0.0107143	FGFR1	1
C4721952	Familial Idiopathic Pulmonary Fibrosis	1/19	23/21671	0.019982	0.0387635	0.0107143	PLAU	1
C0020295	Hydronephrosis	2/19	253/21671	0.0203695	0.0394905	0.0109152	PTGS2/FGFR1	2
C0263361	Psoriasis vulgaris	2/19	255/21671	0.020672	0.0397603	0.0109898	GRN/APOE	2
C2745900	Promyelocytic leukemia	2/19	255/21671	0.020672	0.0397603	0.0109898	IGFBP3/AR	2
C0001349	Acute-Phase Reaction	1/19	24/21671	0.0208421	0.0397603	0.0109898	CEBPA	1
C0018675	Head Neoplasms	1/19	24/21671	0.0208421	0.0397603	0.0109898	CEBPA	1
C0021933	Intussusception	1/19	24/21671	0.0208421	0.0397603	0.0109898	PDGFRA	1
C0032768	Postherpetic neuralgia	1/19	24/21671	0.0208421	0.0397603	0.0109898	APOE	1
C0036429	Sclerosis	1/19	24/21671	0.0208421	0.0397603	0.0109898	PTGS2	1
C0152132	Hypertensive Retinopathy	1/19	24/21671	0.0208421	0.0397603	0.0109898	SDHC	1
C0206711	Pilomatrixoma	1/19	24/21671	0.0208421	0.0397603	0.0109898	AR	1
C0236848	Age-related cognitive decline	1/19	24/21671	0.0208421	0.0397603	0.0109898	APOE	1
C0239211	Oedema auricular	1/19	24/21671	0.0208421	0.0397603	0.0109898	PTGS2	1
C0264142	Spade-like hand	1/19	24/21671	0.0208421	0.0397603	0.0109898	FGFR1	1
C0274294	Chronic mountain sickness	1/19	24/21671	0.0208421	0.0397603	0.0109898	AR	1
C0278061	Abnormal mental state	1/19	24/21671	0.0208421	0.0397603	0.0109898	APOE	1
C0278882	Stage III Cutaneous Melanoma AJCC v6	1/19	24/21671	0.0208421	0.0397603	0.0109898	PTGS2	1
C0349532	Gastric lymphoma	1/19	24/21671	0.0208421	0.0397603	0.0109898	FAS	1
C0349658	Trichoepithelioma	1/19	24/21671	0.0208421	0.0397603	0.0109898	AR	1
C0580174	Portal hypertensive gastropathy	1/19	24/21671	0.0208421	0.0397603	0.0109898	FAS	1
C0598784	Dyslipoproteinemias	1/19	24/21671	0.0208421	0.0397603	0.0109898	APOE	1
C0887900	Upper Aerodigestive Tract Neoplasms	1/19	24/21671	0.0208421	0.0397603	0.0109898	CEBPA	1
C0948242	Nuchal bleb, familial	1/19	24/21671	0.0208421	0.0397603	0.0109898	LEP	1
C1096616	Contralateral breast cancer	1/19	24/21671	0.0208421	0.0397603	0.0109898	PTGS2	1
C1527352	Hepatic Form of Wilson Disease	1/19	24/21671	0.0208421	0.0397603	0.0109898	APOE	1
C1846228	Absence of pubertal development	1/19	24/21671	0.0208421	0.0397603	0.0109898	FGFR1	1
C3826758	AIDS (Disease)	1/19	24/21671	0.0208421	0.0397603	0.0109898	APOE	1
C4733093	progesterone receptor-negative breast cancer	1/19	24/21671	0.0208421	0.0397603	0.0109898	AR	1
C0039483	Giant Cell Arteritis	2/19	260/21671	0.0214365	0.0406494	0.0112355	PTGS2/FAS	2
C0024586	Malignant Carcinoid Syndrome	1/19	25/21671	0.0217015	0.0406494	0.0112355	GRN	1
C0026766	Multiple Organ Failure	1/19	25/21671	0.0217015	0.0406494	0.0112355	FAS	1
C0026961	Mydriasis	1/19	25/21671	0.0217015	0.0406494	0.0112355	APOE	1
C0028064	Niemann-Pick Diseases	1/19	25/21671	0.0217015	0.0406494	0.0112355	APOE	1
C0031941	Pineal Gland Neoplasm	1/19	25/21671	0.0217015	0.0406494	0.0112355	FGFR1	1
C0039093	Congenital abnormal Synostosis	1/19	25/21671	0.0217015	0.0406494	0.0112355	FGFR1	1
C0155017	Color Blindness, Blue	1/19	25/21671	0.0217015	0.0406494	0.0112355	SDHC	1
C0263661	Disorder of skeletal system	1/19	25/21671	0.0217015	0.0406494	0.0112355	FGFR1	1
C0266258	Congenital absence of liver	1/19	25/21671	0.0217015	0.0406494	0.0112355	FGFR1	1
C0268079	Hyperphosphaturia	1/19	25/21671	0.0217015	0.0406494	0.0112355	FGFR1	1
C0271578	Female hypogonadism syndrome	1/19	25/21671	0.0217015	0.0406494	0.0112355	FGFR1	1
C0394005	Ataxic cerebral palsy	1/19	25/21671	0.0217015	0.0406494	0.0112355	FAS	1
C0431406	Asymmetric crying face association	1/19	25/21671	0.0217015	0.0406494	0.0112355	AR	1
C0432470	46, XY female	1/19	25/21671	0.0217015	0.0406494	0.0112355	AR	1
C0700594	Radiculopathy	1/19	25/21671	0.0217015	0.0406494	0.0112355	LEP	1
C0746787	Cancer of Neck	1/19	25/21671	0.0217015	0.0406494	0.0112355	CEBPA	1
C0862030	Precursor B-lymphoblastic lymphoma/leukemia	1/19	25/21671	0.0217015	0.0406494	0.0112355	FGFR1	1
C1306557	Chronic venous insufficiency	1/19	25/21671	0.0217015	0.0406494	0.0112355	EFEMP1	1
C1319853	Asthma, Aspirin-Induced	1/19	25/21671	0.0217015	0.0406494	0.0112355	PTGS2	1
C1560305	Prolonged QTc interval	1/19	25/21671	0.0217015	0.0406494	0.0112355	BSCL2	1
C1704417	Hyperlipoproteinemia Type IIb	1/19	25/21671	0.0217015	0.0406494	0.0112355	APOE	1
C1833340	Synostotic Posterior Plagiocephaly	1/19	25/21671	0.0217015	0.0406494	0.0112355	FGFR1	1
C1840457	Retinal pigment epithelial atrophy	1/19	25/21671	0.0217015	0.0406494	0.0112355	EFEMP1	1
C1855900	HYPERTRICHOSIS, CONGENITAL GENERALIZED	1/19	25/21671	0.0217015	0.0406494	0.0112355	FGFR1	1
C1868085	Craniofacial hyperostosis	1/19	25/21671	0.0217015	0.0406494	0.0112355	FGFR1	1
C1955760	Idiopathic normal pressure hydrocephalus (INPH)	1/19	25/21671	0.0217015	0.0406494	0.0112355	APOE	1
C1963217	Prolonged QTc Interval, CTCAE	1/19	25/21671	0.0217015	0.0406494	0.0112355	BSCL2	1
C3164407	Oligoasthenozoospermia	1/19	25/21671	0.0217015	0.0406494	0.0112355	HOXC4	1
C3280586	Mannose-Binding Protein Deficiency	1/19	25/21671	0.0217015	0.0406494	0.0112355	PTGS2	1
C0003578	Apnea	2/19	262/21671	0.0217457	0.0407075	0.0112516	PCK1/APOE	2
C0242647	Mucosa-Associated Lymphoid Tissue Lymphoma	2/19	264/21671	0.0220567	0.0412648	0.0114056	PTGS2/FAS	2
C0234251	Inflammatory pain	2/19	266/21671	0.0223696	0.0414563	0.0114585	PTGS2/LEP	2
C0007095	Carcinoid Tumor	2/19	267/21671	0.0225267	0.0414563	0.0114585	PLAU/PDGFRA	2
C0002888	Anemia, Megaloblastic	1/19	26/21671	0.0225602	0.0414563	0.0114585	PRDX1	1
C0002963	Angina Pectoris, Variant	1/19	26/21671	0.0225602	0.0414563	0.0114585	APOE	1
C0004269	Child attention deficit disorder	1/19	26/21671	0.0225602	0.0414563	0.0114585	APOE	1
C0006114	Cerebral Edema	1/19	26/21671	0.0225602	0.0414563	0.0114585	PLAU	1
C0009451	Communicating Hydrocephalus	1/19	26/21671	0.0225602	0.0414563	0.0114585	PLAU	1
C0026633	Mouth Abnormalities	1/19	26/21671	0.0225602	0.0414563	0.0114585	AR	1
C0030517	Parathyroid Diseases	1/19	26/21671	0.0225602	0.0414563	0.0114585	LEP	1
C0030662	Gambling, Pathological	1/19	26/21671	0.0225602	0.0414563	0.0114585	LEP	1
C0039373	Tay-Sachs Disease	1/19	26/21671	0.0225602	0.0414563	0.0114585	GRN	1
C0085750	Adenosis of Breast	1/19	26/21671	0.0225602	0.0414563	0.0114585	PTGS2	1
C0149826	Gastric adenoma	1/19	26/21671	0.0225602	0.0414563	0.0114585	PTGS2	1
C0162275	Ketonuria	1/19	26/21671	0.0225602	0.0414563	0.0114585	PCK1	1
C0233532	Maladaptive behavior associated with physical illness	1/19	26/21671	0.0225602	0.0414563	0.0114585	LEP	1
C0268450	Gitelman Syndrome	1/19	26/21671	0.0225602	0.0414563	0.0114585	PTGS2	1
C0342200	Endemic Cretinism	1/19	26/21671	0.0225602	0.0414563	0.0114585	APOE	1
C0700639	Pyloric Stenosis, Hypertrophic	1/19	26/21671	0.0225602	0.0414563	0.0114585	AR	1
C1257963	Endogenous Hyperinsulinism	1/19	26/21671	0.0225602	0.0414563	0.0114585	LEP	1
C1257964	Exogenous Hyperinsulinism	1/19	26/21671	0.0225602	0.0414563	0.0114585	LEP	1
C1306341	Mental handicap	1/19	26/21671	0.0225602	0.0414563	0.0114585	APOE	1
C1578482	Valgus deformities of feet	1/19	26/21671	0.0225602	0.0414563	0.0114585	BSCL2	1
C1860320	Bone marrow hypercellularity	1/19	26/21671	0.0225602	0.0414563	0.0114585	FAS	1
C2931171	Juvenile pauciarticular chronic arthritis	1/19	26/21671	0.0225602	0.0414563	0.0114585	FAS	1
C3267003	Vascular endothelial growth factor overexpression	1/19	26/21671	0.0225602	0.0414563	0.0114585	PTGS2	1
C3887612	Psychomotor Agitation	1/19	26/21671	0.0225602	0.0414563	0.0114585	GRN	1
C3890205	Polyarticular Juvenile Idiopathic Arthritis, Rheumatoid Factor Negative	1/19	26/21671	0.0225602	0.0414563	0.0114585	FAS	1
C3898147	Neonatal Hypoxic Ischemic Encephalopathy	1/19	26/21671	0.0225602	0.0414563	0.0114585	FGFR1	1
C4021550	Elevated circulating follicle stimulating hormone level	1/19	26/21671	0.0225602	0.0414563	0.0114585	AR	1
C4552011	Gonadotropin deficiency	1/19	26/21671	0.0225602	0.0414563	0.0114585	FGFR1	1
C0018553	Hamartoma Syndrome, Multiple	2/19	270/21671	0.0230009	0.042241	0.0116754	SDHC/AR	2
C0016842	Congenital pectus excavatum	2/19	272/21671	0.0233194	0.0426537	0.0117895	SDHC/AR	2
C0023522	Leukodystrophy, Metachromatic	1/19	27/21671	0.0234182	0.0426537	0.0117895	APOE	1
C0036330	Schistosomiasis mansoni	1/19	27/21671	0.0234182	0.0426537	0.0117895	APOE	1
C0036939	Shared Paranoid Disorder	1/19	27/21671	0.0234182	0.0426537	0.0117895	APOE	1
C0266361	True Hermaphroditism (disorder)	1/19	27/21671	0.0234182	0.0426537	0.0117895	AR	1
C0279546	Adult Undifferentiated Pleomorphic Sarcoma	1/19	27/21671	0.0234182	0.0426537	0.0117895	PDGFRA	1
C0281479	Primary Systemic Amyloidosis	1/19	27/21671	0.0234182	0.0426537	0.0117895	APOE	1
C0346053	Atypical fibroxanthoma of skin	1/19	27/21671	0.0234182	0.0426537	0.0117895	FGFR1	1
C0349217	Depressive episode, unspecified	1/19	27/21671	0.0234182	0.0426537	0.0117895	APOE	1
C0523744	Lipids measurement	1/19	27/21671	0.0234182	0.0426537	0.0117895	APOE	1
C0751202	Cystathionine beta-Synthase Deficiency Disease	1/19	27/21671	0.0234182	0.0426537	0.0117895	APOE	1
C1836672	Total Hypotrichosis, Mari type	1/19	27/21671	0.0234182	0.0426537	0.0117895	PTGS2	1
C3899638	Childhood Undifferentiated Pleomorphic Sarcoma	1/19	27/21671	0.0234182	0.0426537	0.0117895	PDGFRA	1
C4302896	Hormone sensitive prostate cancer	1/19	27/21671	0.0234182	0.0426537	0.0117895	AR	1
C0006625	Cachexia	2/19	273/21671	0.0234793	0.0427398	0.0118133	PTGS2/LEP	2
C0039685	Tetralogy of Fallot	2/19	274/21671	0.0236397	0.0430064	0.011887	FGFR1/APOE	2
C0021125	Impulsive Behavior	2/19	276/21671	0.0239618	0.0435669	0.0120419	LEP/AR	2
C0001122	Acidosis	1/19	28/21671	0.0242755	0.0436509	0.0120651	IGFBP3	1
C0020479	Hyperlipoproteinemia Type III	1/19	28/21671	0.0242755	0.0436509	0.0120651	APOE	1
C0028968	Olivopontocerebellar Atrophies	1/19	28/21671	0.0242755	0.0436509	0.0120651	APOE	1
C0032320	Pneumoperitoneum	1/19	28/21671	0.0242755	0.0436509	0.0120651	PLAU	1
C0042076	Urologic Neoplasms	1/19	28/21671	0.0242755	0.0436509	0.0120651	EFEMP1	1
C0152164	Cyclical vomiting syndrome (disorder)	1/19	28/21671	0.0242755	0.0436509	0.0120651	PTGS2	1
C0152276	Granulocytic Sarcoma	1/19	28/21671	0.0242755	0.0436509	0.0120651	HOXC4	1
C0205710	Alpers Syndrome (disorder)	1/19	28/21671	0.0242755	0.0436509	0.0120651	FAS	1
C0221060	Mobius Syndrome	1/19	28/21671	0.0242755	0.0436509	0.0120651	AR	1
C0280788	Anaplastic Ependymoma	1/19	28/21671	0.0242755	0.0436509	0.0120651	IGFBP3	1
C0521573	Coloboma of eyelid	1/19	28/21671	0.0242755	0.0436509	0.0120651	FGFR1	1
C0522254	Analgesic Overuse Headache	1/19	28/21671	0.0242755	0.0436509	0.0120651	APOE	1
C1836156	Progressive proximal muscle weakness	1/19	28/21671	0.0242755	0.0436509	0.0120651	BSCL2	1
C1837475	Insulin-Like Growth Factor I Deficiency	1/19	28/21671	0.0242755	0.0436509	0.0120651	IGFBP3	1
C1846707	SPINOCEREBELLAR ATAXIA 17	1/19	28/21671	0.0242755	0.0436509	0.0120651	AR	1
C1860819	Metopic synostosis	1/19	28/21671	0.0242755	0.0436509	0.0120651	FGFR1	1
C2020284	Stickler syndrome, type 1	1/19	28/21671	0.0242755	0.0436509	0.0120651	PTGS2	1
C4082172	Porencephalic cyst	1/19	28/21671	0.0242755	0.0436509	0.0120651	FGFR1	1
C4733094	progesterone receptor-positive breast cancer	1/19	28/21671	0.0242755	0.0436509	0.0120651	AR	1
C0020550	Hyperthyroidism	2/19	279/21671	0.0244485	0.0439364	0.012144	LEP/IGFBP3	2
C0085413	Polycystic Kidney, Autosomal Dominant	2/19	280/21671	0.0246116	0.0442039	0.012218	PTGS2/APOE	2
C0017668	Focal glomerulosclerosis	2/19	281/21671	0.0247752	0.0444719	0.0122921	PLAU/APOE	2
C0017097	Gardner Syndrome	1/19	29/21671	0.0251321	0.0444943	0.0122982	LEP	1
C0025945	Microangiopathy, Diabetic	1/19	29/21671	0.0251321	0.0444943	0.0122982	GRN	1
C0039239	Sinus Tachycardia	1/19	29/21671	0.0251321	0.0444943	0.0122982	SDHC	1
C0155490	Middle Ear Cholesteatoma	1/19	29/21671	0.0251321	0.0444943	0.0122982	PTGS2	1
C0156312	Atrophy of testis	1/19	29/21671	0.0251321	0.0444943	0.0122982	AR	1
C0264694	Chronic myocardial ischemia	1/19	29/21671	0.0251321	0.0444943	0.0122982	APOE	1
C0280790	Adult Anaplastic Oligodendroglioma	1/19	29/21671	0.0251321	0.0444943	0.0122982	PDGFRA	1
C0302314	Xanthoma	1/19	29/21671	0.0251321	0.0444943	0.0122982	APOE	1
C0339528	X-linked retinitis pigmentosa	1/19	29/21671	0.0251321	0.0444943	0.0122982	AR	1
C0349218	Recurrent depressive disorder	1/19	29/21671	0.0251321	0.0444943	0.0122982	PTGS2	1
C0600452	Hepatopulmonary Syndrome	1/19	29/21671	0.0251321	0.0444943	0.0122982	PTGS2	1
C0677865	Brain Stem Glioma	1/19	29/21671	0.0251321	0.0444943	0.0122982	FGFR1	1
C0744869	Metastatic hepatocellular carcinoma	1/19	29/21671	0.0251321	0.0444943	0.0122982	PDGFRA	1
C0746556	metabolic disturbance	1/19	29/21671	0.0251321	0.0444943	0.0122982	LEP	1
C0860594	Malignant melanoma, metastatic	1/19	29/21671	0.0251321	0.0444943	0.0122982	PTGS2	1
C0878675	Erdheim-Chester Disease	1/19	29/21671	0.0251321	0.0444943	0.0122982	AR	1
C1328479	Pancreatic Endocrine Carcinoma	1/19	29/21671	0.0251321	0.0444943	0.0122982	GRN	1
C1332943	Childhood Anaplastic Oligodendroglioma	1/19	29/21671	0.0251321	0.0444943	0.0122982	PDGFRA	1
C1533847	Disorder of skeletal muscle	1/19	29/21671	0.0251321	0.0444943	0.0122982	APOE	1
C1619700	RENAL ADYSPLASIA	1/19	29/21671	0.0251321	0.0444943	0.0122982	FGFR1	1
C1698196	Muscle Weakness Upper Limb	1/19	29/21671	0.0251321	0.0444943	0.0122982	BSCL2	1
C2751824	46, XY Disorders of Sex Development	1/19	29/21671	0.0251321	0.0444943	0.0122982	AR	1
C3472608	Micropapillary carcinoma	1/19	29/21671	0.0251321	0.0444943	0.0122982	FGFR1	1
C4011556	Abnormal eyebrow morphology	1/19	29/21671	0.0251321	0.0444943	0.0122982	FAS	1
C0085110	Severe Combined Immunodeficiency	2/19	284/21671	0.0252686	0.0447105	0.012358	PTGS2/PLAU	2
C0016202	Flatfoot	2/19	285/21671	0.025434	0.0449518	0.0124247	BSCL2/FGFR1	2
C1333064	Classical Hodgkin's Lymphoma	2/19	285/21671	0.025434	0.0449518	0.0124247	PTGS2/FAS	2
C0011428	Dentigerous Cyst	1/19	30/21671	0.0259879	0.0451584	0.0124818	PTGS2	1
C0014588	Epispadias	1/19	30/21671	0.0259879	0.0451584	0.0124818	AR	1
C0029191	Orchitis	1/19	30/21671	0.0259879	0.0451584	0.0124818	FAS	1
C0085624	Burning sensation	1/19	30/21671	0.0259879	0.0451584	0.0124818	APOE	1
C0149781	Spontaneous pneumothorax	1/19	30/21671	0.0259879	0.0451584	0.0124818	PTGS2	1
C0175694	Smith-Lemli-Opitz Syndrome	1/19	30/21671	0.0259879	0.0451584	0.0124818	APOE	1
C0263680	Chronic arthritis	1/19	30/21671	0.0259879	0.0451584	0.0124818	PTGS2	1
C0264611	Apraxia of Phonation	1/19	30/21671	0.0259879	0.0451584	0.0124818	APOE	1
C0272401	Virchow's node (disorder)	1/19	30/21671	0.0259879	0.0451584	0.0124818	AR	1
C0273115	Lung Injury	1/19	30/21671	0.0259879	0.0451584	0.0124818	PLAU	1
C0280317	Squamous cell carcinoma of tonsil	1/19	30/21671	0.0259879	0.0451584	0.0124818	FGFR1	1
C0341787	Bifid scrotum	1/19	30/21671	0.0259879	0.0451584	0.0124818	AR	1
C0342541	Precocious pubarche	1/19	30/21671	0.0259879	0.0451584	0.0124818	AR	1
C0344460	Carcinoma ex pleomorphic adenoma	1/19	30/21671	0.0259879	0.0451584	0.0124818	AR	1
C0345964	Adenoma of lung	1/19	30/21671	0.0259879	0.0451584	0.0124818	EEF1A1	1
C0346360	Malignant melanoma of conjunctiva	1/19	30/21671	0.0259879	0.0451584	0.0124818	PTGS2	1
C0393554	Amyotrophic Lateral Sclerosis With Dementia	1/19	30/21671	0.0259879	0.0451584	0.0124818	PTGS2	1
C0747548	Pharyngeal Carcinoma	1/19	30/21671	0.0259879	0.0451584	0.0124818	FAS	1
C0751362	Narcolepsy-Cataplexy Syndrome	1/19	30/21671	0.0259879	0.0451584	0.0124818	LEP	1
C1096458	Vascular occlusion	1/19	30/21671	0.0259879	0.0451584	0.0124818	PLAU	1
C1257965	Compensatory Hyperinsulinemia	1/19	30/21671	0.0259879	0.0451584	0.0124818	LEP	1
C1527311	Brain Edema	1/19	30/21671	0.0259879	0.0451584	0.0124818	PLAU	1
C1855204	Cellular immunodeficiency	1/19	30/21671	0.0259879	0.0451584	0.0124818	SDHC	1
C1858558	Rheumatoid Arthritis, Systemic Juvenile	1/19	30/21671	0.0259879	0.0451584	0.0124818	FAS	1
C2678061	SCAPULOPERONEAL MYOPATHY, X-LINKED DOMINANT	1/19	30/21671	0.0259879	0.0451584	0.0124818	FAS	1
C3494506	Pseudohypoparathyroidism, Type Ia	1/19	30/21671	0.0259879	0.0451584	0.0124818	LEP	1
C3809250	ESTROGEN RESISTANCE	1/19	30/21671	0.0259879	0.0451584	0.0124818	AR	1
C3888631	Monogenic diabetes	1/19	30/21671	0.0259879	0.0451584	0.0124818	BSCL2	1
C4310512	Sporadic CJD	1/19	30/21671	0.0259879	0.0451584	0.0124818	APOE	1
C4725861	Metastatic Malignant Neoplasm in the Viscera	1/19	30/21671	0.0259879	0.0451584	0.0124818	FGFR1	1
C0040100	Thymoma	2/19	291/21671	0.0264358	0.0459109	0.0126898	PTGS2/PDGFRA	2
C0029442	Osteomalacia	1/19	31/21671	0.0268431	0.0461785	0.0127638	FGFR1	1
C0039292	Tangier Disease	1/19	31/21671	0.0268431	0.0461785	0.0127638	APOE	1
C0078981	Arachnoid Cysts	1/19	31/21671	0.0268431	0.0461785	0.0127638	FGFR1	1
C0206727	Nerve Sheath Tumors	1/19	31/21671	0.0268431	0.0461785	0.0127638	PDGFRA	1
C0242362	Disk, Herniated	1/19	31/21671	0.0268431	0.0461785	0.0127638	PTGS2	1
C0268312	Progressive intrahepatic cholestasis (disorder)	1/19	31/21671	0.0268431	0.0461785	0.0127638	APOE	1
C0281267	bilateral breast cancer	1/19	31/21671	0.0268431	0.0461785	0.0127638	AR	1
C0332573	Macule	1/19	31/21671	0.0268431	0.0461785	0.0127638	SDHC	1
C0600518	Choroidal Neovascularization	1/19	31/21671	0.0268431	0.0461785	0.0127638	LEP	1
C1300127	Perivascular Epithelioid Cell Neoplasms	1/19	31/21671	0.0268431	0.0461785	0.0127638	PDGFRA	1
C1332460	Barrett's Adenocarcinoma	1/19	31/21671	0.0268431	0.0461785	0.0127638	PTGS2	1
C1334708	Metaplastic carcinoma of breast	1/19	31/21671	0.0268431	0.0461785	0.0127638	AR	1
C1704377	Bright Disease	1/19	31/21671	0.0268431	0.0461785	0.0127638	FAS	1
C1960636	Dysglycemia	1/19	31/21671	0.0268431	0.0461785	0.0127638	APOE	1
C2673700	Brisk reflexes	1/19	31/21671	0.0268431	0.0461785	0.0127638	BSCL2	1
C4283978	Primary adenocarcinoma of lower third of esophagus due to Barrett esophagus	1/19	31/21671	0.0268431	0.0461785	0.0127638	PTGS2	1
C4721505	Sarcoma, Myeloid	1/19	31/21671	0.0268431	0.0461785	0.0127638	PDGFRA	1
C0042384	Vasculitis	2/19	294/21671	0.0269427	0.0463241	0.012804	LEP/FAS	2
C0022665	Kidney Neoplasm	2/19	295/21671	0.0271126	0.0465645	0.0128705	PTGS2/FGFR1	2
C0541764	Delayed bone age	2/19	295/21671	0.0271126	0.0465645	0.0128705	BSCL2/FGFR1	2
C0334634	Malignant lymphoma, lymphocytic, intermediate differentiation, diffuse	2/19	296/21671	0.0272829	0.0468311	0.0129441	PRDX1/AR	2
C0027962	Melanocytic nevus	2/19	297/21671	0.0274536	0.0470981	0.0130179	SDHC/PTGS2	2
C0021847	Intestinal Pseudo-Obstruction	1/19	32/21671	0.0276975	0.047203	0.013047	FAS	1
C0027814	Neuritis, Autoimmune, Experimental	1/19	32/21671	0.0276975	0.047203	0.013047	PTGS2	1
C0268151	Classical galactosemia	1/19	32/21671	0.0276975	0.047203	0.013047	LEP	1
C0271683	Polyneuropathy, Motor	1/19	32/21671	0.0276975	0.047203	0.013047	BSCL2	1
C0432475	XX males	1/19	32/21671	0.0276975	0.047203	0.013047	AR	1
C0600142	Hot flushes	1/19	32/21671	0.0276975	0.047203	0.013047	LEP	1
C0796160	MENTAL RETARDATION, X-LINKED, SNYDER-ROBINSON TYPE	1/19	32/21671	0.0276975	0.047203	0.013047	IGFBP3	1
C1332166	Adenocarcinoma of the gastroesophageal junction	1/19	32/21671	0.0276975	0.047203	0.013047	PTGS2	1
C1704327	Bone Sarcoma	1/19	32/21671	0.0276975	0.047203	0.013047	PDGFRA	1
C2750737	DIARRHEA 5, WITH TUFTING ENTEROPATHY, CONGENITAL	1/19	32/21671	0.0276975	0.047203	0.013047	APOE	1
C4087436	HIV viraemia	1/19	32/21671	0.0276975	0.047203	0.013047	FAS	1
C4552513	Temporomandibular joint osteoarthritis	1/19	32/21671	0.0276975	0.047203	0.013047	LEP	1
C0025322	Premature Menopause	2/19	299/21671	0.0277964	0.0473195	0.0130792	AR/FAS	2
C0039101	synovial sarcoma	2/19	299/21671	0.0277964	0.0473195	0.0130792	PTGS2/PDGFRA	2
C0206180	Ki-1+ Anaplastic Large Cell Lymphoma	2/19	300/21671	0.0279685	0.0475863	0.0131529	PDGFRA/FAS	2
C0023440	Acute Erythroblastic Leukemia	2/19	302/21671	0.0283139	0.0478685	0.0132309	PTGS2/CEBPA	2
C1847835	VITILIGO-ASSOCIATED MULTIPLE AUTOIMMUNE DISEASE SUSCEPTIBILITY 1 (finding)	2/19	302/21671	0.0283139	0.0478685	0.0132309	PTGS2/FAS	2
C0264408	Childhood asthma	2/19	303/21671	0.0284873	0.0478685	0.0132309	PDGFRA/LEP	2
C0002949	Aneurysm, Dissecting	1/19	33/21671	0.0285513	0.0478685	0.0132309	APOE	1
C0010043	Corneal Ulcer	1/19	33/21671	0.0285513	0.0478685	0.0132309	PTGS2	1
C0023643	Lichen disease	1/19	33/21671	0.0285513	0.0478685	0.0132309	PTGS2	1
C0080024	Piebaldism	1/19	33/21671	0.0285513	0.0478685	0.0132309	PDGFRA	1
C0151942	Arterial thrombosis	1/19	33/21671	0.0285513	0.0478685	0.0132309	FAS	1
C0154575	Rumination Disorders	1/19	33/21671	0.0285513	0.0478685	0.0132309	LEP	1
C0155686	Acute myocarditis	1/19	33/21671	0.0285513	0.0478685	0.0132309	PTGS2	1
C0205825	Liposarcoma, Pleomorphic	1/19	33/21671	0.0285513	0.0478685	0.0132309	PDGFRA	1
C0233397	Psychological symptom	1/19	33/21671	0.0285513	0.0478685	0.0132309	APOE	1
C0241011	Low serum estradiol levels	1/19	33/21671	0.0285513	0.0478685	0.0132309	LEP	1
C0263498	Premature canities	1/19	33/21671	0.0285513	0.0478685	0.0132309	FAS	1
C0268407	Senile cardiac amyloidosis	1/19	33/21671	0.0285513	0.0478685	0.0132309	APOE	1
C0279545	Adult Epithelioid Sarcoma	1/19	33/21671	0.0285513	0.0478685	0.0132309	FAS	1
C0279989	Childhood Epithelioid Sarcoma	1/19	33/21671	0.0285513	0.0478685	0.0132309	FAS	1
C0521991	Symptoms of stress	1/19	33/21671	0.0285513	0.0478685	0.0132309	APOE	1
C0524702	Pulmonary Thromboembolisms	1/19	33/21671	0.0285513	0.0478685	0.0132309	PLAU	1
C0542519	Congenital absence of kidney	1/19	33/21671	0.0285513	0.0478685	0.0132309	FGFR1	1
C0752335	Neuropsychiatric Systemic Lupus Erythematosus	1/19	33/21671	0.0285513	0.0478685	0.0132309	GRN	1
C1295585	Decreased vibratory sense	1/19	33/21671	0.0285513	0.0478685	0.0132309	BSCL2	1
C1334455	Pulmonary Sclerosing Hemangioma	1/19	33/21671	0.0285513	0.0478685	0.0132309	AR	1
C1855119	Methylmalonic aciduria	1/19	33/21671	0.0285513	0.0478685	0.0132309	PRDX1	1
C2748208	Executive dysfunction	1/19	33/21671	0.0285513	0.0478685	0.0132309	APOE	1
C3281200	LEUKOENCEPHALOPATHY, BRAIN CALCIFICATIONS, AND CYSTS	1/19	33/21671	0.0285513	0.0478685	0.0132309	FGFR1	1
C3714524	Fibromyxosarcoma	1/19	33/21671	0.0285513	0.0478685	0.0132309	PDGFRA	1
C0027794	Neural Tube Defects	2/19	304/21671	0.0286611	0.0480007	0.0132674	PDGFRA/LEP	2
C0595921	Intraocular pressure disorder	2/19	304/21671	0.0286611	0.0480007	0.0132674	PTGS2/APOE	2
C0011989	Camurati-Engelmann Syndrome	1/19	34/21671	0.0294043	0.0487711	0.0134804	APOE	1
C0019269	Hermaphroditism	1/19	34/21671	0.0294043	0.0487711	0.0134804	AR	1
C0025323	Menorrhagia	1/19	34/21671	0.0294043	0.0487711	0.0134804	PLAU	1
C0027658	Neoplasms, Germ Cell and Embryonal	1/19	34/21671	0.0294043	0.0487711	0.0134804	FAS	1
C0035313	Retinal Dysplasia	1/19	34/21671	0.0294043	0.0487711	0.0134804	LEP	1
C0149654	Conduct Disorder	1/19	34/21671	0.0294043	0.0487711	0.0134804	AR	1
C0206182	Lymphomatoid Papulosis	1/19	34/21671	0.0294043	0.0487711	0.0134804	PDGFRA	1
C0206661	Gonadoblastoma	1/19	34/21671	0.0294043	0.0487711	0.0134804	AR	1
C0338437	Neurocysticercosis	1/19	34/21671	0.0294043	0.0487711	0.0134804	FAS	1
C0339682	Regular astigmatism - corneal	1/19	34/21671	0.0294043	0.0487711	0.0134804	PDGFRA	1
C0346255	Oncocytoma, renal	1/19	34/21671	0.0294043	0.0487711	0.0134804	LEP	1
C0553665	Skin endocrine disorder	1/19	34/21671	0.0294043	0.0487711	0.0134804	PTGS2	1
C0598428	genetic hypertension	1/19	34/21671	0.0294043	0.0487711	0.0134804	APOE	1
C1266158	Nongerminomatous Germ Cell Tumor	1/19	34/21671	0.0294043	0.0487711	0.0134804	FGFR1	1
C1562585	Leprosy, Multibacillary	1/19	34/21671	0.0294043	0.0487711	0.0134804	APOE	1
C1833662	INCLUSION BODY MYOPATHY WITH EARLY-ONSET PAGET DISEASE AND FRONTOTEMPORAL DEMENTIA	1/19	34/21671	0.0294043	0.0487711	0.0134804	APOE	1
C1849020	Short metatarsal	1/19	34/21671	0.0294043	0.0487711	0.0134804	FGFR1	1
C2936786	Aqueductal Stenosis	1/19	34/21671	0.0294043	0.0487711	0.0134804	FGFR1	1
C0007766	Intracranial Aneurysm	2/19	311/21671	0.0298899	0.0494962	0.0136808	PTGS2/APOE	2
C0001306	Acute alcoholic liver disease	1/19	35/21671	0.0302566	0.0494962	0.0136808	FAS	1
C0003838	Arterial Occlusive Diseases	1/19	35/21671	0.0302566	0.0494962	0.0136808	PLAU	1
C0004138	Ataxias, Hereditary	1/19	35/21671	0.0302566	0.0494962	0.0136808	AR	1
C0021818	Intervertebral Disk Displacement	1/19	35/21671	0.0302566	0.0494962	0.0136808	PTGS2	1
C0030044	Acrocephaly	1/19	35/21671	0.0302566	0.0494962	0.0136808	FGFR1	1
C0151480	Anti-nuclear factor positive	1/19	35/21671	0.0302566	0.0494962	0.0136808	FAS	1
C0151945	Thrombosis of cerebral veins	1/19	35/21671	0.0302566	0.0494962	0.0136808	APOE	1
C0238019	Carcinoma of extrahepatic bile duct	1/19	35/21671	0.0302566	0.0494962	0.0136808	PTGS2	1
C0238281	Middle Cerebral Artery Syndrome	1/19	35/21671	0.0302566	0.0494962	0.0136808	PLAU	1
C0241703	High pitched voice	1/19	35/21671	0.0302566	0.0494962	0.0136808	BSCL2	1
C0266667	Cyclocephaly	1/19	35/21671	0.0302566	0.0494962	0.0136808	FGFR1	1
C0338503	Septo-Optic Dysplasia	1/19	35/21671	0.0302566	0.0494962	0.0136808	FGFR1	1
C0342190	C-cell hyperplasia of thyroid	1/19	35/21671	0.0302566	0.0494962	0.0136808	AR	1
C0432123	Sagittal craniosynostosis	1/19	35/21671	0.0302566	0.0494962	0.0136808	FGFR1	1
C0740376	Middle Cerebral Artery Thrombosis	1/19	35/21671	0.0302566	0.0494962	0.0136808	PLAU	1
C0751177	Cancer of Head	1/19	35/21671	0.0302566	0.0494962	0.0136808	CEBPA	1
C0751845	Middle Cerebral Artery Embolus	1/19	35/21671	0.0302566	0.0494962	0.0136808	PLAU	1
C0751846	Left Middle Cerebral Artery Infarction	1/19	35/21671	0.0302566	0.0494962	0.0136808	PLAU	1
C0751847	Embolic Infarction, Middle Cerebral Artery	1/19	35/21671	0.0302566	0.0494962	0.0136808	PLAU	1
C0751848	Thrombotic Infarction, Middle Cerebral Artery	1/19	35/21671	0.0302566	0.0494962	0.0136808	PLAU	1
C0751849	Right Middle Cerebral Artery Infarction	1/19	35/21671	0.0302566	0.0494962	0.0136808	PLAU	1
C3149631	MELORHEOSTOSIS, ISOLATED	1/19	35/21671	0.0302566	0.0494962	0.0136808	PTGS2	1
C3665464	Dementia due to Alzheimer's disease (disorder)	1/19	35/21671	0.0302566	0.0494962	0.0136808	APOE	1
C3887641	Recurrent hepatitis	1/19	35/21671	0.0302566	0.0494962	0.0136808	APOE	1
C4237343	Overweight or obesity	1/19	35/21671	0.0302566	0.0494962	0.0136808	LEP	1
C0011644	Scleroderma	2/19	316/21671	0.0307805	0.0503267	0.0139103	PTGS2/PLAU	2
C0009918	Contracture of joint	1/19	36/21671	0.0311082	0.0504633	0.0139481	PTGS2	1
C0018920	Hemangioma, Cavernous	1/19	36/21671	0.0311082	0.0504633	0.0139481	SDHC	1
C0020455	Hypergammaglobulinemia	1/19	36/21671	0.0311082	0.0504633	0.0139481	FAS	1
C0023817	Hyperlipoproteinemia Type I	1/19	36/21671	0.0311082	0.0504633	0.0139481	APOE	1
C0040412	Fissured tongue	1/19	36/21671	0.0311082	0.0504633	0.0139481	SDHC	1
C0086795	Pfaundler-Hurler Syndrome	1/19	36/21671	0.0311082	0.0504633	0.0139481	FGFR1	1
C0240225	Liver mass	1/19	36/21671	0.0311082	0.0504633	0.0139481	LEP	1
C0265554	Ectrodactyly	1/19	36/21671	0.0311082	0.0504633	0.0139481	FGFR1	1
C0271051	Macular retinal edema	1/19	36/21671	0.0311082	0.0504633	0.0139481	APOE	1
C0549622	Sexual Dysfunction	1/19	36/21671	0.0311082	0.0504633	0.0139481	LEP	1
C0862196	Mycosis fungoides/Sezary syndrome NOS	1/19	36/21671	0.0311082	0.0504633	0.0139481	FAS	1
C1264195	Refractory anemia with ringed sideroblasts	1/19	36/21671	0.0311082	0.0504633	0.0139481	AR	1
C1268935	Congenital Thrombotic Thrombocytopenic Purpura	1/19	36/21671	0.0311082	0.0504633	0.0139481	PTGS2	1
C4524040	Atherogenic dyslipidaemia	1/19	36/21671	0.0311082	0.0504633	0.0139481	APOE	1
C4728082	Severe hypoglycaemia	1/19	36/21671	0.0311082	0.0504633	0.0139481	APOE	1
C0007682	CNS disorder	2/19	319/21671	0.03132	0.0507803	0.0140357	GRN/APOE	2
C0026837	Muscle Rigidity	2/19	320/21671	0.0315006	0.0510465	0.0141093	FGFR1/APOE	2
C0740279	Cerebellar atrophy	2/19	321/21671	0.0316817	0.0513066	0.0141812	GRN/EEF2	2
C0018932	Hematochezia	1/19	37/21671	0.0319591	0.0513066	0.0141812	LEP	1
C0028949	Oligomenorrhea	1/19	37/21671	0.0319591	0.0513066	0.0141812	BSCL2	1
C0030326	Panniculitis	1/19	37/21671	0.0319591	0.0513066	0.0141812	FAS	1
C0153405	Malignant neoplasm of pharynx	1/19	37/21671	0.0319591	0.0513066	0.0141812	FAS	1
C0206525	Tuberculosis, Drug-Resistant	1/19	37/21671	0.0319591	0.0513066	0.0141812	PTGS2	1
C0221238	Mesangial proliferative glomerulonephritis	1/19	37/21671	0.0319591	0.0513066	0.0141812	FGFR1	1
C0239337	Deformity of limb	1/19	37/21671	0.0319591	0.0513066	0.0141812	PRDX1	1
C0431362	Lobar Holoprosencephaly	1/19	37/21671	0.0319591	0.0513066	0.0141812	FGFR1	1
C0472767	Beta thalassemia intermedia	1/19	37/21671	0.0319591	0.0513066	0.0141812	PRDX1	1
C1095979	Progressive multiple sclerosis	1/19	37/21671	0.0319591	0.0513066	0.0141812	APOE	1
C1384606	Dyspareunia	1/19	37/21671	0.0319591	0.0513066	0.0141812	FGFR1	1
C1850830	Exercise-induced myalgia	1/19	37/21671	0.0319591	0.0513066	0.0141812	BSCL2	1
C1859726	ARTERIAL TORTUOSITY SYNDROME	1/19	37/21671	0.0319591	0.0513066	0.0141812	APOE	1
C2826025	Mixed phenotype acute leukemia	1/19	37/21671	0.0319591	0.0513066	0.0141812	FGFR1	1
C3887640	Astrocytosis	1/19	37/21671	0.0319591	0.0513066	0.0141812	GRN	1
C3900097	Adult Penile Carcinoma	1/19	37/21671	0.0319591	0.0513066	0.0141812	AR	1
C4524257	MSI-low	1/19	37/21671	0.0319591	0.0513066	0.0141812	PTGS2	1
C0221357	Brachydactyly	2/19	325/21671	0.0324103	0.0520041	0.014374	SDHC/FGFR1	2
C0012813	Diverticulitis	1/19	38/21671	0.0328092	0.0520249	0.0143797	LEP	1
C0014511	Epithelial cyst	1/19	38/21671	0.0328092	0.0520249	0.0143797	PTGS2	1
C0025048	Meconium Aspiration Syndrome	1/19	38/21671	0.0328092	0.0520249	0.0143797	PTGS2	1
C0026857	Musculoskeletal Diseases	1/19	38/21671	0.0328092	0.0520249	0.0143797	PTGS2	1
C0027341	Nail-Patella Syndrome	1/19	38/21671	0.0328092	0.0520249	0.0143797	APOE	1
C0042344	Varicose Ulcer	1/19	38/21671	0.0328092	0.0520249	0.0143797	FAS	1
C0085280	Alagille Syndrome	1/19	38/21671	0.0328092	0.0520249	0.0143797	APOE	1
C0231749	Knee pain	1/19	38/21671	0.0328092	0.0520249	0.0143797	BSCL2	1
C0265950	Venous malformation	1/19	38/21671	0.0328092	0.0520249	0.0143797	AR	1
C0266013	Congenital hypoplasia of breast	1/19	38/21671	0.0328092	0.0520249	0.0143797	FGFR1	1
C0266815	Cow milk allergy	1/19	38/21671	0.0328092	0.0520249	0.0143797	LEP	1
C0376620	Pouchitis	1/19	38/21671	0.0328092	0.0520249	0.0143797	PTGS2	1
C0745730	Multiple lipomata	1/19	38/21671	0.0328092	0.0520249	0.0143797	FGFR1	1
C0948780	Rhinosinusitis	1/19	38/21671	0.0328092	0.0520249	0.0143797	PTGS2	1
C1257877	Pheochromocytoma, Extra-Adrenal	1/19	38/21671	0.0328092	0.0520249	0.0143797	SDHC	1
C1279481	X-Linked Combined Immunodeficiency Diseases	1/19	38/21671	0.0328092	0.0520249	0.0143797	AR	1
C1301355	Myelodysplastic-Myeloproliferative Diseases	1/19	38/21671	0.0328092	0.0520249	0.0143797	CEBPA	1
C1332969	Childhood Ganglioglioma	1/19	38/21671	0.0328092	0.0520249	0.0143797	AR	1
C1838681	Rapidly progressive	1/19	38/21671	0.0328092	0.0520249	0.0143797	GRN	1
C2718001	Protein Misfolding Disorders	1/19	38/21671	0.0328092	0.0520249	0.0143797	APOE	1
C2981142	Refractory anemia, without ringed sideroblasts, without excess blasts	1/19	38/21671	0.0328092	0.0520249	0.0143797	AR	1
C3536715	AA amyloidosis	1/19	38/21671	0.0328092	0.0520249	0.0143797	LEP	1
C4551898	Cholestasis, progressive familial intrahepatic 1	1/19	38/21671	0.0328092	0.0520249	0.0143797	APOE	1
C0524528	Pervasive Development Disorder	2/19	328/21671	0.0329611	0.052239	0.0144389	AR/APOE	2
C0036875	Disorders of Sex Development	1/19	39/21671	0.0336587	0.0529655	0.0146397	AR	1
C0153601	Malignant neoplasm of penis	1/19	39/21671	0.0336587	0.0529655	0.0146397	AR	1
C0265004	Dilatation of aorta	1/19	39/21671	0.0336587	0.0529655	0.0146397	APOE	1
C0266174	Duodenal atresia	1/19	39/21671	0.0336587	0.0529655	0.0146397	FGFR1	1
C0271708	Fasting Hypoglycemia	1/19	39/21671	0.0336587	0.0529655	0.0146397	PCK1	1
C0339508	Hereditary macular dystrophy	1/19	39/21671	0.0336587	0.0529655	0.0146397	EFEMP1	1
C0431391	Hemimegalencephaly	1/19	39/21671	0.0336587	0.0529655	0.0146397	PTGS2	1
C0454455	Mirror movements disorder	1/19	39/21671	0.0336587	0.0529655	0.0146397	FGFR1	1
C0524957	Corneal Topography	1/19	39/21671	0.0336587	0.0529655	0.0146397	PDGFRA	1
C0700636	Focal nodular hyperplasia of liver	1/19	39/21671	0.0336587	0.0529655	0.0146397	AR	1
C0745091	Hypereosinophilia	1/19	39/21671	0.0336587	0.0529655	0.0146397	PDGFRA	1
C1849134	Impaired vibration sensation in the lower limbs	1/19	39/21671	0.0336587	0.0529655	0.0146397	BSCL2	1
C1858574	Sparse axillary hair	1/19	39/21671	0.0336587	0.0529655	0.0146397	AR	1
C2937220	Congenital abnormality of vein	1/19	39/21671	0.0336587	0.0529655	0.0146397	AR	1
C0085281	Addictive Behavior	2/19	332/21671	0.0337014	0.0529788	0.0146434	PTGS2/AR	2
C3900098	Adult Myelodysplastic Syndrome	2/19	332/21671	0.0337014	0.0529788	0.0146434	CEBPA/AR	2
C0085215	Ovarian Failure, Premature	2/19	333/21671	0.0338875	0.0532174	0.0147093	LEP/AR	2
C1836830	Developmental regression	2/19	333/21671	0.0338875	0.0532174	0.0147093	BSCL2/FAS	2
C0677607	Hashimoto Disease	2/19	335/21671	0.0342609	0.0537494	0.0148564	PTGS2/FAS	2
C2347761	Childhood Myelodysplastic Syndrome	2/19	335/21671	0.0342609	0.0537494	0.0148564	CEBPA/AR	2
C0026896	Myasthenia Gravis	2/19	336/21671	0.0344482	0.0537824	0.0148655	FAS/APOE	2
C0003126	Anosmia	1/19	40/21671	0.0345075	0.0537824	0.0148655	FGFR1	1
C0022577	Keratoconjunctivitis, Vernal	1/19	40/21671	0.0345075	0.0537824	0.0148655	PLAU	1
C0023223	Leg Ulcer	1/19	40/21671	0.0345075	0.0537824	0.0148655	PLAU	1
C0026760	Multiple Epiphyseal Dysplasia	1/19	40/21671	0.0345075	0.0537824	0.0148655	FGFR1	1
C0149896	Primary gout	1/19	40/21671	0.0345075	0.0537824	0.0148655	LEP	1
C0151699	Intracranial Hemorrhage	1/19	40/21671	0.0345075	0.0537824	0.0148655	PLAU	1
C0178782	Orofacial Pain	1/19	40/21671	0.0345075	0.0537824	0.0148655	PTGS2	1
C0206160	Reticulocytosis	1/19	40/21671	0.0345075	0.0537824	0.0148655	FAS	1
C0235162	Difficulty sleeping	1/19	40/21671	0.0345075	0.0537824	0.0148655	LEP	1
C0751587	CADASIL Syndrome	1/19	40/21671	0.0345075	0.0537824	0.0148655	APOE	1
C1285654	Memory performance	1/19	40/21671	0.0345075	0.0537824	0.0148655	APOE	1
C3160887	Node-positive breast cancer	1/19	40/21671	0.0345075	0.0537824	0.0148655	FAS	1
C0850666	Infection caused by Helicobacter pylori	2/19	337/21671	0.034636	0.0539555	0.0149133	PTGS2/LEP	2
C1333015	Childhood Kidney Wilms Tumor	2/19	338/21671	0.0348241	0.0542214	0.0149868	PTGS2/AR	2
C0007196	Restrictive cardiomyopathy	1/19	41/21671	0.0353555	0.0545013	0.0150642	PDGFRA	1
C0011609	Drug Eruptions	1/19	41/21671	0.0353555	0.0545013	0.0150642	AR	1
C0013338	Pituitary dwarfism	1/19	41/21671	0.0353555	0.0545013	0.0150642	IGFBP3	1
C0018991	Hemiplegia	1/19	41/21671	0.0353555	0.0545013	0.0150642	FGFR1	1
C0021171	Bloch Sulzberger syndrome	1/19	41/21671	0.0353555	0.0545013	0.0150642	AR	1
C0031029	Periapical Granuloma	1/19	41/21671	0.0353555	0.0545013	0.0150642	PTGS2	1
C0041974	Urethral Stenosis	1/19	41/21671	0.0353555	0.0545013	0.0150642	AR	1
C0085660	Aseptic necrosis	1/19	41/21671	0.0353555	0.0545013	0.0150642	FAS	1
[truncated: 1,101 more rows]

## Sheet: UP_REGULATED_ReactomePA
ID	Description	GeneRatio	BgRatio	pvalue	p.adjust	qvalue	geneID	Count
R-HSA-6803211	TP53 Regulates Transcription of Death Receptors and Ligands	2/18	12/10856	0.000169706	0.0203783	0.0125641	IGFBP3/FAS	2
R-HSA-381340	Transcriptional regulation of white adipocyte differentiation	3/18	84/10856	0.000335338	0.0203783	0.0125641	PCK1/LEP/CEBPA	3
R-HSA-8876725	Protein methylation	2/18	19/10856	0.000436679	0.0203783	0.0125641	EEF2/EEF1A1	2
R-HSA-5633008	TP53 Regulates Transcription of Cell Death Genes	2/18	44/10856	0.00235721	0.0751992	0.0463634	IGFBP3/FAS	2
R-HSA-9024446	NR1H2 and NR1H3-mediated signaling	2/18	47/10856	0.00268569	0.0751992	0.0463634	PCK1/APOE	2
R-HSA-6798695	Neutrophil degranulation	4/18	480/10856	0.007043	0.102284	0.0630626	PLAU/GRN/EEF2/EEF1A1	4
R-HSA-2219530	Constitutive Signaling by Aberrant PI3K in Cancer	2/18	78/10856	0.00723755	0.102284	0.0630626	PDGFRA/FGFR1	2
R-HSA-156902	Peptide chain elongation	2/18	89/10856	0.00933691	0.102284	0.0630626	EEF2/EEF1A1	2
R-HSA-156842	Eukaryotic Translation Elongation	2/18	93/10856	0.0101602	0.102284	0.0630626	EEF2/EEF1A1	2
R-HSA-2219528	PI3K/AKT Signaling in Cancer	2/18	104/10856	0.0125843	0.102284	0.0630626	PDGFRA/FGFR1	2
R-HSA-6811558	PI5P, PP2A and IER3 Regulate PI3K/AKT Signaling	2/18	106/10856	0.0130499	0.102284	0.0630626	PDGFRA/FGFR1	2
R-HSA-8957275	Post-translational protein phosphorylation	2/18	108/10856	0.0135229	0.102284	0.0630626	IGFBP3/APOE	2
R-HSA-199418	Negative regulation of the PI3K/AKT network	2/18	113/10856	0.0147379	0.102284	0.0630626	PDGFRA/FGFR1	2
R-HSA-2161522	Abacavir transport and metabolism	1/18	10/10856	0.0164643	0.102284	0.0630626	PCK1	1
R-HSA-8963888	Chylomicron assembly	1/18	10/10856	0.0164643	0.102284	0.0630626	APOE	1
R-HSA-8963901	Chylomicron remodeling	1/18	10/10856	0.0164643	0.102284	0.0630626	APOE	1
R-HSA-8964058	HDL remodeling	1/18	10/10856	0.0164643	0.102284	0.0630626	APOE	1
R-HSA-381426	Regulation of Insulin-like Growth Factor (IGF) transport and uptake by Insulin-like Growth Factor Binding Proteins (IGFBPs)	2/18	125/10856	0.0178394	0.102284	0.0630626	IGFBP3/APOE	2
R-HSA-1839122	Signaling by activated point mutants of FGFR1	1/18	11/10856	0.0180966	0.102284	0.0630626	FGFR1	1
R-HSA-2586552	Signaling by Leptin	1/18	11/10856	0.0180966	0.102284	0.0630626	LEP	1
R-HSA-3371378	Regulation by c-FLIP	1/18	11/10856	0.0180966	0.102284	0.0630626	FAS	1
R-HSA-5218900	CASP8 activity is inhibited	1/18	11/10856	0.0180966	0.102284	0.0630626	FAS	1
R-HSA-69416	Dimerization of procaspase-8	1/18	11/10856	0.0180966	0.102284	0.0630626	FAS	1
R-HSA-190373	FGFR1c ligand binding and activation	1/18	12/10856	0.0197263	0.102284	0.0630626	FGFR1	1
R-HSA-3371511	HSF1 activation	1/18	12/10856	0.0197263	0.102284	0.0630626	EEF1A1	1
R-HSA-9673767	Signaling by PDGFRA transmembrane, juxtamembrane and kinase domain mutants	1/18	12/10856	0.0197263	0.102284	0.0630626	PDGFRA	1
R-HSA-9673770	Signaling by PDGFRA extracellular domain mutants	1/18	12/10856	0.0197263	0.102284	0.0630626	PDGFRA	1
R-HSA-3700989	Transcriptional Regulation by TP53	3/18	365/10856	0.0211364	0.103086	0.0635565	PRDX1/IGFBP3/FAS	3
R-HSA-75205	Dissolution of Fibrin Clot	1/18	13/10856	0.0213534	0.103086	0.0635565	PLAU	1
R-HSA-2162123	Synthesis of Prostaglandins (PG) and Thromboxanes (TX)	1/18	15/10856	0.0246001	0.10466	0.0645274	PTGS2	1
R-HSA-190242	FGFR1 ligand binding and activation	1/18	16/10856	0.0262196	0.10466	0.0645274	FGFR1	1
R-HSA-5654219	Phospholipase C-mediated cascade: FGFR1	1/18	16/10856	0.0262196	0.10466	0.0645274	FGFR1	1
R-HSA-140534	Caspase activation via Death Receptors in the presence of ligand	1/18	17/10856	0.0278366	0.10466	0.0645274	FAS	1
R-HSA-9018677	Biosynthesis of DHA-derived SPMs	1/18	17/10856	0.0278366	0.10466	0.0645274	PTGS2	1
R-HSA-197264	Nicotinamide salvaging	1/18	19/10856	0.031063	0.10466	0.0645274	PTGS2	1
R-HSA-3000480	Scavenging by Class A Receptors	1/18	19/10856	0.031063	0.10466	0.0645274	APOE	1
R-HSA-422085	Synthesis, secretion, and deacylation of Ghrelin	1/18	19/10856	0.031063	0.10466	0.0645274	LEP	1
R-HSA-8963898	Plasma lipoprotein assembly	1/18	19/10856	0.031063	0.10466	0.0645274	APOE	1
R-HSA-9018678	Biosynthesis of specialized proresolving mediators (SPMs)	1/18	19/10856	0.031063	0.10466	0.0645274	PTGS2	1
R-HSA-381771	Synthesis, secretion, and inactivation of Glucagon-like Peptide-1 (GLP-1)	1/18	20/10856	0.0326724	0.10466	0.0645274	LEP	1
R-HSA-9671555	Signaling by PDGFR in disease	1/18	20/10856	0.0326724	0.10466	0.0645274	PDGFRA	1
R-HSA-445144	Signal transduction by L1	1/18	21/10856	0.0342792	0.10466	0.0645274	FGFR1	1
R-HSA-5654688	SHC-mediated cascade:FGFR1	1/18	21/10856	0.0342792	0.10466	0.0645274	FGFR1	1
R-HSA-5654689	PI-3K cascade:FGFR1	1/18	21/10856	0.0342792	0.10466	0.0645274	FGFR1	1
R-HSA-71403	Citric acid cycle (TCA cycle)	1/18	22/10856	0.0358835	0.10466	0.0645274	SDHC	1
R-HSA-8862803	Deregulated CDK5 triggers multiple neurodegenerative pathways in Alzheimer's disease models	1/18	22/10856	0.0358835	0.10466	0.0645274	PRDX1	1
[truncated: 94 more rows]

## Sheet: DOWN_REGULATED_BP
ID	Description	GeneRatio	BgRatio	pvalue	p.adjust	qvalue	geneID	Count
[truncated: 2,155 more rows]

[truncated: 7 more sheets: DOWN_REGULATED_MF, DOWN_REGULATED_CC, DOWN_REGULATED_KEGG, DOWN_REGULATED_DO, DOWN_REGULATED_NCG, DOWN_REGULATED_DGN, DOWN_REGULATED_ReactomePA]
