# Supplementary material for: Identifying aging-related biomarkers in adipose tissue using integrative bioinformatics and machine-learning approaches: discovery of ELN, MXD1, and FGF21 as key genes
Source: Front Endocrinol (Lausanne). 2025 Sep 1;16:1638343. doi: 10.3389/fendo.2025.1638343 (PMC12433875; doi:10.3389/fendo.2025.1638343)
Supplement: Supplementary file 2 [file Table2.csv]

SYMBOL	STRING_id
APOE	10090.ENSMUSP00000133302
IL6	10090.ENSMUSP00000026845
LEP	10090.ENSMUSP00000067046
BDNF	10090.ENSMUSP00000057989
MTOR	10090.ENSMUSP00000099510
SIRT1	10090.ENSMUSP00000101082
AR	10090.ENSMUSP00000052648
CEBPA	10090.ENSMUSP00000096129
CTNNB1	10090.ENSMUSP00000007130
PTGS2	10090.ENSMUSP00000035065
IGFBP3	10090.ENSMUSP00000020702
JAK2	10090.ENSMUSP00000064394
LEPR	10090.ENSMUSP00000037385
FAS	10090.ENSMUSP00000025691
FOXO1	10090.ENSMUSP00000055308
STAT3	10090.ENSMUSP00000120152
ELN	10090.ENSMUSP00000015138
BSCL2	10090.ENSMUSP00000127685
PDGFRA	10090.ENSMUSP00000127173
GRN	10090.ENSMUSP00000046340
FGFR1	10090.ENSMUSP00000081041
FOXO3	10090.ENSMUSP00000050683
IRS2	10090.ENSMUSP00000038514
S100B	10090.ENSMUSP00000047968
PLAU	10090.ENSMUSP00000022368
EP300	10090.ENSMUSP00000066789
EFEMP1	10090.ENSMUSP00000020759
PCK1	10090.ENSMUSP00000029017
NGFR	10090.ENSMUSP00000000122
FGF21	10090.ENSMUSP00000033099
GDF11	10090.ENSMUSP00000026408
A2M	10090.ENSMUSP00000032203
STAT5A	10090.ENSMUSP00000004145
HSPA1A	10090.ENSMUSP00000084586
SDHC	10090.ENSMUSP00000106968
PRKDC	10090.ENSMUSP00000023352
PYCR1	10090.ENSMUSP00000026133
FOXM1	10090.ENSMUSP00000073041
HSP90AA1	10090.ENSMUSP00000091921
PRDX1	10090.ENSMUSP00000114159
HSPA1B	10090.ENSMUSP00000133815
TRPV1	10090.ENSMUSP00000099585
PPM1D	10090.ENSMUSP00000020835
EEF1A1	10090.ENSMUSP00000042457
RICTOR	10090.ENSMUSP00000051809
EEF2	10090.ENSMUSP00000046101
HOXC4	10090.ENSMUSP00000097740
FOXO4	10090.ENSMUSP00000059420
MXD1	10090.ENSMUSP00000001184
