# Supplementary material for: Identifying aging-related biomarkers in adipose tissue using integrative bioinformatics and machine-learning approaches: discovery of ELN, MXD1, and FGF21 as key genes
Source: Front Endocrinol (Lausanne). 2025 Sep 1;16:1638343. doi: 10.3389/fendo.2025.1638343 (PMC12433875; doi:10.3389/fendo.2025.1638343)
Supplement: Supplementary file 3 [file Table3.csv]

Set1	Description	Category	Uniprot ID	Gifts	GC Id	Relevance score	GeneCards Link
PDGFRB	Platelet Derived Growth Factor Receptor Beta	Protein Coding	P09619	62	GC05M150113	69.74919891	https://www.genecards.org/cgi-bin/carddisp.pl?gene=PDGFRB
APOE	Apolipoprotein E	Protein Coding	P02649	58	GC19P103269	59.38859558	https://www.genecards.org/cgi-bin/carddisp.pl?gene=APOE
PPARG	Peroxisome Proliferator Activated Receptor Gamma	Protein Coding	P37231	61	GC03P012287	54.61769867	https://www.genecards.org/cgi-bin/carddisp.pl?gene=PPARG
INS	Insulin	Protein Coding	P01308	56	GC11M002159	52.76116562	https://www.genecards.org/cgi-bin/carddisp.pl?gene=INS
ADIPOQ	Adiponectin, C1Q And Collagen Domain Containing	Protein Coding	Q15848	55	GC03P186842	52.27046204	https://www.genecards.org/cgi-bin/carddisp.pl?gene=ADIPOQ
TNF	Tumor Necrosis Factor	Protein Coding	P01375	61	GC06P125492	45.17003632	https://www.genecards.org/cgi-bin/carddisp.pl?gene=TNF
TP53	Tumor Protein P53	Protein Coding	P04637	62	GC17M007661	44.42170715	https://www.genecards.org/cgi-bin/carddisp.pl?gene=TP53
IL6	Interleukin 6	Protein Coding	P05231	60	GC07P022725	42.48566055	https://www.genecards.org/cgi-bin/carddisp.pl?gene=IL6
LEP	Leptin	Protein Coding	P41159	55	GC07P128241	41.6491394	https://www.genecards.org/cgi-bin/carddisp.pl?gene=LEP
CFH	Complement Factor H	Protein Coding	P08603	56	GC01P196621	40.61642075	https://www.genecards.org/cgi-bin/carddisp.pl?gene=CFH
IGF1	Insulin Like Growth Factor 1	Protein Coding	P05019	57	GC12M102395	39.83201218	https://www.genecards.org/cgi-bin/carddisp.pl?gene=IGF1
FABP4	Fatty Acid Binding Protein 4	Protein Coding	P15090	51	GC08M081478	37.32217407	https://www.genecards.org/cgi-bin/carddisp.pl?gene=FABP4
LMNA	Lamin A/C	Protein Coding	P02545	58	GC01P156082	33.43128586	https://www.genecards.org/cgi-bin/carddisp.pl?gene=LMNA
BRCA1	BRCA1 DNA Repair Associated	Protein Coding	P38398	59	GC17M043044	31.69886971	https://www.genecards.org/cgi-bin/carddisp.pl?gene=BRCA1
IL1B	Interleukin 1 Beta	Protein Coding	P01584	56	GC02M112829	31.06591797	https://www.genecards.org/cgi-bin/carddisp.pl?gene=IL1B
C3	Complement C3	Protein Coding	P01024	58	GC19M006677	30.91396713	https://www.genecards.org/cgi-bin/carddisp.pl?gene=C3
BDNF-AS	BDNF Antisense RNA	RNA Gene		28	GC11P027466	30.71134949	https://www.genecards.org/cgi-bin/carddisp.pl?gene=BDNF-AS
LPL	Lipoprotein Lipase	Protein Coding	P06858	58	GC08P019901	30.62783813	https://www.genecards.org/cgi-bin/carddisp.pl?gene=LPL
CRP	C-Reactive Protein	Protein Coding	P02741	54	GC01M160321	30.5360508	https://www.genecards.org/cgi-bin/carddisp.pl?gene=CRP
EGFR	Epidermal Growth Factor Receptor	Protein Coding	P00533	63	GC07P055019	30.16238594	https://www.genecards.org/cgi-bin/carddisp.pl?gene=EGFR
AKT1	AKT Serine/Threonine Kinase 1	Protein Coding	P31749	62	GC14M104769	29.86808205	https://www.genecards.org/cgi-bin/carddisp.pl?gene=AKT1
ACE	Angiotensin I Converting Enzyme	Protein Coding	P12821	60	GC17P063477	29.22489548	https://www.genecards.org/cgi-bin/carddisp.pl?gene=ACE
VEGFA	Vascular Endothelial Growth Factor A	Protein Coding	P15692	57	GC06P043770	28.49073601	https://www.genecards.org/cgi-bin/carddisp.pl?gene=VEGFA
ALB	Albumin	Protein Coding	P02768	57	GC04P073397	28.16950989	https://www.genecards.org/cgi-bin/carddisp.pl?gene=ALB
H19	H19 Imprinted Maternally Expressed Transcript	RNA Gene		34	GC11M001995	27.85553741	https://www.genecards.org/cgi-bin/carddisp.pl?gene=H19
INSR	Insulin Receptor	Protein Coding	P06213	62	GC19M007112	27.78109741	https://www.genecards.org/cgi-bin/carddisp.pl?gene=INSR
IL10	Interleukin 10	Protein Coding	P22301	56	GC01M206767	27.73913383	https://www.genecards.org/cgi-bin/carddisp.pl?gene=IL10
ESR1	Estrogen Receptor 1	Protein Coding	P03372	62	GC06P151656	27.56114388	https://www.genecards.org/cgi-bin/carddisp.pl?gene=ESR1
TGFB1	Transforming Growth Factor Beta 1	Protein Coding	P01137	61	GC19M041301	27.52499771	https://www.genecards.org/cgi-bin/carddisp.pl?gene=TGFB1
MAPT	Microtubule Associated Protein Tau	Protein Coding	P10636	58	GC17P045894	27.09274483	https://www.genecards.org/cgi-bin/carddisp.pl?gene=MAPT
HTRA1	HtrA Serine Peptidase 1	Protein Coding	Q92743	54	GC10P122461	26.98557854	https://www.genecards.org/cgi-bin/carddisp.pl?gene=HTRA1
PLIN1	Perilipin 1	Protein Coding	O60240	55	GC15M089664	26.98504257	https://www.genecards.org/cgi-bin/carddisp.pl?gene=PLIN1
MTHFR	Methylenetetrahydrofolate Reductase	Protein Coding	P42898	56	GC01M011785	26.78580284	https://www.genecards.org/cgi-bin/carddisp.pl?gene=MTHFR
BDNF	Brain Derived Neurotrophic Factor	Protein Coding	P23560	58	GC11M027654	26.74714851	https://www.genecards.org/cgi-bin/carddisp.pl?gene=BDNF
IRS1	Insulin Receptor Substrate 1	Protein Coding	P35568	56	GC02M226731	26.55803299	https://www.genecards.org/cgi-bin/carddisp.pl?gene=IRS1
CDKN2A	Cyclin Dependent Kinase Inhibitor 2A	Protein Coding	Q8N726	60	GC09M021967	26.53105164	https://www.genecards.org/cgi-bin/carddisp.pl?gene=CDKN2A
APOB	Apolipoprotein B	Protein Coding	P04114	55	GC02M020956	26.30038834	https://www.genecards.org/cgi-bin/carddisp.pl?gene=APOB
TLR4	Toll Like Receptor 4	Protein Coding	O00206	60	GC09P117704	26.25261307	https://www.genecards.org/cgi-bin/carddisp.pl?gene=TLR4
SLC2A4	Solute Carrier Family 2 Member 4	Protein Coding	P14672	55	GC17P100440	26.1588459	https://www.genecards.org/cgi-bin/carddisp.pl?gene=SLC2A4
SOD2-OT1	SOD2 Overlapping Transcript 1	RNA Gene		18	GC06M159772	26.12621117	https://www.genecards.org/cgi-bin/carddisp.pl?gene=SOD2-OT1
APP	Amyloid Beta Precursor Protein	Protein Coding	P05067	59	GC21M025880	25.62266731	https://www.genecards.org/cgi-bin/carddisp.pl?gene=APP
SERPINE1	Serpin Family E Member 1	Protein Coding	P05121	59	GC07P101127	25.5704174	https://www.genecards.org/cgi-bin/carddisp.pl?gene=SERPINE1
FBLN5	Fibulin 5	Protein Coding	Q9UBX5	55	GC14M091869	25.49629974	https://www.genecards.org/cgi-bin/carddisp.pl?gene=FBLN5
VDR	Vitamin D Receptor	Protein Coding	P11473	57	GC12M047841	24.70131302	https://www.genecards.org/cgi-bin/carddisp.pl?gene=VDR
VIM	Vimentin	Protein Coding	P08670	60	GC10P017227	24.50322533	https://www.genecards.org/cgi-bin/carddisp.pl?gene=VIM
CXCL8	C-X-C Motif Chemokine Ligand 8	Protein Coding	P10145	52	GC04P073740	24.45585251	https://www.genecards.org/cgi-bin/carddisp.pl?gene=CXCL8
IFNG	Interferon Gamma	Protein Coding	P01579	59	GC12M068154	24.38416481	https://www.genecards.org/cgi-bin/carddisp.pl?gene=IFNG
LINC01672	Long Intergenic Non-Protein Coding RNA 1672	RNA Gene		18	GC01P011469	24.29406738	https://www.genecards.org/cgi-bin/carddisp.pl?gene=LINC01672
HIF1A	Hypoxia Inducible Factor 1 Subunit Alpha	Protein Coding	Q16665	57	GC14P061695	24.02207947	https://www.genecards.org/cgi-bin/carddisp.pl?gene=HIF1A
MDM2	MDM2 Proto-Oncogene	Protein Coding	Q00987	62	GC12P068808	23.93132401	https://www.genecards.org/cgi-bin/carddisp.pl?gene=MDM2
ERBB2	Erb-B2 Receptor Tyrosine Kinase 2	Protein Coding	P04626	63	GC17P039687	23.83093262	https://www.genecards.org/cgi-bin/carddisp.pl?gene=ERBB2
RETN	Resistin	Protein Coding	Q9HD89	51	GC19P007669	23.67041016	https://www.genecards.org/cgi-bin/carddisp.pl?gene=RETN
MTOR	Mechanistic Target Of Rapamycin Kinase	Protein Coding	P42345	64	GC01M011106	23.46702194	https://www.genecards.org/cgi-bin/carddisp.pl?gene=MTOR
CCL2	C-C Motif Chemokine Ligand 2	Protein Coding	P13500	58	GC17P034255	23.42353058	https://www.genecards.org/cgi-bin/carddisp.pl?gene=CCL2
PTEN	Phosphatase And Tensin Homolog	Protein Coding	P60484	60	GC10P106636	23.17761993	https://www.genecards.org/cgi-bin/carddisp.pl?gene=PTEN
MMP9	Matrix Metallopeptidase 9	Protein Coding	P14780	62	GC20P046008	23.11735916	https://www.genecards.org/cgi-bin/carddisp.pl?gene=MMP9
PPARGC1A	PPARG Coactivator 1 Alpha	Protein Coding	Q9UBK2	55	GC04M023755	23.09183884	https://www.genecards.org/cgi-bin/carddisp.pl?gene=PPARGC1A
IGF1R	Insulin Like Growth Factor 1 Receptor	Protein Coding	P08069	63	GC15P098648	23.07969093	https://www.genecards.org/cgi-bin/carddisp.pl?gene=IGF1R
MLH1	MutL Homolog 1	Protein Coding	P40692	57	GC03P036993	22.79416275	https://www.genecards.org/cgi-bin/carddisp.pl?gene=MLH1
MT-TL1	Mitochondrially Encoded TRNA-Leu (UUA/G) 1	RNA Gene		23	GCMTP003232	22.77260208	https://www.genecards.org/cgi-bin/carddisp.pl?gene=MT-TL1
WRN	WRN RecQ Like Helicase	Protein Coding	Q14191	56	GC08P031033	22.73199654	https://www.genecards.org/cgi-bin/carddisp.pl?gene=WRN
APMAP	Adipocyte Plasma Membrane Associated Protein	Protein Coding	Q9HDC9	40	GC20M024962	22.40269661	https://www.genecards.org/cgi-bin/carddisp.pl?gene=APMAP
SIRT1	Sirtuin 1	Protein Coding	Q96EB6	57	GC10P067884	22.30483437	https://www.genecards.org/cgi-bin/carddisp.pl?gene=SIRT1
BRAF	B-Raf Proto-Oncogene, Serine/Threonine Kinase	Protein Coding	P15056	62	GC07M140762	22.16036606	https://www.genecards.org/cgi-bin/carddisp.pl?gene=BRAF
SLC2A1	Solute Carrier Family 2 Member 1	Protein Coding	P11166	61	GC01M042925	22.12925911	https://www.genecards.org/cgi-bin/carddisp.pl?gene=SLC2A1
AR	Androgen Receptor	Protein Coding	P10275	60	GC0XP067544	22.08810043	https://www.genecards.org/cgi-bin/carddisp.pl?gene=AR
NFKB1	Nuclear Factor Kappa B Subunit 1	Protein Coding	P19838	61	GC04P102501	22.0837822	https://www.genecards.org/cgi-bin/carddisp.pl?gene=NFKB1
HMCN1	Hemicentin 1	Protein Coding	Q96RW7	47	GC01P185734	22.04468727	https://www.genecards.org/cgi-bin/carddisp.pl?gene=HMCN1
IGF2	Insulin Like Growth Factor 2	Protein Coding	P01344	57	GC11M010286	22.02074814	https://www.genecards.org/cgi-bin/carddisp.pl?gene=IGF2
NOS3	Nitric Oxide Synthase 3	Protein Coding	P29474	58	GC07P156074	21.80051041	https://www.genecards.org/cgi-bin/carddisp.pl?gene=NOS3
KRAS	KRAS Proto-Oncogene, GTPase	Protein Coding	P01116	61	GC12M028437	21.52043152	https://www.genecards.org/cgi-bin/carddisp.pl?gene=KRAS
CEBPA	CCAAT Enhancer Binding Protein Alpha	Protein Coding	P49715	54	GC19M033299	21.45310593	https://www.genecards.org/cgi-bin/carddisp.pl?gene=CEBPA
ATM	ATM Serine/Threonine Kinase	Protein Coding	Q13315	61	GC11P108223	21.20713425	https://www.genecards.org/cgi-bin/carddisp.pl?gene=ATM
LIPE	Lipase E, Hormone Sensitive Type	Protein Coding	Q05469	56	GC19M042401	21.17022896	https://www.genecards.org/cgi-bin/carddisp.pl?gene=LIPE
GH1	Growth Hormone 1	Protein Coding	P01241	52	GC17M063917	21.14961433	https://www.genecards.org/cgi-bin/carddisp.pl?gene=GH1
CTNNB1	Catenin Beta 1	Protein Coding	P35222	62	GC03P041194	21.02273178	https://www.genecards.org/cgi-bin/carddisp.pl?gene=CTNNB1
PIK3CA	Phosphatidylinositol-4,5-Bisphosphate 3-Kinase Catalytic Subunit Alpha	Protein Coding	P42336	61	GC03P179148	21.02228546	https://www.genecards.org/cgi-bin/carddisp.pl?gene=PIK3CA
FTO	FTO Alpha-Ketoglutarate Dependent Dioxygenase	Protein Coding	Q9C0B1	55	GC16P067676	20.60618401	https://www.genecards.org/cgi-bin/carddisp.pl?gene=FTO
CFB	Complement Factor B	Protein Coding	P00751	55	GC06P031945	20.54353714	https://www.genecards.org/cgi-bin/carddisp.pl?gene=CFB
TPRA1	Transmembrane Protein Adipocyte Associated 1	Protein Coding	Q86W33	42	GC03M127573	20.49959183	https://www.genecards.org/cgi-bin/carddisp.pl?gene=TPRA1
MEG3	Maternally Expressed 3	RNA Gene		34	GC14P115583	20.43749237	https://www.genecards.org/cgi-bin/carddisp.pl?gene=MEG3
PPARA	Peroxisome Proliferator Activated Receptor Alpha	Protein Coding	Q07869	53	GC22P046150	20.3943367	https://www.genecards.org/cgi-bin/carddisp.pl?gene=PPARA
CD36	CD36 Molecule	Protein Coding	P16671	58	GC07P080369	20.36466026	https://www.genecards.org/cgi-bin/carddisp.pl?gene=CD36
CST3	Cystatin C	Protein Coding	P01034	52	GC20M023882	20.28922272	https://www.genecards.org/cgi-bin/carddisp.pl?gene=CST3
AGER	Advanced Glycosylation End-Product Specific Receptor	Protein Coding	Q15109	55	GC06M032180	20.23891449	https://www.genecards.org/cgi-bin/carddisp.pl?gene=AGER
SOD1	Superoxide Dismutase 1	Protein Coding	P00441	61	GC21P031659	19.91445541	https://www.genecards.org/cgi-bin/carddisp.pl?gene=SOD1
PTGS2	Prostaglandin-Endoperoxide Synthase 2	Protein Coding	P35354	58	GC01M186671	19.71134186	https://www.genecards.org/cgi-bin/carddisp.pl?gene=PTGS2
CYP19A1	Cytochrome P450 Family 19 Subfamily A Member 1	Protein Coding	P11511	56	GC15M051208	19.69343567	https://www.genecards.org/cgi-bin/carddisp.pl?gene=CYP19A1
ERCC6	ERCC Excision Repair 6, Chromatin Remodeling Factor	Protein Coding	Q03468	55	GC10M049454	19.68681908	https://www.genecards.org/cgi-bin/carddisp.pl?gene=ERCC6
BCL2	BCL2 Apoptosis Regulator	Protein Coding	P10415	59	GC18M063123	19.66916275	https://www.genecards.org/cgi-bin/carddisp.pl?gene=BCL2
SOD2	Superoxide Dismutase 2	Protein Coding	P04179	56	GC06M159669	19.60402679	https://www.genecards.org/cgi-bin/carddisp.pl?gene=SOD2
PSEN1	Presenilin 1	Protein Coding	P49768	61	GC14P073136	19.58210754	https://www.genecards.org/cgi-bin/carddisp.pl?gene=PSEN1
CFI	Complement Factor I	Protein Coding	P05156	55	GC04M109732	19.47100639	https://www.genecards.org/cgi-bin/carddisp.pl?gene=CFI
BGLAP	Bone Gamma-Carboxyglutamate Protein	Protein Coding	P02818	49	GC01P156242	19.43572235	https://www.genecards.org/cgi-bin/carddisp.pl?gene=BGLAP
CERNA3	Competing Endogenous LncRNA 3 For MiR-645	RNA Gene		19	GC08P056101	19.18651199	https://www.genecards.org/cgi-bin/carddisp.pl?gene=CERNA3
TERT	Telomerase Reverse Transcriptase	Protein Coding	O14746	60	GC05M001253	19.06999397	https://www.genecards.org/cgi-bin/carddisp.pl?gene=TERT
IGFBP3	Insulin Like Growth Factor Binding Protein 3	Protein Coding	P17936	55	GC07M045912	19.04123497	https://www.genecards.org/cgi-bin/carddisp.pl?gene=IGFBP3
PTPN11	Protein Tyrosine Phosphatase Non-Receptor Type 11	Protein Coding	Q06124	62	GC12P112418	18.97783279	https://www.genecards.org/cgi-bin/carddisp.pl?gene=PTPN11
JAK2	Janus Kinase 2	Protein Coding	O60674	62	GC09P004985	18.97255898	https://www.genecards.org/cgi-bin/carddisp.pl?gene=JAK2
CDK4	Cyclin Dependent Kinase 4	Protein Coding	P11802	62	GC12M059168	18.89378738	https://www.genecards.org/cgi-bin/carddisp.pl?gene=CDK4
HMGA2	High Mobility Group AT-Hook 2	Protein Coding	P52926	51	GC12P065824	18.87780571	https://www.genecards.org/cgi-bin/carddisp.pl?gene=HMGA2
MAPK1	Mitogen-Activated Protein Kinase 1	Protein Coding	P28482	61	GC22M021759	18.82997322	https://www.genecards.org/cgi-bin/carddisp.pl?gene=MAPK1
PRKN	Parkin RBR E3 Ubiquitin Protein Ligase	Protein Coding	O60260	57	GC06M161348	18.71998787	https://www.genecards.org/cgi-bin/carddisp.pl?gene=PRKN
ERCC2	ERCC Excision Repair 2, TFIIH Core Complex Helicase Subunit	Protein Coding	P18074	56	GC19M045349	18.70379257	https://www.genecards.org/cgi-bin/carddisp.pl?gene=ERCC2
GHRL	Ghrelin And Obestatin Prepropeptide	Protein Coding	Q9UBU3	50	GC03M010285	18.61977386	https://www.genecards.org/cgi-bin/carddisp.pl?gene=GHRL
NAMPT	Nicotinamide Phosphoribosyltransferase	Protein Coding	P43490	56	GC07M106248	18.60570717	https://www.genecards.org/cgi-bin/carddisp.pl?gene=NAMPT
CAV1	Caveolin 1	Protein Coding	Q03135	57	GC07P116524	18.58350372	https://www.genecards.org/cgi-bin/carddisp.pl?gene=CAV1
TTR	Transthyretin	Protein Coding	P02766	57	GC18P031557	18.55434608	https://www.genecards.org/cgi-bin/carddisp.pl?gene=TTR
LINC02605	Long Intergenic Non-Protein Coding RNA 2605	RNA Gene		19	GC08P078838	18.53111839	https://www.genecards.org/cgi-bin/carddisp.pl?gene=LINC02605
IL1RN	Interleukin 1 Receptor Antagonist	Protein Coding	P18510	58	GC02P141242	17.9411869	https://www.genecards.org/cgi-bin/carddisp.pl?gene=IL1RN
ABCB1	ATP Binding Cassette Subfamily B Member 1	Protein Coding	P08183	60	GC07M087504	17.93646622	https://www.genecards.org/cgi-bin/carddisp.pl?gene=ABCB1
APC	APC Regulator Of WNT Signaling Pathway	Protein Coding	P25054	58	GC05P112707	17.93004227	https://www.genecards.org/cgi-bin/carddisp.pl?gene=APC
GHR	Growth Hormone Receptor	Protein Coding	P10912	55	GC05P042429	17.92272377	https://www.genecards.org/cgi-bin/carddisp.pl?gene=GHR
MMP2	Matrix Metallopeptidase 2	Protein Coding	P08253	61	GC16P067771	17.9083252	https://www.genecards.org/cgi-bin/carddisp.pl?gene=MMP2
F2	Coagulation Factor II, Thrombin	Protein Coding	P00734	58	GC11P047386	17.87503815	https://www.genecards.org/cgi-bin/carddisp.pl?gene=F2
EGF	Epidermal Growth Factor	Protein Coding	P01133	60	GC04P109912	17.87132072	https://www.genecards.org/cgi-bin/carddisp.pl?gene=EGF
GFAP	Glial Fibrillary Acidic Protein	Protein Coding	P14136	57	GC17M071851	17.75857353	https://www.genecards.org/cgi-bin/carddisp.pl?gene=GFAP
UCP2	Uncoupling Protein 2	Protein Coding	P55851	55	GC11M073974	17.61839676	https://www.genecards.org/cgi-bin/carddisp.pl?gene=UCP2
CETP	Cholesteryl Ester Transfer Protein	Protein Coding	P11597	55	GC16P056961	17.56631279	https://www.genecards.org/cgi-bin/carddisp.pl?gene=CETP
LEPR	Leptin Receptor	Protein Coding	P48357	58	GC01P065435	17.55555725	https://www.genecards.org/cgi-bin/carddisp.pl?gene=LEPR
AGTR1	Angiotensin II Receptor Type 1	Protein Coding	P30556	60	GC03P148697	17.52558136	https://www.genecards.org/cgi-bin/carddisp.pl?gene=AGTR1
F5	Coagulation Factor V	Protein Coding	P12259	56	GC01M169511	17.45392609	https://www.genecards.org/cgi-bin/carddisp.pl?gene=F5
SHBG	Sex Hormone Binding Globulin	Protein Coding	P04278	50	GC17P007613	17.4129982	https://www.genecards.org/cgi-bin/carddisp.pl?gene=SHBG
APOA1	Apolipoprotein A1	Protein Coding	P02647	59	GC11M116835	17.40562248	https://www.genecards.org/cgi-bin/carddisp.pl?gene=APOA1
UCP1	Uncoupling Protein 1	Protein Coding	P25874	51	GC04M140559	17.377491	https://www.genecards.org/cgi-bin/carddisp.pl?gene=UCP1
GBA1	Glucosylceramidase Beta 1	Protein Coding	P04062	58	GC01M159917	17.36375809	https://www.genecards.org/cgi-bin/carddisp.pl?gene=GBA1
KDR	Kinase Insert Domain Receptor	Protein Coding	P35968	62	GC04M055078	17.33720398	https://www.genecards.org/cgi-bin/carddisp.pl?gene=KDR
CCND1	Cyclin D1	Protein Coding	P24385	62	GC11P069641	17.29018593	https://www.genecards.org/cgi-bin/carddisp.pl?gene=CCND1
FAS	Fas Cell Surface Death Receptor	Protein Coding	P25445	58	GC10P106652	17.25470161	https://www.genecards.org/cgi-bin/carddisp.pl?gene=FAS
LEPQTL1	Leptin, Serum Levels Of	Genetic Locus		9	GC02U903086	17.2250061	https://www.genecards.org/cgi-bin/carddisp.pl?gene=LEPQTL1
BBS10	Bardet-Biedl Syndrome 10	Protein Coding	Q8TAM1	50	GC12M076344	17.16539764	https://www.genecards.org/cgi-bin/carddisp.pl?gene=BBS10
SMAD5-AS1	SMAD5 Antisense RNA 1	RNA Gene	Q9Y6J3	28	GC05M136129	17.1445713	https://www.genecards.org/cgi-bin/carddisp.pl?gene=SMAD5-AS1
ABCA1	ATP Binding Cassette Subfamily A Member 1	Protein Coding	O95477	56	GC09M104781	17.12217903	https://www.genecards.org/cgi-bin/carddisp.pl?gene=ABCA1
CDH1	Cadherin 1	Protein Coding	P12830	58	GC16P068737	17.03510475	https://www.genecards.org/cgi-bin/carddisp.pl?gene=CDH1
FOXO1	Forkhead Box O1	Protein Coding	Q12778	60	GC13M040555	17.00218773	https://www.genecards.org/cgi-bin/carddisp.pl?gene=FOXO1
ICAM1	Intercellular Adhesion Molecule 1	Protein Coding	P05362	59	GC19P102315	16.97449303	https://www.genecards.org/cgi-bin/carddisp.pl?gene=ICAM1
STAT3	Signal Transducer And Activator Of Transcription 3	Protein Coding	P40763	62	GC17M042313	16.95115852	https://www.genecards.org/cgi-bin/carddisp.pl?gene=STAT3
NPPA	Natriuretic Peptide A	Protein Coding	P01160	53	GC01M013630	16.94913673	https://www.genecards.org/cgi-bin/carddisp.pl?gene=NPPA
AGT	Angiotensinogen	Protein Coding	P01019	58	GC01M230690	16.93531227	https://www.genecards.org/cgi-bin/carddisp.pl?gene=AGT
KCNJ11	Potassium Inwardly Rectifying Channel Subfamily J Member 11	Protein Coding	Q14654	54	GC11M017905	16.91846275	https://www.genecards.org/cgi-bin/carddisp.pl?gene=KCNJ11
FBN1	Fibrillin 1	Protein Coding	P35555	56	GC15M048408	16.88219643	https://www.genecards.org/cgi-bin/carddisp.pl?gene=FBN1
ELN	Elastin	Protein Coding	P15502	52	GC07P074027	16.86179352	https://www.genecards.org/cgi-bin/carddisp.pl?gene=ELN
NOS2	Nitric Oxide Synthase 2	Protein Coding	P35228	58	GC17M027756	16.84276581	https://www.genecards.org/cgi-bin/carddisp.pl?gene=NOS2
SLC6A4	Solute Carrier Family 6 Member 4	Protein Coding	P31645	56	GC17M030194	16.72094727	https://www.genecards.org/cgi-bin/carddisp.pl?gene=SLC6A4
IL18	Interleukin 18	Protein Coding	Q14116	53	GC11M112143	16.69890785	https://www.genecards.org/cgi-bin/carddisp.pl?gene=IL18
PARP1	Poly(ADP-Ribose) Polymerase 1	Protein Coding	P09874	59	GC01M226360	16.57699776	https://www.genecards.org/cgi-bin/carddisp.pl?gene=PARP1
TFAP2A	Transcription Factor AP-2 Alpha	Protein Coding	P05549	56	GC06M010393	16.55148125	https://www.genecards.org/cgi-bin/carddisp.pl?gene=TFAP2A
CYP3A4	Cytochrome P450 Family 3 Subfamily A Member 4	Protein Coding	P08684	56	GC07M099985	16.52924347	https://www.genecards.org/cgi-bin/carddisp.pl?gene=CYP3A4
BMP2	Bone Morphogenetic Protein 2	Protein Coding	P12643	55	GC20P006767	16.48218918	https://www.genecards.org/cgi-bin/carddisp.pl?gene=BMP2
IL1A	Interleukin 1 Alpha	Protein Coding	P01583	54	GC02M112773	16.43587875	https://www.genecards.org/cgi-bin/carddisp.pl?gene=IL1A
KIT	KIT Proto-Oncogene, Receptor Tyrosine Kinase	Protein Coding	P10721	62	GC04P054657	16.30924034	https://www.genecards.org/cgi-bin/carddisp.pl?gene=KIT
HNF1A	HNF1 Homeobox A	Protein Coding	P20823	55	GC12P120978	16.26033401	https://www.genecards.org/cgi-bin/carddisp.pl?gene=HNF1A
CEBPB	CCAAT Enhancer Binding Protein Beta	Protein Coding	P17676	52	GC20P050190	16.21613693	https://www.genecards.org/cgi-bin/carddisp.pl?gene=CEBPB
TF	Transferrin	Protein Coding	P02787	59	GC03P138152	16.12052345	https://www.genecards.org/cgi-bin/carddisp.pl?gene=TF
EDN1	Endothelin 1	Protein Coding	P05305	57	GC06P012236	16.06937408	https://www.genecards.org/cgi-bin/carddisp.pl?gene=EDN1
CAT	Catalase	Protein Coding	P04040	60	GC11P034460	16.05688286	https://www.genecards.org/cgi-bin/carddisp.pl?gene=CAT
MMP1	Matrix Metallopeptidase 1	Protein Coding	P03956	58	GC11M121934	16.04267311	https://www.genecards.org/cgi-bin/carddisp.pl?gene=MMP1
NPPB	Natriuretic Peptide B	Protein Coding	P16860	51	GC01M013631	16.04184532	https://www.genecards.org/cgi-bin/carddisp.pl?gene=NPPB
PRL	Prolactin	Protein Coding	P01236	52	GC06M022287	16.02755356	https://www.genecards.org/cgi-bin/carddisp.pl?gene=PRL
TCF7L2	Transcription Factor 7 Like 2	Protein Coding	Q9NQB0	54	GC10P112950	15.9947834	https://www.genecards.org/cgi-bin/carddisp.pl?gene=TCF7L2
THBS1	Thrombospondin 1	Protein Coding	P07996	54	GC15P039581	15.95261574	https://www.genecards.org/cgi-bin/carddisp.pl?gene=THBS1
NR3C1	Nuclear Receptor Subfamily 3 Group C Member 1	Protein Coding	P04150	58	GC05M143277	15.92747974	https://www.genecards.org/cgi-bin/carddisp.pl?gene=NR3C1
AKT2	AKT Serine/Threonine Kinase 2	Protein Coding	P31751	62	GC19M040230	15.91066742	https://www.genecards.org/cgi-bin/carddisp.pl?gene=AKT2
COL1A1	Collagen Type I Alpha 1 Chain	Protein Coding	P02452	57	GC17M072174	15.87035942	https://www.genecards.org/cgi-bin/carddisp.pl?gene=COL1A1
CHKB-CPT1B	CHKB-CPT1B Readthrough (NMD Candidate)	RNA Gene		23	GC22M050568	15.86090851	https://www.genecards.org/cgi-bin/carddisp.pl?gene=CHKB-CPT1B
RET	Ret Proto-Oncogene	Protein Coding	P07949	63	GC10P044088	15.8495369	https://www.genecards.org/cgi-bin/carddisp.pl?gene=RET
POMC	Proopiomelanocortin	Protein Coding	P01189	56	GC02M025160	15.76989365	https://www.genecards.org/cgi-bin/carddisp.pl?gene=POMC
IL4	Interleukin 4	Protein Coding	P05112	55	GC05P132673	15.73828125	https://www.genecards.org/cgi-bin/carddisp.pl?gene=IL4
CNR1	Cannabinoid Receptor 1	Protein Coding	P21554	55	GC06M088139	15.70539188	https://www.genecards.org/cgi-bin/carddisp.pl?gene=CNR1
KCNQ1	Potassium Voltage-Gated Channel Subfamily Q Member 1	Protein Coding	P51787	58	GC11P002444	15.66840935	https://www.genecards.org/cgi-bin/carddisp.pl?gene=KCNQ1
CFTR	CF Transmembrane Conductance Regulator	Protein Coding	P13569	60	GC07P117287	15.60116768	https://www.genecards.org/cgi-bin/carddisp.pl?gene=CFTR
PON1	Paraoxonase 1	Protein Coding	P27169	56	GC07M095297	15.5914669	https://www.genecards.org/cgi-bin/carddisp.pl?gene=PON1
CTSD	Cathepsin D	Protein Coding	P07339	61	GC11M001752	15.58096695	https://www.genecards.org/cgi-bin/carddisp.pl?gene=CTSD
ACAN	Aggrecan	Protein Coding	P16112	55	GC15P149200	15.57982159	https://www.genecards.org/cgi-bin/carddisp.pl?gene=ACAN
CLU	Clusterin	Protein Coding	P10909	56	GC08M027596	15.57379436	https://www.genecards.org/cgi-bin/carddisp.pl?gene=CLU
FGF2	Fibroblast Growth Factor 2	Protein Coding	P09038	54	GC04P122826	15.53514481	https://www.genecards.org/cgi-bin/carddisp.pl?gene=FGF2
PGR	Progesterone Receptor	Protein Coding	P06401	58	GC11M121910	15.45881653	https://www.genecards.org/cgi-bin/carddisp.pl?gene=PGR
ESR2	Estrogen Receptor 2	Protein Coding	Q92731	57	GC14M064084	15.39429092	https://www.genecards.org/cgi-bin/carddisp.pl?gene=ESR2
CX3CR1	C-X3-C Motif Chemokine Receptor 1	Protein Coding	P49238	52	GC03M039279	15.37882328	https://www.genecards.org/cgi-bin/carddisp.pl?gene=CX3CR1
HMOX1	Heme Oxygenase 1	Protein Coding	P09601	61	GC22P035380	15.3321991	https://www.genecards.org/cgi-bin/carddisp.pl?gene=HMOX1
SCN5A	Sodium Voltage-Gated Channel Alpha Subunit 5	Protein Coding	Q14524	58	GC03M038672	15.32779694	https://www.genecards.org/cgi-bin/carddisp.pl?gene=SCN5A
ADRB2	Adrenoceptor Beta 2	Protein Coding	P07550	56	GC05P150836	15.32397842	https://www.genecards.org/cgi-bin/carddisp.pl?gene=ADRB2
TNFRSF11B	TNF Receptor Superfamily Member 11b	Protein Coding	O00300	55	GC08M118923	15.32323074	https://www.genecards.org/cgi-bin/carddisp.pl?gene=TNFRSF11B
ADRB3	Adrenoceptor Beta 3	Protein Coding	P13945	50	GC08M037962	15.27865601	https://www.genecards.org/cgi-bin/carddisp.pl?gene=ADRB3
MIR21	MicroRNA 21	RNA Gene		31	GC17P102034	15.23961067	https://www.genecards.org/cgi-bin/carddisp.pl?gene=MIR21
GCK	Glucokinase	Protein Coding	P35557	57	GC07M045266	15.22430992	https://www.genecards.org/cgi-bin/carddisp.pl?gene=GCK
MIR34A	MicroRNA 34a	RNA Gene		29	GC01M013270	15.18580055	https://www.genecards.org/cgi-bin/carddisp.pl?gene=MIR34A
PRNP	Prion Protein (Kanno Blood Group)	Protein Coding	F7VJQ1	57	GC20P004686	15.12861252	https://www.genecards.org/cgi-bin/carddisp.pl?gene=PRNP
NLRP3	NLR Family Pyrin Domain Containing 3	Protein Coding	Q96P20	57	GC01P247416	15.09844589	https://www.genecards.org/cgi-bin/carddisp.pl?gene=NLRP3
LDLR	Low Density Lipoprotein Receptor	Protein Coding	P01130	60	GC19P102336	15.03337955	https://www.genecards.org/cgi-bin/carddisp.pl?gene=LDLR
FMR1	Fragile X Messenger Ribonucleoprotein 1	Protein Coding	Q06787	53	GC0XP148000	15.02830887	https://www.genecards.org/cgi-bin/carddisp.pl?gene=FMR1
PIK3CG	Phosphatidylinositol-4,5-Bisphosphate 3-Kinase Catalytic Subunit Gamma	Protein Coding	P48736	57	GC07P106865	14.96643066	https://www.genecards.org/cgi-bin/carddisp.pl?gene=PIK3CG
XIST	X Inactive Specific Transcript	RNA Gene		30	GC0XM073820	14.90986443	https://www.genecards.org/cgi-bin/carddisp.pl?gene=XIST
NFE2L2	NFE2 Like BZIP Transcription Factor 2	Protein Coding	Q16236	60	GC02M177227	14.90918541	https://www.genecards.org/cgi-bin/carddisp.pl?gene=NFE2L2
RB1	RB Transcriptional Corepressor 1	Protein Coding	P06400	57	GC13P048303	14.86149216	https://www.genecards.org/cgi-bin/carddisp.pl?gene=RB1
ABCC8	ATP Binding Cassette Subfamily C Member 8	Protein Coding	Q09428	55	GC11M017392	14.84457302	https://www.genecards.org/cgi-bin/carddisp.pl?gene=ABCC8
DLK1	Delta Like Non-Canonical Notch Ligand 1	Protein Coding	P80370	53	GC14P114734	14.82745361	https://www.genecards.org/cgi-bin/carddisp.pl?gene=DLK1
BMP6	Bone Morphogenetic Protein 6	Protein Coding	P22004	53	GC06P007726	14.81857872	https://www.genecards.org/cgi-bin/carddisp.pl?gene=BMP6
NF1	Neurofibromin 1	Protein Coding	P21359	56	GC17P031094	14.81778908	https://www.genecards.org/cgi-bin/carddisp.pl?gene=NF1
BSCL2	BSCL2 Lipid Droplet Biogenesis Associated, Seipin	Protein Coding	Q96G97	51	GC11M121074	14.81427479	https://www.genecards.org/cgi-bin/carddisp.pl?gene=BSCL2
FLT1	Fms Related Receptor Tyrosine Kinase 1	Protein Coding	P17948	59	GC13M028300	14.78874779	https://www.genecards.org/cgi-bin/carddisp.pl?gene=FLT1
AEBP1	AE Binding Protein 1	Protein Coding	Q8IUX7	49	GC07P044259	14.7725563	https://www.genecards.org/cgi-bin/carddisp.pl?gene=AEBP1
HLA-B	Major Histocompatibility Complex, Class I, B	Protein Coding	P01889	54	GC06M090698	14.73963833	https://www.genecards.org/cgi-bin/carddisp.pl?gene=HLA-B
MIR146B	MicroRNA 146b	RNA Gene		28	GC10P102436	14.70840549	https://www.genecards.org/cgi-bin/carddisp.pl?gene=MIR146B
PIK3R1	Phosphoinositide-3-Kinase Regulatory Subunit 1	Protein Coding	P27986	60	GC05P068215	14.66368484	https://www.genecards.org/cgi-bin/carddisp.pl?gene=PIK3R1
CSF3	Colony Stimulating Factor 3	Protein Coding	P09919	49	GC17P040015	14.60742855	https://www.genecards.org/cgi-bin/carddisp.pl?gene=CSF3
IL2	Interleukin 2	Protein Coding	P60568	55	GC04M122451	14.58569908	https://www.genecards.org/cgi-bin/carddisp.pl?gene=IL2
TIMP3	TIMP Metallopeptidase Inhibitor 3	Protein Coding	P35625	52	GC22P064973	14.56512547	https://www.genecards.org/cgi-bin/carddisp.pl?gene=TIMP3
TP63	Tumor Protein P63	Protein Coding	Q9H3D4	55	GC03P189598	14.54788685	https://www.genecards.org/cgi-bin/carddisp.pl?gene=TP63
DRD2	Dopamine Receptor D2	Protein Coding	P14416	57	GC11M113409	14.48779869	https://www.genecards.org/cgi-bin/carddisp.pl?gene=DRD2
CYP1A1	Cytochrome P450 Family 1 Subfamily A Member 1	Protein Coding	P04798	55	GC15M074719	14.45680523	https://www.genecards.org/cgi-bin/carddisp.pl?gene=CYP1A1
CASP3	Caspase 3	Protein Coding	P42574	58	GC04M184627	14.43851852	https://www.genecards.org/cgi-bin/carddisp.pl?gene=CASP3
BCYRN1	Brain Cytoplasmic RNA 1	RNA Gene		26	GC02P047253	14.4228487	https://www.genecards.org/cgi-bin/carddisp.pl?gene=BCYRN1
MECP2	Methyl-CpG Binding Protein 2	Protein Coding	P51608	55	GC0XM154021	14.38939762	https://www.genecards.org/cgi-bin/carddisp.pl?gene=MECP2
SLC6A3	Solute Carrier Family 6 Member 3	Protein Coding	Q01959	58	GC05M001392	14.35923004	https://www.genecards.org/cgi-bin/carddisp.pl?gene=SLC6A3
MYC	MYC Proto-Oncogene, BHLH Transcription Factor	Protein Coding	P01106	61	GC08P127735	14.3141613	https://www.genecards.org/cgi-bin/carddisp.pl?gene=MYC
NPY	Neuropeptide Y	Protein Coding	P01303	52	GC07P024290	14.21799469	https://www.genecards.org/cgi-bin/carddisp.pl?gene=NPY
GAPDH	Glyceraldehyde-3-Phosphate Dehydrogenase	Protein Coding	P04406	59	GC12P035940	14.21505737	https://www.genecards.org/cgi-bin/carddisp.pl?gene=GAPDH
LIPC	Lipase C, Hepatic Type	Protein Coding	P11150	54	GC15P058410	14.2113142	https://www.genecards.org/cgi-bin/carddisp.pl?gene=LIPC
MYH7	Myosin Heavy Chain 7	Protein Coding	P12883	56	GC14M023412	14.16528797	https://www.genecards.org/cgi-bin/carddisp.pl?gene=MYH7
TMX2-CTNND1	TMX2-CTNND1 Readthrough (NMD Candidate)	RNA Gene		23	GC11P057712	14.15360928	https://www.genecards.org/cgi-bin/carddisp.pl?gene=TMX2-CTNND1
SIRT6	Sirtuin 6	Protein Coding	Q8N6T7	52	GC19M004174	14.12773705	https://www.genecards.org/cgi-bin/carddisp.pl?gene=SIRT6
CLMP	CXADR Like Membrane Protein	Protein Coding	Q9H6B4	48	GC11M123069	14.11394787	https://www.genecards.org/cgi-bin/carddisp.pl?gene=CLMP
RBP4	Retinol Binding Protein 4	Protein Coding	P02753	54	GC10M093591	14.06899834	https://www.genecards.org/cgi-bin/carddisp.pl?gene=RBP4
NOD2	Nucleotide Binding Oligomerization Domain Containing 2	Protein Coding	Q9HC29	56	GC16P050693	14.06034088	https://www.genecards.org/cgi-bin/carddisp.pl?gene=NOD2
CDKN1A	Cyclin Dependent Kinase Inhibitor 1A	Protein Coding	P38936	58	GC06P125635	14.05592346	https://www.genecards.org/cgi-bin/carddisp.pl?gene=CDKN1A
CYP17A1	Cytochrome P450 Family 17 Subfamily A Member 1	Protein Coding	P05093	57	GC10M102830	14.04138184	https://www.genecards.org/cgi-bin/carddisp.pl?gene=CYP17A1
PGR-AS1	PGR Antisense RNA 1	RNA Gene		16	GC11P101131	14.03051758	https://www.genecards.org/cgi-bin/carddisp.pl?gene=PGR-AS1
GPD1	Glycerol-3-Phosphate Dehydrogenase 1	Protein Coding	P21695	53	GC12P051420	14.01034164	https://www.genecards.org/cgi-bin/carddisp.pl?gene=GPD1
HTR2A	5-Hydroxytryptamine Receptor 2A	Protein Coding	P28223	56	GC13M046831	14.00516891	https://www.genecards.org/cgi-bin/carddisp.pl?gene=HTR2A
PDGFRA	Platelet Derived Growth Factor Receptor Alpha	Protein Coding	P16234	62	GC04P054229	13.99974155	https://www.genecards.org/cgi-bin/carddisp.pl?gene=PDGFRA
GAS5	Growth Arrest Specific 5	RNA Gene		30	GC01M173947	13.97301483	https://www.genecards.org/cgi-bin/carddisp.pl?gene=GAS5
NR3C2	Nuclear Receptor Subfamily 3 Group C Member 2	Protein Coding	P08235	55	GC04M148078	13.95824146	https://www.genecards.org/cgi-bin/carddisp.pl?gene=NR3C2
TGFBR1	Transforming Growth Factor Beta Receptor 1	Protein Coding	P36897	62	GC09P099696	13.90031147	https://www.genecards.org/cgi-bin/carddisp.pl?gene=TGFBR1
BMP4	Bone Morphogenetic Protein 4	Protein Coding	P12644	58	GC14M053949	13.89415169	https://www.genecards.org/cgi-bin/carddisp.pl?gene=BMP4
GRN	Granulin Precursor	Protein Coding	P28799	56	GC17P044345	13.88996792	https://www.genecards.org/cgi-bin/carddisp.pl?gene=GRN
NGF	Nerve Growth Factor	Protein Coding	P01138	60	GC01M115285	13.88703251	https://www.genecards.org/cgi-bin/carddisp.pl?gene=NGF
FN1	Fibronectin 1	Protein Coding	P02751	59	GC02M215360	13.85070705	https://www.genecards.org/cgi-bin/carddisp.pl?gene=FN1
TLR2	Toll Like Receptor 2	Protein Coding	O60603	61	GC04P153684	13.82479477	https://www.genecards.org/cgi-bin/carddisp.pl?gene=TLR2
MIR155	MicroRNA 155	RNA Gene		28	GC21P025573	13.8239994	https://www.genecards.org/cgi-bin/carddisp.pl?gene=MIR155
IL17A	Interleukin 17A	Protein Coding	Q16552	52	GC06P052186	13.77320576	https://www.genecards.org/cgi-bin/carddisp.pl?gene=IL17A
DNMT3A	DNA Methyltransferase 3 Alpha	Protein Coding	Q9Y6K1	60	GC02M025228	13.76773357	https://www.genecards.org/cgi-bin/carddisp.pl?gene=DNMT3A
MIR125A	MicroRNA 125a	RNA Gene		28	GC19P103569	13.74403191	https://www.genecards.org/cgi-bin/carddisp.pl?gene=MIR125A
CYP1A2	Cytochrome P450 Family 1 Subfamily A Member 2	Protein Coding	P05177	54	GC15P074748	13.74304104	https://www.genecards.org/cgi-bin/carddisp.pl?gene=CYP1A2
HAVCR2	Hepatitis A Virus Cellular Receptor 2	Protein Coding	Q8TDQ0	54	GC05M157063	13.68963146	https://www.genecards.org/cgi-bin/carddisp.pl?gene=HAVCR2
SMAD4	SMAD Family Member 4	Protein Coding	Q13485	61	GC18P051028	13.64598846	https://www.genecards.org/cgi-bin/carddisp.pl?gene=SMAD4
DMD	Dystrophin	Protein Coding	P11532	54	GC0XM031097	13.62994003	https://www.genecards.org/cgi-bin/carddisp.pl?gene=DMD
ACHE	Acetylcholinesterase (Yt Blood Group)	Protein Coding	P22303	55	GC07M100889	13.58910275	https://www.genecards.org/cgi-bin/carddisp.pl?gene=ACHE
ERCC1	ERCC Excision Repair 1, Endonuclease Non-Catalytic Subunit	Protein Coding	P07992	54	GC19M089039	13.57975578	https://www.genecards.org/cgi-bin/carddisp.pl?gene=ERCC1
MMP3	Matrix Metallopeptidase 3	Protein Coding	P08254	58	GC11M102835	13.57311153	https://www.genecards.org/cgi-bin/carddisp.pl?gene=MMP3
SERPINF1	Serpin Family F Member 1	Protein Coding	P36955	53	GC17P100163	13.5722208	https://www.genecards.org/cgi-bin/carddisp.pl?gene=SERPINF1
GLA	Galactosidase Alpha	Protein Coding	P06280	58	GC0XM101393	13.53395367	https://www.genecards.org/cgi-bin/carddisp.pl?gene=GLA
VWF	Von Willebrand Factor	Protein Coding	P04275	56	GC12M027734	13.52001953	https://www.genecards.org/cgi-bin/carddisp.pl?gene=VWF
HRAS	HRas Proto-Oncogene, GTPase	Protein Coding	P01112	61	GC11M010201	13.46265888	https://www.genecards.org/cgi-bin/carddisp.pl?gene=HRAS
SPP1	Secreted Phosphoprotein 1	Protein Coding	P10451	54	GC04P087975	13.42730904	https://www.genecards.org/cgi-bin/carddisp.pl?gene=SPP1
MIR146A	MicroRNA 146a	RNA Gene		29	GC05P160485	13.36833858	https://www.genecards.org/cgi-bin/carddisp.pl?gene=MIR146A
KL	Klotho	Protein Coding	Q9UEF7	56	GC13P033016	13.32086277	https://www.genecards.org/cgi-bin/carddisp.pl?gene=KL
SST	Somatostatin	Protein Coding	P61278	49	GC03M187668	13.29885292	https://www.genecards.org/cgi-bin/carddisp.pl?gene=SST
TNFSF11	TNF Superfamily Member 11	Protein Coding	O14788	58	GC13P042562	13.27864265	https://www.genecards.org/cgi-bin/carddisp.pl?gene=TNFSF11
TTN	Titin	Protein Coding	Q8WZ42	56	GC02M178525	13.25623608	https://www.genecards.org/cgi-bin/carddisp.pl?gene=TTN
PNPLA2	Patatin Like Phospholipase Domain Containing 2	Protein Coding	Q96AD5	53	GC11P007403	13.21833897	https://www.genecards.org/cgi-bin/carddisp.pl?gene=PNPLA2
SREBF1	Sterol Regulatory Element Binding Transcription Factor 1	Protein Coding	P36956	57	GC17M017810	13.19584846	https://www.genecards.org/cgi-bin/carddisp.pl?gene=SREBF1
PRDM16	PR/SET Domain 16	Protein Coding	Q9HAZ2	53	GC01P011168	13.14583588	https://www.genecards.org/cgi-bin/carddisp.pl?gene=PRDM16
TSHR	Thyroid Stimulating Hormone Receptor	Protein Coding	P16473	56	GC14P080954	13.13874626	https://www.genecards.org/cgi-bin/carddisp.pl?gene=TSHR
FGFR1	Fibroblast Growth Factor Receptor 1	Protein Coding	P11362	63	GC08M038400	13.13195515	https://www.genecards.org/cgi-bin/carddisp.pl?gene=FGFR1
SDHB	Succinate Dehydrogenase Complex Iron Sulfur Subunit B	Protein Coding	P21912	57	GC01M019059	13.12675476	https://www.genecards.org/cgi-bin/carddisp.pl?gene=SDHB
FOXO3	Forkhead Box O3	Protein Coding	O43524	56	GC06P108559	13.12318993	https://www.genecards.org/cgi-bin/carddisp.pl?gene=FOXO3
MEN1	Menin 1	Protein Coding	O00255	54	GC11M064803	13.10902214	https://www.genecards.org/cgi-bin/carddisp.pl?gene=MEN1
IRS2	Insulin Receptor Substrate 2	Protein Coding	Q9Y4H2	53	GC13M109752	13.07658958	https://www.genecards.org/cgi-bin/carddisp.pl?gene=IRS2
EPO	Erythropoietin	Protein Coding	P01588	51	GC07P100720	13.07043648	https://www.genecards.org/cgi-bin/carddisp.pl?gene=EPO
CALCA	Calcitonin Related Polypeptide Alpha	Protein Coding	P06881	52	GC11M014966	13.03250313	https://www.genecards.org/cgi-bin/carddisp.pl?gene=CALCA
COL2A1	Collagen Type II Alpha 1 Chain	Protein Coding	P02458	58	GC12M047972	13.01225662	https://www.genecards.org/cgi-bin/carddisp.pl?gene=COL2A1
PPT1	Palmitoyl-Protein Thioesterase 1	Protein Coding	P50897	56	GC01M040185	13.00915337	https://www.genecards.org/cgi-bin/carddisp.pl?gene=PPT1
HNF4A	Hepatocyte Nuclear Factor 4 Alpha	Protein Coding	P41235	57	GC20P044355	13.00534916	https://www.genecards.org/cgi-bin/carddisp.pl?gene=HNF4A
MAPK14	Mitogen-Activated Protein Kinase 14	Protein Coding	Q16539	59	GC06P125627	12.97202015	https://www.genecards.org/cgi-bin/carddisp.pl?gene=MAPK14
GPT	Glutamic--Pyruvic Transaminase	Protein Coding	P24298	50	GC08P144502	12.96500683	https://www.genecards.org/cgi-bin/carddisp.pl?gene=GPT
DES	Desmin	Protein Coding	P17661	56	GC02P219418	12.93007374	https://www.genecards.org/cgi-bin/carddisp.pl?gene=DES
GNAS	GNAS Complex Locus	Protein Coding	P84996	58	GC20P058839	12.89905262	https://www.genecards.org/cgi-bin/carddisp.pl?gene=GNAS
MAPK8	Mitogen-Activated Protein Kinase 8	Protein Coding	P45983	58	GC10P048306	12.86183167	https://www.genecards.org/cgi-bin/carddisp.pl?gene=MAPK8
VCAM1	Vascular Cell Adhesion Molecule 1	Protein Coding	P19320	55	GC01P100719	12.86157894	https://www.genecards.org/cgi-bin/carddisp.pl?gene=VCAM1
ENG	Endoglin	Protein Coding	P17813	57	GC09M127815	12.85574245	https://www.genecards.org/cgi-bin/carddisp.pl?gene=ENG
CREBBP	CREB Binding Protein	Protein Coding	Q92793	62	GC16M017473	12.85199165	https://www.genecards.org/cgi-bin/carddisp.pl?gene=CREBBP
SLC17A5	Solute Carrier Family 17 Member 5	Protein Coding	Q9NRA2	54	GC06M073593	12.83151531	https://www.genecards.org/cgi-bin/carddisp.pl?gene=SLC17A5
COL1A2	Collagen Type I Alpha 2 Chain	Protein Coding	P08123	56	GC07P094394	12.82624245	https://www.genecards.org/cgi-bin/carddisp.pl?gene=COL1A2
IDH1	Isocitrate Dehydrogenase (NADP(+)) 1	Protein Coding	O75874	61	GC02M208236	12.72761536	https://www.genecards.org/cgi-bin/carddisp.pl?gene=IDH1
MIR210	MicroRNA 210	RNA Gene		28	GC11M010207	12.70470905	https://www.genecards.org/cgi-bin/carddisp.pl?gene=MIR210
TH	Tyrosine Hydroxylase	Protein Coding	P07101	59	GC11M002163	12.65882206	https://www.genecards.org/cgi-bin/carddisp.pl?gene=TH
CYP1B1	Cytochrome P450 Family 1 Subfamily B Member 1	Protein Coding	Q16678	56	GC02M038066	12.64009476	https://www.genecards.org/cgi-bin/carddisp.pl?gene=CYP1B1
FASN	Fatty Acid Synthase	Protein Coding	P49327	57	GC17M082078	12.62876511	https://www.genecards.org/cgi-bin/carddisp.pl?gene=FASN
TARDBP	TAR DNA Binding Protein	Protein Coding	Q13148	56	GC01P012787	12.60952377	https://www.genecards.org/cgi-bin/carddisp.pl?gene=TARDBP
SIRT3	Sirtuin 3	Protein Coding	Q9NTG7	56	GC11M000215	12.60332203	https://www.genecards.org/cgi-bin/carddisp.pl?gene=SIRT3
TIMP1	TIMP Metallopeptidase Inhibitor 1	Protein Coding	P01033	54	GC0XP056576	12.58374786	https://www.genecards.org/cgi-bin/carddisp.pl?gene=TIMP1
MYBPC3	Myosin Binding Protein C3	Protein Coding	Q14896	55	GC11M120843	12.55182838	https://www.genecards.org/cgi-bin/carddisp.pl?gene=MYBPC3
LINC-ROR	Long Intergenic Non-Protein Coding RNA, Regulator Of Reprogramming	RNA Gene		23	GC18M057054	12.54050827	https://www.genecards.org/cgi-bin/carddisp.pl?gene=LINC-ROR
FLT3	Fms Related Receptor Tyrosine Kinase 3	Protein Coding	P36888	61	GC13M028003	12.52245235	https://www.genecards.org/cgi-bin/carddisp.pl?gene=FLT3
HMGCR	3-Hydroxy-3-Methylglutaryl-CoA Reductase	Protein Coding	P04035	56	GC05P075336	12.51777458	https://www.genecards.org/cgi-bin/carddisp.pl?gene=HMGCR
PCNA	Proliferating Cell Nuclear Antigen	Protein Coding	P12004	59	GC20M005114	12.51476669	https://www.genecards.org/cgi-bin/carddisp.pl?gene=PCNA
MAP2K1	Mitogen-Activated Protein Kinase Kinase 1	Protein Coding	Q02750	63	GC15P066386	12.50660324	https://www.genecards.org/cgi-bin/carddisp.pl?gene=MAP2K1
IGFBP2	Insulin Like Growth Factor Binding Protein 2	Protein Coding	P18065	52	GC02P216632	12.50075722	https://www.genecards.org/cgi-bin/carddisp.pl?gene=IGFBP2
MET	MET Proto-Oncogene, Receptor Tyrosine Kinase	Protein Coding	P08581	63	GC07P116672	12.48707199	https://www.genecards.org/cgi-bin/carddisp.pl?gene=MET
REN	Renin	Protein Coding	P00797	57	GC01M204154	12.47780323	https://www.genecards.org/cgi-bin/carddisp.pl?gene=REN
CCL5	C-C Motif Chemokine Ligand 5	Protein Coding	P13501	52	GC17M035871	12.44236565	https://www.genecards.org/cgi-bin/carddisp.pl?gene=CCL5
RUNX2	RUNX Family Transcription Factor 2	Protein Coding	Q13950	55	GC06P125726	12.42091846	https://www.genecards.org/cgi-bin/carddisp.pl?gene=RUNX2
MME	Membrane Metalloendopeptidase	Protein Coding	P08473	58	GC03P155024	12.36407757	https://www.genecards.org/cgi-bin/carddisp.pl?gene=MME
FGFR3	Fibroblast Growth Factor Receptor 3	Protein Coding	P22607	63	GC04P003013	12.30591202	https://www.genecards.org/cgi-bin/carddisp.pl?gene=FGFR3
EPHA2	EPH Receptor A2	Protein Coding	P29317	61	GC01M016124	12.29544258	https://www.genecards.org/cgi-bin/carddisp.pl?gene=EPHA2
S100B	S100 Calcium Binding Protein B	Protein Coding	P04271	53	GC21M053282	12.23222446	https://www.genecards.org/cgi-bin/carddisp.pl?gene=S100B
CDKN1B	Cyclin Dependent Kinase Inhibitor 1B	Protein Coding	P46527	57	GC12P036153	12.22111511	https://www.genecards.org/cgi-bin/carddisp.pl?gene=CDKN1B
HTT	Huntingtin	Protein Coding	P42858	52	GC04P003041	12.22056389	https://www.genecards.org/cgi-bin/carddisp.pl?gene=HTT
SRC	SRC Proto-Oncogene, Non-Receptor Tyrosine Kinase	Protein Coding	P12931	60	GC20P037344	12.2143364	https://www.genecards.org/cgi-bin/carddisp.pl?gene=SRC
MAOA	Monoamine Oxidase A	Protein Coding	P21397	57	GC0XP043654	12.21356964	https://www.genecards.org/cgi-bin/carddisp.pl?gene=MAOA
CIDEC	Cell Death Inducing DFFA Like Effector C	Protein Coding	Q96AQ7	47	GC03M009866	12.21259212	https://www.genecards.org/cgi-bin/carddisp.pl?gene=CIDEC
TLR3	Toll Like Receptor 3	Protein Coding	O15455	60	GC04P186059	12.20808125	https://www.genecards.org/cgi-bin/carddisp.pl?gene=TLR3
NR1H2	Nuclear Receptor Subfamily 1 Group H Member 2	Protein Coding	P55055	54	GC19P050329	12.20537567	https://www.genecards.org/cgi-bin/carddisp.pl?gene=NR1H2
COL3A1	Collagen Type III Alpha 1 Chain	Protein Coding	P02461	56	GC02P188974	12.16574287	https://www.genecards.org/cgi-bin/carddisp.pl?gene=COL3A1
MBL2	Mannose Binding Lectin 2	Protein Coding	P11226	55	GC10M052760	12.15269375	https://www.genecards.org/cgi-bin/carddisp.pl?gene=MBL2
PCSK9	Proprotein Convertase Subtilisin/Kexin Type 9	Protein Coding	Q8NBP7	58	GC01P055039	12.14652634	https://www.genecards.org/cgi-bin/carddisp.pl?gene=PCSK9
MALAT1	Metastasis Associated Lung Adenocarcinoma Transcript 1	RNA Gene		31	GC11P084571	12.13242722	https://www.genecards.org/cgi-bin/carddisp.pl?gene=MALAT1
PSEN2	Presenilin 2	Protein Coding	P49810	57	GC01P226870	12.080863	https://www.genecards.org/cgi-bin/carddisp.pl?gene=PSEN2
ERCC4	ERCC Excision Repair 4, Endonuclease Catalytic Subunit	Protein Coding	Q92889	54	GC16P013920	12.05339241	https://www.genecards.org/cgi-bin/carddisp.pl?gene=ERCC4
MIRLET7C	MicroRNA Let-7c	RNA Gene		28	GC21P017033	12.04248238	https://www.genecards.org/cgi-bin/carddisp.pl?gene=MIRLET7C
GCG	Glucagon	Protein Coding	P01275	50	GC02M162142	12.03512955	https://www.genecards.org/cgi-bin/carddisp.pl?gene=GCG
MIR7-3HG	MIR7-3 Host Gene	RNA Gene	Q8N6C7	33	GC19P102033	12.01898956	https://www.genecards.org/cgi-bin/carddisp.pl?gene=MIR7-3HG
RXRA	Retinoid X Receptor Alpha	Protein Coding	P19793	57	GC09P134317	12.01729202	https://www.genecards.org/cgi-bin/carddisp.pl?gene=RXRA
CD40LG	CD40 Ligand	Protein Coding	P29965	58	GC0XP136649	11.99848843	https://www.genecards.org/cgi-bin/carddisp.pl?gene=CD40LG
IFNA1	Interferon Alpha 1	Protein Coding	P01562	48	GC09P021743	11.99710369	https://www.genecards.org/cgi-bin/carddisp.pl?gene=IFNA1
ACP1	Acid Phosphatase 1	Protein Coding	P24666	52	GC02P000750	11.98545074	https://www.genecards.org/cgi-bin/carddisp.pl?gene=ACP1
ADA	Adenosine Deaminase	Protein Coding	P00813	60	GC20M044620	11.97666168	https://www.genecards.org/cgi-bin/carddisp.pl?gene=ADA
MC4R	Melanocortin 4 Receptor	Protein Coding	P32245	55	GC18M060371	11.9659729	https://www.genecards.org/cgi-bin/carddisp.pl?gene=MC4R
MYOC	Myocilin	Protein Coding	Q99972	50	GC01M171604	11.9645195	https://www.genecards.org/cgi-bin/carddisp.pl?gene=MYOC
TNNT2	Troponin T2, Cardiac Type	Protein Coding	P45379	56	GC01M201359	11.95754337	https://www.genecards.org/cgi-bin/carddisp.pl?gene=TNNT2
IL13	Interleukin 13	Protein Coding	P35225	52	GC05P132656	11.95637798	https://www.genecards.org/cgi-bin/carddisp.pl?gene=IL13
ALPL	Alkaline Phosphatase, Biomineralization Associated	Protein Coding	P05186	59	GC01P021508	11.95570564	https://www.genecards.org/cgi-bin/carddisp.pl?gene=ALPL
MAPK3	Mitogen-Activated Protein Kinase 3	Protein Coding	P27361	57	GC16M043239	11.94001389	https://www.genecards.org/cgi-bin/carddisp.pl?gene=MAPK3
NR4A2	Nuclear Receptor Subfamily 4 Group A Member 2	Protein Coding	P43354	54	GC02M156324	11.92308426	https://www.genecards.org/cgi-bin/carddisp.pl?gene=NR4A2
MIR133B	MicroRNA 133b	RNA Gene		29	GC06P052148	11.90946007	https://www.genecards.org/cgi-bin/carddisp.pl?gene=MIR133B
SELP	Selectin P	Protein Coding	P16109	54	GC01M169558	11.90239239	https://www.genecards.org/cgi-bin/carddisp.pl?gene=SELP
CP	Ceruloplasmin	Protein Coding	P00450	57	GC03M149162	11.87981129	https://www.genecards.org/cgi-bin/carddisp.pl?gene=CP
SNORD15A	Small Nucleolar RNA, C/D Box 15A	RNA Gene		23	GC11P075400	11.87333107	https://www.genecards.org/cgi-bin/carddisp.pl?gene=SNORD15A
CD274	CD274 Molecule	Protein Coding	Q9NZQ7	54	GC09P005450	11.86335087	https://www.genecards.org/cgi-bin/carddisp.pl?gene=CD274
TNFRSF1A	TNF Receptor Superfamily Member 1A	Protein Coding	P19438	58	GC12M006328	11.81381702	https://www.genecards.org/cgi-bin/carddisp.pl?gene=TNFRSF1A
HP	Haptoglobin	Protein Coding	P00738	54	GC16P077017	11.81290722	https://www.genecards.org/cgi-bin/carddisp.pl?gene=HP
BAX	BCL2 Associated X, Apoptosis Regulator	Protein Coding	Q07812	60	GC19P048954	11.79314327	https://www.genecards.org/cgi-bin/carddisp.pl?gene=BAX
MT-RNR1	Mitochondrially Encoded 12S RRNA	RNA Gene	A0A0C5B5G6	21	GCMTP000642	11.75600719	https://www.genecards.org/cgi-bin/carddisp.pl?gene=MT-RNR1
STK11	Serine/Threonine Kinase 11	Protein Coding	Q15831	59	GC19P001177	11.74745369	https://www.genecards.org/cgi-bin/carddisp.pl?gene=STK11
COL18A1	Collagen Type XVIII Alpha 1 Chain	Protein Coding	P39060	55	GC21P045405	11.73685646	https://www.genecards.org/cgi-bin/carddisp.pl?gene=COL18A1
CFD	Complement Factor D	Protein Coding	P00746	53	GC19P000859	11.73413944	https://www.genecards.org/cgi-bin/carddisp.pl?gene=CFD
JUN	Jun Proto-Oncogene, AP-1 Transcription Factor Subunit	Protein Coding	P05412	58	GC01M058780	11.71406174	https://www.genecards.org/cgi-bin/carddisp.pl?gene=JUN
HSD11B1	Hydroxysteroid 11-Beta Dehydrogenase 1	Protein Coding	P28845	59	GC01P209686	11.71280479	https://www.genecards.org/cgi-bin/carddisp.pl?gene=HSD11B1
SERPINA1	Serpin Family A Member 1	Protein Coding	P01009	58	GC14M094376	11.70250225	https://www.genecards.org/cgi-bin/carddisp.pl?gene=SERPINA1
MIR29A	MicroRNA 29a	RNA Gene		28	GC07M130876	11.67647934	https://www.genecards.org/cgi-bin/carddisp.pl?gene=MIR29A
PLAU	Plasminogen Activator, Urokinase	Protein Coding	P00749	60	GC10P073909	11.65991974	https://www.genecards.org/cgi-bin/carddisp.pl?gene=PLAU
GNB3	G Protein Subunit Beta 3	Protein Coding	P16520	55	GC12P006839	11.65058994	https://www.genecards.org/cgi-bin/carddisp.pl?gene=GNB3
TREX1	Three Prime Repair Exonuclease 1	Protein Coding	Q9NSU2	51	GC03P055966	11.649189	https://www.genecards.org/cgi-bin/carddisp.pl?gene=TREX1
KITLG	KIT Ligand	Protein Coding	P21583	55	GC12M088492	11.63191223	https://www.genecards.org/cgi-bin/carddisp.pl?gene=KITLG
CCR5	C-C Motif Chemokine Receptor 5	Protein Coding	P51681	55	GC03P055845	11.6223774	https://www.genecards.org/cgi-bin/carddisp.pl?gene=CCR5
NOTCH3	Notch Receptor 3	Protein Coding	Q9UM47	60	GC19M015159	11.61102581	https://www.genecards.org/cgi-bin/carddisp.pl?gene=NOTCH3
EZH2	Enhancer Of Zeste 2 Polycomb Repressive Complex 2 Subunit	Protein Coding	Q15910	61	GC07M148807	11.60741806	https://www.genecards.org/cgi-bin/carddisp.pl?gene=EZH2
MIR221	MicroRNA 221	RNA Gene		27	GC0XM045746	11.60647583	https://www.genecards.org/cgi-bin/carddisp.pl?gene=MIR221
TFAM	Transcription Factor A, Mitochondrial	Protein Coding	Q00059	53	GC10P058385	11.59836578	https://www.genecards.org/cgi-bin/carddisp.pl?gene=TFAM
CHAT	Choline O-Acetyltransferase	Protein Coding	P28329	57	GC10P049609	11.59740543	https://www.genecards.org/cgi-bin/carddisp.pl?gene=CHAT
IGFBP1	Insulin Like Growth Factor Binding Protein 1	Protein Coding	P08833	51	GC07P049304	11.59711933	https://www.genecards.org/cgi-bin/carddisp.pl?gene=IGFBP1
MAPK10	Mitogen-Activated Protein Kinase 10	Protein Coding	P53779	55	GC04M085990	11.59436607	https://www.genecards.org/cgi-bin/carddisp.pl?gene=MAPK10
MIR27A	MicroRNA 27a	RNA Gene		30	GC19M019647	11.58618259	https://www.genecards.org/cgi-bin/carddisp.pl?gene=MIR27A
ENPP1	Ectonucleotide Pyrophosphatase/Phosphodiesterase 1	Protein Coding	P22413	58	GC06P131808	11.58077431	https://www.genecards.org/cgi-bin/carddisp.pl?gene=ENPP1
MIR320A	MicroRNA 320a	RNA Gene		28	GC08M022301	11.53532219	https://www.genecards.org/cgi-bin/carddisp.pl?gene=MIR320A
EP300	E1A Binding Protein P300	Protein Coding	Q09472	61	GC22P065232	11.50374413	https://www.genecards.org/cgi-bin/carddisp.pl?gene=EP300
KCNQ1OT1	KCNQ1 Opposite Strand/Antisense Transcript 1	RNA Gene		34	GC11M010310	11.48953056	https://www.genecards.org/cgi-bin/carddisp.pl?gene=KCNQ1OT1
SMAD3	SMAD Family Member 3	Protein Coding	P84022	61	GC15P067063	11.4823513	https://www.genecards.org/cgi-bin/carddisp.pl?gene=SMAD3
LTA	Lymphotoxin Alpha	Protein Coding	P01374	51	GC06P125490	11.47418976	https://www.genecards.org/cgi-bin/carddisp.pl?gene=LTA
SQSTM1	Sequestosome 1	Protein Coding	Q13501	58	GC05P179806	11.47336864	https://www.genecards.org/cgi-bin/carddisp.pl?gene=SQSTM1
MC1R	Melanocortin 1 Receptor	Protein Coding	Q01726	56	GC16P089912	11.44739723	https://www.genecards.org/cgi-bin/carddisp.pl?gene=MC1R
AOC3	Amine Oxidase Copper Containing 3	Protein Coding	Q16853	54	GC17P042851	11.42473984	https://www.genecards.org/cgi-bin/carddisp.pl?gene=AOC3
BMP7	Bone Morphogenetic Protein 7	Protein Coding	P18075	55	GC20M057168	11.41549397	https://www.genecards.org/cgi-bin/carddisp.pl?gene=BMP7
ZMPSTE24	Zinc Metallopeptidase STE24	Protein Coding	O75844	50	GC01P040258	11.41197205	https://www.genecards.org/cgi-bin/carddisp.pl?gene=ZMPSTE24
ADIPOR1	Adiponectin Receptor 1	Protein Coding	Q96A54	51	GC01M202940	11.4071064	https://www.genecards.org/cgi-bin/carddisp.pl?gene=ADIPOR1
CBL	Cbl Proto-Oncogene	Protein Coding	P22681	60	GC11P119206	11.40105724	https://www.genecards.org/cgi-bin/carddisp.pl?gene=CBL
GALC	Galactosylceramidase	Protein Coding	P54803	54	GC14M087837	11.37145901	https://www.genecards.org/cgi-bin/carddisp.pl?gene=GALC
G6PD	Glucose-6-Phosphate Dehydrogenase	Protein Coding	P11413	59	GC0XM154593	11.35934448	https://www.genecards.org/cgi-bin/carddisp.pl?gene=G6PD
ALDH2	Aldehyde Dehydrogenase 2 Family Member	Protein Coding	P05091	59	GC12P111766	11.35885811	https://www.genecards.org/cgi-bin/carddisp.pl?gene=ALDH2
NTRK1	Neurotrophic Receptor Tyrosine Kinase 1	Protein Coding	P04629	58	GC01P156815	11.35502529	https://www.genecards.org/cgi-bin/carddisp.pl?gene=NTRK1
PVT1	Pvt1 Oncogene	RNA Gene		32	GC08P128043	11.34517193	https://www.genecards.org/cgi-bin/carddisp.pl?gene=PVT1
ALPP	Alkaline Phosphatase, Placental	Protein Coding	P05187	52	GC02P232378	11.34464931	https://www.genecards.org/cgi-bin/carddisp.pl?gene=ALPP
GRIN2B	Glutamate Ionotropic Receptor NMDA Type Subunit 2B	Protein Coding	Q13224	61	GC12M013437	11.31408882	https://www.genecards.org/cgi-bin/carddisp.pl?gene=GRIN2B
CD44	CD44 Molecule (Indian Blood Group)	Protein Coding	P16070	57	GC11P035139	11.30627346	https://www.genecards.org/cgi-bin/carddisp.pl?gene=CD44
HNF1B	HNF1 Homeobox B	Protein Coding	P35680	52	GC17M037686	11.28915024	https://www.genecards.org/cgi-bin/carddisp.pl?gene=HNF1B
PDX1	Pancreatic And Duodenal Homeobox 1	Protein Coding	P52945	55	GC13P027921	11.24575233	https://www.genecards.org/cgi-bin/carddisp.pl?gene=PDX1
SMARCB1	SWI/SNF Related, Matrix Associated, Actin Dependent Regulator Of Chromatin, Subfamily B, Member 1	Protein Coding	Q12824	55	GC22P023786	11.24031258	https://www.genecards.org/cgi-bin/carddisp.pl?gene=SMARCB1
GNRH1	Gonadotropin Releasing Hormone 1	Protein Coding	P01148	49	GC08M025419	11.21115398	https://www.genecards.org/cgi-bin/carddisp.pl?gene=GNRH1
DNMT1	DNA Methyltransferase 1	Protein Coding	P26358	61	GC19M010133	11.21094322	https://www.genecards.org/cgi-bin/carddisp.pl?gene=DNMT1
LRP1	LDL Receptor Related Protein 1	Protein Coding	Q07954	56	GC12P057128	11.20461082	https://www.genecards.org/cgi-bin/carddisp.pl?gene=LRP1
TGFB2	Transforming Growth Factor Beta 2	Protein Coding	P61812	60	GC01P218345	11.17414856	https://www.genecards.org/cgi-bin/carddisp.pl?gene=TGFB2
MIAT	Myocardial Infarction Associated Transcript	RNA Gene		32	GC22P026646	11.16998577	https://www.genecards.org/cgi-bin/carddisp.pl?gene=MIAT
SELE	Selectin E	Protein Coding	P16581	52	GC01M169722	11.16347694	https://www.genecards.org/cgi-bin/carddisp.pl?gene=SELE
CRH	Corticotropin Releasing Hormone	Protein Coding	P06850	51	GC08M066176	11.15997124	https://www.genecards.org/cgi-bin/carddisp.pl?gene=CRH
TERC	Telomerase RNA Component	RNA Gene		35	GC03M169765	11.15078449	https://www.genecards.org/cgi-bin/carddisp.pl?gene=TERC
RPS6KB1	Ribosomal Protein S6 Kinase B1	Protein Coding	P23443	58	GC17P059893	11.15070438	https://www.genecards.org/cgi-bin/carddisp.pl?gene=RPS6KB1
STAT1	Signal Transducer And Activator Of Transcription 1	Protein Coding	P42224	61	GC02M190908	11.12309647	https://www.genecards.org/cgi-bin/carddisp.pl?gene=STAT1
CD34	CD34 Molecule	Protein Coding	P28906	54	GC01M207880	11.10703564	https://www.genecards.org/cgi-bin/carddisp.pl?gene=CD34
HLA-A	Major Histocompatibility Complex, Class I, A	Protein Coding	P04439	54	GC06P125450	11.10434628	https://www.genecards.org/cgi-bin/carddisp.pl?gene=HLA-A
TRA-TGC7-1	TRNA-Ala (Anticodon TGC) 7-1	RNA Gene		14	GC06M090560	11.1019001	https://www.genecards.org/cgi-bin/carddisp.pl?gene=TRA-TGC7-1
NAT2	N-Acetyltransferase 2	Protein Coding	P11245	51	GC08P018391	11.0675602	https://www.genecards.org/cgi-bin/carddisp.pl?gene=NAT2
PNPLA3	Patatin Like Phospholipase Domain Containing 3	Protein Coding	Q9NST1	50	GC22P043923	11.06710434	https://www.genecards.org/cgi-bin/carddisp.pl?gene=PNPLA3
MIF	Macrophage Migration Inhibitory Factor	Protein Coding	P14174	56	GC22P023894	11.06245804	https://www.genecards.org/cgi-bin/carddisp.pl?gene=MIF
VHL	Von Hippel-Lindau Tumor Suppressor	Protein Coding	P40337	56	GC03P020237	11.06207466	https://www.genecards.org/cgi-bin/carddisp.pl?gene=VHL
ACTC1	Actin Alpha Cardiac Muscle 1	Protein Coding	P68032	52	GC15M034790	11.02343655	https://www.genecards.org/cgi-bin/carddisp.pl?gene=ACTC1
CXCL12	C-X-C Motif Chemokine Ligand 12	Protein Coding	P48061	54	GC10M044370	10.9974966	https://www.genecards.org/cgi-bin/carddisp.pl?gene=CXCL12
CXCL10	C-X-C Motif Chemokine Ligand 10	Protein Coding	P02778	53	GC04M076021	10.99401474	https://www.genecards.org/cgi-bin/carddisp.pl?gene=CXCL10
ENO2	Enolase 2	Protein Coding	P09104	56	GC12P006913	10.98810196	https://www.genecards.org/cgi-bin/carddisp.pl?gene=ENO2
DCN	Decorin	Protein Coding	P07585	56	GC12M091140	10.95866966	https://www.genecards.org/cgi-bin/carddisp.pl?gene=DCN
PTPN22	Protein Tyrosine Phosphatase Non-Receptor Type 22	Protein Coding	Q9Y2R2	55	GC01M113813	10.95522213	https://www.genecards.org/cgi-bin/carddisp.pl?gene=PTPN22
GGT1	Gamma-Glutamyltransferase 1	Protein Coding	P19440	57	GC22P024583	10.92424679	https://www.genecards.org/cgi-bin/carddisp.pl?gene=GGT1
PDGFB	Platelet Derived Growth Factor Subunit B	Protein Coding	P01127	60	GC22M075721	10.91988754	https://www.genecards.org/cgi-bin/carddisp.pl?gene=PDGFB
HGF	Hepatocyte Growth Factor	Protein Coding	P14210	60	GC07M081699	10.90494061	https://www.genecards.org/cgi-bin/carddisp.pl?gene=HGF
VCP	Valosin Containing Protein	Protein Coding	P55072	58	GC09M035056	10.89308357	https://www.genecards.org/cgi-bin/carddisp.pl?gene=VCP
FGF23	Fibroblast Growth Factor 23	Protein Coding	Q9GZV9	55	GC12M004368	10.87626553	https://www.genecards.org/cgi-bin/carddisp.pl?gene=FGF23
PTH	Parathyroid Hormone	Protein Coding	P01270	54	GC11M013492	10.87154293	https://www.genecards.org/cgi-bin/carddisp.pl?gene=PTH
TUG1	Taurine Up-Regulated 1	Protein Coding	A0A6I8PU40	32	GC22P030969	10.8552866	https://www.genecards.org/cgi-bin/carddisp.pl?gene=TUG1
CREB1	CAMP Responsive Element Binding Protein 1	Protein Coding	P16220	58	GC02P207529	10.84949684	https://www.genecards.org/cgi-bin/carddisp.pl?gene=CREB1
FUS	FUS RNA Binding Protein	Protein Coding	P35637	53	GC16P031180	10.83626175	https://www.genecards.org/cgi-bin/carddisp.pl?gene=FUS
EFEMP1	EGF Containing Fibulin Extracellular Matrix Protein 1	Protein Coding	Q12805	52	GC02M055865	10.81993675	https://www.genecards.org/cgi-bin/carddisp.pl?gene=EFEMP1
F13A1	Coagulation Factor XIII A Chain	Protein Coding	P00488	55	GC06M006144	10.81700325	https://www.genecards.org/cgi-bin/carddisp.pl?gene=F13A1
TREM2	Triggering Receptor Expressed On Myeloid Cells 2	Protein Coding	Q9NZC2	53	GC06M090931	10.77438641	https://www.genecards.org/cgi-bin/carddisp.pl?gene=TREM2
ADM	Adrenomedullin	Protein Coding	P35318	54	GC11P010531	10.76230049	https://www.genecards.org/cgi-bin/carddisp.pl?gene=ADM
TRPV4	Transient Receptor Potential Cation Channel Subfamily V Member 4	Protein Coding	Q9HBA0	57	GC12M109783	10.74658966	https://www.genecards.org/cgi-bin/carddisp.pl?gene=TRPV4
CD14	CD14 Molecule	Protein Coding	P08571	55	GC05M140631	10.72964382	https://www.genecards.org/cgi-bin/carddisp.pl?gene=CD14
F3	Coagulation Factor III, Tissue Factor	Protein Coding	P13726	54	GC01M094825	10.72694588	https://www.genecards.org/cgi-bin/carddisp.pl?gene=F3
IL2RA	Interleukin 2 Receptor Subunit Alpha	Protein Coding	P01589	59	GC10M006010	10.72136497	https://www.genecards.org/cgi-bin/carddisp.pl?gene=IL2RA
PTCH1	Patched 1	Protein Coding	Q13635	60	GC09M095442	10.72018147	https://www.genecards.org/cgi-bin/carddisp.pl?gene=PTCH1
KMT2A	Lysine Methyltransferase 2A	Protein Coding	Q03164	56	GC11P118436	10.71248817	https://www.genecards.org/cgi-bin/carddisp.pl?gene=KMT2A
SCARB1	Scavenger Receptor Class B Member 1	Protein Coding	Q8WTV0	56	GC12M124776	10.69743729	https://www.genecards.org/cgi-bin/carddisp.pl?gene=SCARB1
CLN6	CLN6 Transmembrane ER Protein	Protein Coding	Q9NWW5	47	GC15M068206	10.67961311	https://www.genecards.org/cgi-bin/carddisp.pl?gene=CLN6
RMRP	RNA Component Of Mitochondrial RNA Processing Endoribonuclease	RNA Gene		30	GC09M035655	10.66843605	https://www.genecards.org/cgi-bin/carddisp.pl?gene=RMRP
FGFR2	Fibroblast Growth Factor Receptor 2	Protein Coding	P21802	64	GC10M121478	10.63600922	https://www.genecards.org/cgi-bin/carddisp.pl?gene=FGFR2
HOTAIR	HOX Transcript Antisense RNA	RNA Gene		31	GC12M053962	10.61930656	https://www.genecards.org/cgi-bin/carddisp.pl?gene=HOTAIR
BLM	BLM RecQ Like Helicase	Protein Coding	P54132	58	GC15P090717	10.59963894	https://www.genecards.org/cgi-bin/carddisp.pl?gene=BLM
FASLG	Fas Ligand	Protein Coding	P48023	57	GC01P172659	10.57597923	https://www.genecards.org/cgi-bin/carddisp.pl?gene=FASLG
LPIN1	Lipin 1	Protein Coding	Q14693	55	GC02P011677	10.57504463	https://www.genecards.org/cgi-bin/carddisp.pl?gene=LPIN1
IFIH1	Interferon Induced With Helicase C Domain 1	Protein Coding	Q9BYX4	57	GC02M162267	10.56517029	https://www.genecards.org/cgi-bin/carddisp.pl?gene=IFIH1
SORL1	Sortilin Related Receptor 1	Protein Coding	Q92673	54	GC11P121452	10.55383968	https://www.genecards.org/cgi-bin/carddisp.pl?gene=SORL1
ERAP1	Endoplasmic Reticulum Aminopeptidase 1	Protein Coding	Q9NZ08	54	GC05M096760	10.54414749	https://www.genecards.org/cgi-bin/carddisp.pl?gene=ERAP1
MIR34C	MicroRNA 34c	RNA Gene		28	GC11P112372	10.53466988	https://www.genecards.org/cgi-bin/carddisp.pl?gene=MIR34C
DICER1	Dicer 1, Ribonuclease III	Protein Coding	Q9UPY3	57	GC14M095086	10.5248127	https://www.genecards.org/cgi-bin/carddisp.pl?gene=DICER1
TSC2	TSC Complex Subunit 2	Protein Coding	P49815	60	GC16P065017	10.52168369	https://www.genecards.org/cgi-bin/carddisp.pl?gene=TSC2
APOC3	Apolipoprotein C3	Protein Coding	P02656	54	GC11P116829	10.51558876	https://www.genecards.org/cgi-bin/carddisp.pl?gene=APOC3
MMP13	Matrix Metallopeptidase 13	Protein Coding	P45452	58	GC11M102942	10.502635	https://www.genecards.org/cgi-bin/carddisp.pl?gene=MMP13
PCK1	Phosphoenolpyruvate Carboxykinase 1	Protein Coding	P35558	56	GC20P057561	10.48147964	https://www.genecards.org/cgi-bin/carddisp.pl?gene=PCK1
MUC1	Mucin 1, Cell Surface Associated	Protein Coding	P15941	56	GC01M155185	10.48117161	https://www.genecards.org/cgi-bin/carddisp.pl?gene=MUC1
EMSLR	E2F1 MRNA Stabilizing LncRNA	RNA Gene		19	GC07P105158	10.46744823	https://www.genecards.org/cgi-bin/carddisp.pl?gene=EMSLR
IDH2	Isocitrate Dehydrogenase (NADP(+)) 2	Protein Coding	P48735	60	GC15M090083	10.45189667	https://www.genecards.org/cgi-bin/carddisp.pl?gene=IDH2
CASR	Calcium Sensing Receptor	Protein Coding	P41180	60	GC03P122183	10.45077515	https://www.genecards.org/cgi-bin/carddisp.pl?gene=CASR
MFN2	Mitofusin 2	Protein Coding	O95140	57	GC01P011980	10.41596508	https://www.genecards.org/cgi-bin/carddisp.pl?gene=MFN2
LRP5	LDL Receptor Related Protein 5	Protein Coding	O75197	58	GC11P068298	10.40948677	https://www.genecards.org/cgi-bin/carddisp.pl?gene=LRP5
CXCR4	C-X-C Motif Chemokine Receptor 4	Protein Coding	P61073	61	GC02M136114	10.40082169	https://www.genecards.org/cgi-bin/carddisp.pl?gene=CXCR4
MBP	Myelin Basic Protein	Protein Coding	P02686	53	GC18M076978	10.39318657	https://www.genecards.org/cgi-bin/carddisp.pl?gene=MBP
DPP4	Dipeptidyl Peptidase 4	Protein Coding	P27487	58	GC02M161992	10.38547516	https://www.genecards.org/cgi-bin/carddisp.pl?gene=DPP4
FOXP3	Forkhead Box P3	Protein Coding	Q9BZS1	56	GC0XM049250	10.38435173	https://www.genecards.org/cgi-bin/carddisp.pl?gene=FOXP3
C4A	Complement C4A (Chido/Rodgers Blood Group)	Protein Coding	P0C0L4	52	GC06P125513	10.37654305	https://www.genecards.org/cgi-bin/carddisp.pl?gene=C4A
CCR2	C-C Motif Chemokine Receptor 2	Protein Coding	P41597	52	GC03P055844	10.37239265	https://www.genecards.org/cgi-bin/carddisp.pl?gene=CCR2
PGF	Placental Growth Factor	Protein Coding	P49763	53	GC14M074941	10.3637991	https://www.genecards.org/cgi-bin/carddisp.pl?gene=PGF
RARRES2	Retinoic Acid Receptor Responder 2	Protein Coding	Q99969	48	GC07M150333	10.34913254	https://www.genecards.org/cgi-bin/carddisp.pl?gene=RARRES2
VEGFC	Vascular Endothelial Growth Factor C	Protein Coding	P49767	55	GC04M176683	10.32237339	https://www.genecards.org/cgi-bin/carddisp.pl?gene=VEGFC
SYP	Synaptophysin	Protein Coding	P08247	55	GC0XM049187	10.28941822	https://www.genecards.org/cgi-bin/carddisp.pl?gene=SYP
LCN2	Lipocalin 2	Protein Coding	P80188	54	GC09P128149	10.28324795	https://www.genecards.org/cgi-bin/carddisp.pl?gene=LCN2
PAX6	Paired Box 6	Protein Coding	P26367	56	GC11M031784	10.27645683	https://www.genecards.org/cgi-bin/carddisp.pl?gene=PAX6
GJA1	Gap Junction Protein Alpha 1	Protein Coding	P17302	59	GC06P126877	10.24581623	https://www.genecards.org/cgi-bin/carddisp.pl?gene=GJA1
CASP8	Caspase 8	Protein Coding	Q14790	61	GC02P201233	10.23523426	https://www.genecards.org/cgi-bin/carddisp.pl?gene=CASP8
SLC19A1	Solute Carrier Family 19 Member 1	Protein Coding	P41440	55	GC21M045493	10.20365143	https://www.genecards.org/cgi-bin/carddisp.pl?gene=SLC19A1
PTPN1	Protein Tyrosine Phosphatase Non-Receptor Type 1	Protein Coding	P18031	58	GC20P050510	10.19597244	https://www.genecards.org/cgi-bin/carddisp.pl?gene=PTPN1
MIR126	MicroRNA 126	RNA Gene		29	GC09P136670	10.1831007	https://www.genecards.org/cgi-bin/carddisp.pl?gene=MIR126
SDHD	Succinate Dehydrogenase Complex Subunit D	Protein Coding	O14521	53	GC11P112400	10.17770576	https://www.genecards.org/cgi-bin/carddisp.pl?gene=SDHD
AHSG	Alpha 2-HS Glycoprotein	Protein Coding	P02765	53	GC03P186658	10.14108467	https://www.genecards.org/cgi-bin/carddisp.pl?gene=AHSG
BIRC5	Baculoviral IAP Repeat Containing 5	Protein Coding	O15392	54	GC17P078214	10.13834095	https://www.genecards.org/cgi-bin/carddisp.pl?gene=BIRC5
THBD	Thrombomodulin	Protein Coding	P07204	55	GC20M023026	10.12926006	https://www.genecards.org/cgi-bin/carddisp.pl?gene=THBD
TFRC	Transferrin Receptor	Protein Coding	P02786	59	GC03M196259	10.12389755	https://www.genecards.org/cgi-bin/carddisp.pl?gene=TFRC
PAX4	Paired Box 4	Protein Coding	O43316	49	GC07M127610	10.12342548	https://www.genecards.org/cgi-bin/carddisp.pl?gene=PAX4
EPCAM	Epithelial Cell Adhesion Molecule	Protein Coding	P16422	56	GC02P047345	10.12074661	https://www.genecards.org/cgi-bin/carddisp.pl?gene=EPCAM
DYRK1A	Dual Specificity Tyrosine Phosphorylation Regulated Kinase 1A	Protein Coding	Q13627	58	GC21P037365	10.10140228	https://www.genecards.org/cgi-bin/carddisp.pl?gene=DYRK1A
MMP7	Matrix Metallopeptidase 7	Protein Coding	P09237	56	GC11M121929	10.08662033	https://www.genecards.org/cgi-bin/carddisp.pl?gene=MMP7
PSAP	Prosaposin	Protein Coding	P07602	56	GC10M071816	10.07473183	https://www.genecards.org/cgi-bin/carddisp.pl?gene=PSAP
STXBP1	Syntaxin Binding Protein 1	Protein Coding	P61764	58	GC09P127678	10.06582355	https://www.genecards.org/cgi-bin/carddisp.pl?gene=STXBP1
SOCS1	Suppressor Of Cytokine Signaling 1	Protein Coding	O15524	54	GC16M017940	10.05641747	https://www.genecards.org/cgi-bin/carddisp.pl?gene=SOCS1
ITGB3	Integrin Subunit Beta 3	Protein Coding	P05106	61	GC17P101809	10.05205631	https://www.genecards.org/cgi-bin/carddisp.pl?gene=ITGB3
TNFRSF1B	TNF Receptor Superfamily Member 1B	Protein Coding	P20333	57	GC01P014314	10.04760456	https://www.genecards.org/cgi-bin/carddisp.pl?gene=TNFRSF1B
ASXL1	ASXL Transcriptional Regulator 1	Protein Coding	Q8IXJ9	52	GC20P039399	10.04565048	https://www.genecards.org/cgi-bin/carddisp.pl?gene=ASXL1
RAF1	Raf-1 Proto-Oncogene, Serine/Threonine Kinase	Protein Coding	P04049	62	GC03M012583	10.03549004	https://www.genecards.org/cgi-bin/carddisp.pl?gene=RAF1
TNNI3	Troponin I3, Cardiac Type	Protein Coding	P19429	57	GC19M055151	10.02128315	https://www.genecards.org/cgi-bin/carddisp.pl?gene=TNNI3
SLC30A8	Solute Carrier Family 30 Member 8	Protein Coding	Q8IWU4	50	GC08P116950	10.0161562	https://www.genecards.org/cgi-bin/carddisp.pl?gene=SLC30A8
MIR30A	MicroRNA 30a	RNA Gene		26	GC06M071403	10.01184368	https://www.genecards.org/cgi-bin/carddisp.pl?gene=MIR30A
ADAMTS9	ADAM Metallopeptidase With Thrombospondin Type 1 Motif 9	Protein Coding	Q9P2N4	48	GC03M064501	10.00388622	https://www.genecards.org/cgi-bin/carddisp.pl?gene=ADAMTS9
BACE1	Beta-Secretase 1	Protein Coding	P56817	56	GC11M117285	9.997830391	https://www.genecards.org/cgi-bin/carddisp.pl?gene=BACE1
SFTA3	Surfactant Associated 3	RNA Gene	P0C7M3	38	GC14M036474	9.970896721	https://www.genecards.org/cgi-bin/carddisp.pl?gene=SFTA3
CSF1	Colony Stimulating Factor 1	Protein Coding	P09603	53	GC01P109911	9.966348648	https://www.genecards.org/cgi-bin/carddisp.pl?gene=CSF1
IAPP	Islet Amyloid Polypeptide	Protein Coding	P10997	49	GC12P021354	9.965652466	https://www.genecards.org/cgi-bin/carddisp.pl?gene=IAPP
ERBB4	Erb-B2 Receptor Tyrosine Kinase 4	Protein Coding	Q15303	63	GC02M211375	9.962350845	https://www.genecards.org/cgi-bin/carddisp.pl?gene=ERBB4
VLDLR	Very Low Density Lipoprotein Receptor	Protein Coding	P98155	57	GC09P002611	9.942917824	https://www.genecards.org/cgi-bin/carddisp.pl?gene=VLDLR
EPHX1	Epoxide Hydrolase 1	Protein Coding	P07099	54	GC01P225810	9.932617188	https://www.genecards.org/cgi-bin/carddisp.pl?gene=EPHX1
OPA1	OPA1 Mitochondrial Dynamin Like GTPase	Protein Coding	O60313	53	GC03P193594	9.907276154	https://www.genecards.org/cgi-bin/carddisp.pl?gene=OPA1
MIR145	MicroRNA 145	RNA Gene		30	GC05P149430	9.902277946	https://www.genecards.org/cgi-bin/carddisp.pl?gene=MIR145
SETD2	SET Domain Containing 2, Histone Lysine Methyltransferase	Protein Coding	Q9BYW2	56	GC03M047033	9.902007103	https://www.genecards.org/cgi-bin/carddisp.pl?gene=SETD2
NGFR	Nerve Growth Factor Receptor	Protein Coding	P08138	56	GC17P049495	9.895251274	https://www.genecards.org/cgi-bin/carddisp.pl?gene=NGFR
PLIN2	Perilipin 2	Protein Coding	Q99541	50	GC09M019249	9.885111809	https://www.genecards.org/cgi-bin/carddisp.pl?gene=PLIN2
CDK2	Cyclin Dependent Kinase 2	Protein Coding	P24941	60	GC12P055966	9.880836487	https://www.genecards.org/cgi-bin/carddisp.pl?gene=CDK2
CRYAB	Crystallin Alpha B	Protein Coding	P02511	55	GC11M111908	9.858065605	https://www.genecards.org/cgi-bin/carddisp.pl?gene=CRYAB
SOCS3	Suppressor Of Cytokine Signaling 3	Protein Coding	O14543	52	GC17M078356	9.839183807	https://www.genecards.org/cgi-bin/carddisp.pl?gene=SOCS3
RORA	RAR Related Orphan Receptor A	Protein Coding	P35398	57	GC15M060488	9.836898804	https://www.genecards.org/cgi-bin/carddisp.pl?gene=RORA
KCNJ5	Potassium Inwardly Rectifying Channel Subfamily J Member 5	Protein Coding	P48544	56	GC11P128891	9.83049202	https://www.genecards.org/cgi-bin/carddisp.pl?gene=KCNJ5
FGF21	Fibroblast Growth Factor 21	Protein Coding	Q9NSA1	48	GC19P103408	9.830094337	https://www.genecards.org/cgi-bin/carddisp.pl?gene=FGF21
WNT1	Wnt Family Member 1	Protein Coding	P04628	56	GC12P051341	9.826221466	https://www.genecards.org/cgi-bin/carddisp.pl?gene=WNT1
GSK3B	Glycogen Synthase Kinase 3 Beta	Protein Coding	P49841	59	GC03M119821	9.822751999	https://www.genecards.org/cgi-bin/carddisp.pl?gene=GSK3B
GAST	Gastrin	Protein Coding	P01350	48	GC17P041712	9.82199955	https://www.genecards.org/cgi-bin/carddisp.pl?gene=GAST
CYP2E1	Cytochrome P450 Family 2 Subfamily E Member 1	Protein Coding	P05181	54	GC10P133520	9.821947098	https://www.genecards.org/cgi-bin/carddisp.pl?gene=CYP2E1
MIR222	MicroRNA 222	RNA Gene		27	GC0XM045747	9.808815956	https://www.genecards.org/cgi-bin/carddisp.pl?gene=MIR222
GNRHR	Gonadotropin Releasing Hormone Receptor	Protein Coding	P30968	56	GC04M067737	9.799758911	https://www.genecards.org/cgi-bin/carddisp.pl?gene=GNRHR
WFS1	Wolframin ER Transmembrane Glycoprotein	Protein Coding	O76024	54	GC04P006269	9.781374931	https://www.genecards.org/cgi-bin/carddisp.pl?gene=WFS1
GRIN2A	Glutamate Ionotropic Receptor NMDA Type Subunit 2A	Protein Coding	Q12879	60	GC16M009753	9.779950142	https://www.genecards.org/cgi-bin/carddisp.pl?gene=GRIN2A
RNASEH2A	Ribonuclease H2 Subunit A	Protein Coding	O75792	52	GC19P102467	9.747613907	https://www.genecards.org/cgi-bin/carddisp.pl?gene=RNASEH2A
MIR143	MicroRNA 143	RNA Gene		30	GC05P150871	9.744070053	https://www.genecards.org/cgi-bin/carddisp.pl?gene=MIR143
NSD1	Nuclear Receptor Binding SET Domain Protein 1	Protein Coding	Q96L73	53	GC05P185705	9.743789673	https://www.genecards.org/cgi-bin/carddisp.pl?gene=NSD1
STAT5B	Signal Transducer And Activator Of Transcription 5B	Protein Coding	P51692	58	GC17M042199	9.73257637	https://www.genecards.org/cgi-bin/carddisp.pl?gene=STAT5B
GSR	Glutathione-Disulfide Reductase	Protein Coding	P00390	58	GC08M030678	9.728564262	https://www.genecards.org/cgi-bin/carddisp.pl?gene=GSR
NOS1	Nitric Oxide Synthase 1	Protein Coding	P29475	57	GC12M117208	9.723434448	https://www.genecards.org/cgi-bin/carddisp.pl?gene=NOS1
PROM1	Prominin 1	Protein Coding	O43490	55	GC04M015965	9.704055786	https://www.genecards.org/cgi-bin/carddisp.pl?gene=PROM1
LTF	Lactotransferrin	Protein Coding	P02788	54	GC03M046435	9.697900772	https://www.genecards.org/cgi-bin/carddisp.pl?gene=LTF
MIR29C	MicroRNA 29c	RNA Gene		25	GC01M207829	9.642933846	https://www.genecards.org/cgi-bin/carddisp.pl?gene=MIR29C
CDKN2B	Cyclin Dependent Kinase Inhibitor 2B	Protein Coding	P42772	54	GC09M022002	9.641357422	https://www.genecards.org/cgi-bin/carddisp.pl?gene=CDKN2B
CASP1	Caspase 1	Protein Coding	P29466	57	GC11M105025	9.631277084	https://www.genecards.org/cgi-bin/carddisp.pl?gene=CASP1
APLN	Apelin	Protein Coding	Q9ULZ1	45	GC0XM129645	9.623286247	https://www.genecards.org/cgi-bin/carddisp.pl?gene=APLN
GDF15	Growth Differentiation Factor 15	Protein Coding	Q99988	51	GC19P102651	9.621770859	https://www.genecards.org/cgi-bin/carddisp.pl?gene=GDF15
IGF2BP2	Insulin Like Growth Factor 2 MRNA Binding Protein 2	Protein Coding	Q9Y6M1	53	GC03M185643	9.621353149	https://www.genecards.org/cgi-bin/carddisp.pl?gene=IGF2BP2
MEFV	MEFV Innate Immunity Regulator, Pyrin	Protein Coding	O15553	52	GC16M017438	9.61654377	https://www.genecards.org/cgi-bin/carddisp.pl?gene=MEFV
NKX2-1	NK2 Homeobox 1	Protein Coding	P43699	56	GC14M036516	9.612656593	https://www.genecards.org/cgi-bin/carddisp.pl?gene=NKX2-1
FOS	Fos Proto-Oncogene, AP-1 Transcription Factor Subunit	Protein Coding	P01100	59	GC14P075278	9.599399567	https://www.genecards.org/cgi-bin/carddisp.pl?gene=FOS
SCD	Stearoyl-CoA Desaturase	Protein Coding	O00767	58	GC10P100347	9.583320618	https://www.genecards.org/cgi-bin/carddisp.pl?gene=SCD
MAOB	Monoamine Oxidase B	Protein Coding	P27338	52	GC0XM043766	9.582607269	https://www.genecards.org/cgi-bin/carddisp.pl?gene=MAOB
SP1	Sp1 Transcription Factor	Protein Coding	P08047	55	GC12P053380	9.573627472	https://www.genecards.org/cgi-bin/carddisp.pl?gene=SP1
ABCC9	ATP Binding Cassette Subfamily C Member 9	Protein Coding	O60706	54	GC12M021797	9.558806419	https://www.genecards.org/cgi-bin/carddisp.pl?gene=ABCC9
CAVIN1	Caveolae Associated Protein 1	Protein Coding	Q6NZI2	50	GC17M071699	9.558750153	https://www.genecards.org/cgi-bin/carddisp.pl?gene=CAVIN1
FNDC5	Fibronectin Type III Domain Containing 5	Protein Coding	Q8NAU1	42	GC01M033909	9.557009697	https://www.genecards.org/cgi-bin/carddisp.pl?gene=FNDC5
CHGA	Chromogranin A	Protein Coding	P10645	52	GC14P092984	9.548586845	https://www.genecards.org/cgi-bin/carddisp.pl?gene=CHGA
FTL	Ferritin Light Chain	Protein Coding	P02792	55	GC19P048965	9.507559776	https://www.genecards.org/cgi-bin/carddisp.pl?gene=FTL
SLC2A2	Solute Carrier Family 2 Member 2	Protein Coding	P11168	57	GC03M170996	9.498396873	https://www.genecards.org/cgi-bin/carddisp.pl?gene=SLC2A2
NOTCH1	Notch Receptor 1	Protein Coding	P46531	61	GC09M138590	9.497254372	https://www.genecards.org/cgi-bin/carddisp.pl?gene=NOTCH1
ACTA1	Actin Alpha 1, Skeletal Muscle	Protein Coding	P68133	56	GC01M230136	9.488287926	https://www.genecards.org/cgi-bin/carddisp.pl?gene=ACTA1
GLUL	Glutamate-Ammonia Ligase	Protein Coding	P15104	57	GC01M182378	9.486540794	https://www.genecards.org/cgi-bin/carddisp.pl?gene=GLUL
SCN8A	Sodium Voltage-Gated Channel Alpha Subunit 8	Protein Coding	Q9UQD0	58	GC12P051590	9.483264923	https://www.genecards.org/cgi-bin/carddisp.pl?gene=SCN8A
CD40	CD40 Molecule	Protein Coding	P25942	59	GC20P046118	9.477442741	https://www.genecards.org/cgi-bin/carddisp.pl?gene=CD40
MIR17	MicroRNA 17	RNA Gene		26	GC13P091350	9.468006134	https://www.genecards.org/cgi-bin/carddisp.pl?gene=MIR17
SAMHD1	SAM And HD Domain Containing Deoxynucleoside Triphosphate Triphosphohydrolase 1	Protein Coding	Q9Y3Z3	52	GC20M036890	9.453970909	https://www.genecards.org/cgi-bin/carddisp.pl?gene=SAMHD1
ABL1	ABL Proto-Oncogene 1, Non-Receptor Tyrosine Kinase	Protein Coding	P00519	61	GC09P130713	9.431585312	https://www.genecards.org/cgi-bin/carddisp.pl?gene=ABL1
ADD1	Adducin 1	Protein Coding	P35611	53	GC04P003098	9.411536217	https://www.genecards.org/cgi-bin/carddisp.pl?gene=ADD1
DNMT3B	DNA Methyltransferase 3 Beta	Protein Coding	Q9UBC3	59	GC20P032762	9.407008171	https://www.genecards.org/cgi-bin/carddisp.pl?gene=DNMT3B
RPL36A-HNRNPH2	RPL36A-HNRNPH2 Readthrough	Protein Coding		24	GC0XP101393	9.39892292	https://www.genecards.org/cgi-bin/carddisp.pl?gene=RPL36A-HNRNPH2
MIR451A	MicroRNA 451a	RNA Gene		24	GC17M028861	9.397444725	https://www.genecards.org/cgi-bin/carddisp.pl?gene=MIR451A
FH	Fumarate Hydratase	Protein Coding	P07954	55	GC01M241499	9.397335052	https://www.genecards.org/cgi-bin/carddisp.pl?gene=FH
CSF1R	Colony Stimulating Factor 1 Receptor	Protein Coding	P07333	61	GC05M150053	9.389995575	https://www.genecards.org/cgi-bin/carddisp.pl?gene=CSF1R
PINK1	PTEN Induced Kinase 1	Protein Coding	Q9BXM7	55	GC01P020634	9.389874458	https://www.genecards.org/cgi-bin/carddisp.pl?gene=PINK1
RARA	Retinoic Acid Receptor Alpha	Protein Coding	P10276	58	GC17P040309	9.36696434	https://www.genecards.org/cgi-bin/carddisp.pl?gene=RARA
GDNF	Glial Cell Derived Neurotrophic Factor	Protein Coding	P39905	58	GC05M037812	9.36472702	https://www.genecards.org/cgi-bin/carddisp.pl?gene=GDNF
AGPAT2	1-Acylglycerol-3-Phosphate O-Acyltransferase 2	Protein Coding	O15120	52	GC09M136673	9.331953049	https://www.genecards.org/cgi-bin/carddisp.pl?gene=AGPAT2
RELA	RELA Proto-Oncogene, NF-KB Subunit	Protein Coding	Q04206	59	GC11M065653	9.306587219	https://www.genecards.org/cgi-bin/carddisp.pl?gene=RELA
GDF11	Growth Differentiation Factor 11	Protein Coding	O95390	50	GC12P055743	9.30652523	https://www.genecards.org/cgi-bin/carddisp.pl?gene=GDF11
NEUROD1	Neuronal Differentiation 1	Protein Coding	Q13562	52	GC02M181673	9.303462029	https://www.genecards.org/cgi-bin/carddisp.pl?gene=NEUROD1
NQO1	NAD(P)H Quinone Dehydrogenase 1	Protein Coding	P15559	56	GC16M069706	9.301706314	https://www.genecards.org/cgi-bin/carddisp.pl?gene=NQO1
UCP3	Uncoupling Protein 3	Protein Coding	P55916	50	GC11M074000	9.29839325	https://www.genecards.org/cgi-bin/carddisp.pl?gene=UCP3
MIR140	MicroRNA 140	RNA Gene		30	GC16P076899	9.281059265	https://www.genecards.org/cgi-bin/carddisp.pl?gene=MIR140
ATRX	ATRX Chromatin Remodeler	Protein Coding	P46100	55	GC0XM077504	9.274263382	https://www.genecards.org/cgi-bin/carddisp.pl?gene=ATRX
TCF4	Transcription Factor 4	Protein Coding	P15884	56	GC18M055222	9.27075386	https://www.genecards.org/cgi-bin/carddisp.pl?gene=TCF4
PECAM1	Platelet And Endothelial Cell Adhesion Molecule 1	Protein Coding	P16284	50	GC17M064319	9.267809868	https://www.genecards.org/cgi-bin/carddisp.pl?gene=PECAM1
GHRHR	Growth Hormone Releasing Hormone Receptor	Protein Coding	Q02643	51	GC07P030938	9.257973671	https://www.genecards.org/cgi-bin/carddisp.pl?gene=GHRHR
ACTB	Actin Beta	Protein Coding	P60709	58	GC07M005527	9.253771782	https://www.genecards.org/cgi-bin/carddisp.pl?gene=ACTB
SPARC	Secreted Protein Acidic And Cysteine Rich	Protein Coding	P09486	57	GC05M151661	9.250431061	https://www.genecards.org/cgi-bin/carddisp.pl?gene=SPARC
CSF2	Colony Stimulating Factor 2	Protein Coding	P04141	54	GC05P132073	9.246939659	https://www.genecards.org/cgi-bin/carddisp.pl?gene=CSF2
RNASEH2B	Ribonuclease H2 Subunit B	Protein Coding	Q5TBB1	46	GC13P050909	9.234628677	https://www.genecards.org/cgi-bin/carddisp.pl?gene=RNASEH2B
CEBPD	CCAAT Enhancer Binding Protein Delta	Protein Coding	P49716	49	GC08M047759	9.225525856	https://www.genecards.org/cgi-bin/carddisp.pl?gene=CEBPD
NEAT1	Nuclear Paraspeckle Assembly Transcript 1	RNA Gene		32	GC11P084565	9.223772049	https://www.genecards.org/cgi-bin/carddisp.pl?gene=NEAT1
KLF4	KLF Transcription Factor 4	Protein Coding	O43474	55	GC09M107484	9.184848785	https://www.genecards.org/cgi-bin/carddisp.pl?gene=KLF4
CDH23	Cadherin Related 23	Protein Coding	Q9H251	53	GC10P071396	9.17595768	https://www.genecards.org/cgi-bin/carddisp.pl?gene=CDH23
HSD11B2	Hydroxysteroid 11-Beta Dehydrogenase 2	Protein Coding	P80365	54	GC16P075819	9.171634674	https://www.genecards.org/cgi-bin/carddisp.pl?gene=HSD11B2
CCK	Cholecystokinin	Protein Coding	P06307	51	GC03M042274	9.153964996	https://www.genecards.org/cgi-bin/carddisp.pl?gene=CCK
ABCG2	ATP Binding Cassette Subfamily G Member 2 (JR Blood Group)	Protein Coding	Q9UNQ0	58	GC04M088090	9.149535179	https://www.genecards.org/cgi-bin/carddisp.pl?gene=ABCG2
GATA2	GATA Binding Protein 2	Protein Coding	P23769	57	GC03M128479	9.13402462	https://www.genecards.org/cgi-bin/carddisp.pl?gene=GATA2
DSP	Desmoplakin	Protein Coding	P15924	58	GC06P007541	9.132744789	https://www.genecards.org/cgi-bin/carddisp.pl?gene=DSP
PLA2G6	Phospholipase A2 Group VI	Protein Coding	O60733	56	GC22M076500	9.117921829	https://www.genecards.org/cgi-bin/carddisp.pl?gene=PLA2G6
POU5F1	POU Class 5 Homeobox 1	Protein Coding	Q01860	55	GC06M090691	9.114031792	https://www.genecards.org/cgi-bin/carddisp.pl?gene=POU5F1
LPA	Lipoprotein(A)	Protein Coding	P08519	50	GC06M160531	9.110756874	https://www.genecards.org/cgi-bin/carddisp.pl?gene=LPA
RELN	Reelin	Protein Coding	P78509	53	GC07M103471	9.107924461	https://www.genecards.org/cgi-bin/carddisp.pl?gene=RELN
NPC2	NPC Intracellular Cholesterol Transporter 2	Protein Coding	P61916	52	GC14M074476	9.078381538	https://www.genecards.org/cgi-bin/carddisp.pl?gene=NPC2
NR1H3	Nuclear Receptor Subfamily 1 Group H Member 3	Protein Coding	Q13133	55	GC11P047248	9.061491013	https://www.genecards.org/cgi-bin/carddisp.pl?gene=NR1H3
ARSA	Arylsulfatase A	Protein Coding	P15289	56	GC22M050622	9.040958405	https://www.genecards.org/cgi-bin/carddisp.pl?gene=ARSA
TBC1D4	TBC1 Domain Family Member 4	Protein Coding	O60343	51	GC13M075284	9.039358139	https://www.genecards.org/cgi-bin/carddisp.pl?gene=TBC1D4
CHD7	Chromodomain Helicase DNA Binding Protein 7	Protein Coding	Q9P2D1	53	GC08P060678	9.0324049	https://www.genecards.org/cgi-bin/carddisp.pl?gene=CHD7
COX5A	Cytochrome C Oxidase Subunit 5A	Protein Coding	P20674	52	GC15M074919	9.019906998	https://www.genecards.org/cgi-bin/carddisp.pl?gene=COX5A
AQP7	Aquaporin 7	Protein Coding	O14520	51	GC09M033384	8.994045258	https://www.genecards.org/cgi-bin/carddisp.pl?gene=AQP7
CHI3L1	Chitinase 3 Like 1	Protein Coding	P36222	54	GC01M203148	8.993453026	https://www.genecards.org/cgi-bin/carddisp.pl?gene=CHI3L1
HMGB1	High Mobility Group Box 1	Protein Coding	P09429	57	GC13M030456	8.99058342	https://www.genecards.org/cgi-bin/carddisp.pl?gene=HMGB1
CD59	CD59 Molecule (CD59 Blood Group)	Protein Coding	P13987	55	GC11M033713	8.977212906	https://www.genecards.org/cgi-bin/carddisp.pl?gene=CD59
A2M	Alpha-2-Macroglobulin	Protein Coding	P01023	55	GC12M009067	8.9716959	https://www.genecards.org/cgi-bin/carddisp.pl?gene=A2M
MAF	MAF BZIP Transcription Factor	Protein Coding	O75444	54	GC16M079204	8.970695496	https://www.genecards.org/cgi-bin/carddisp.pl?gene=MAF
NEU1	Neuraminidase 1	Protein Coding	Q99519	55	GC06M031857	8.968170166	https://www.genecards.org/cgi-bin/carddisp.pl?gene=NEU1
CGA	Glycoprotein Hormones, Alpha Polypeptide	Protein Coding	P01215	54	GC06M087085	8.965415955	https://www.genecards.org/cgi-bin/carddisp.pl?gene=CGA
IL1R1	Interleukin 1 Receptor Type 1	Protein Coding	P14778	56	GC02P102136	8.96512413	https://www.genecards.org/cgi-bin/carddisp.pl?gene=IL1R1
HSPD1	Heat Shock Protein Family D (Hsp60) Member 1	Protein Coding	P10809	57	GC02M197486	8.960695267	https://www.genecards.org/cgi-bin/carddisp.pl?gene=HSPD1
MIR148A	MicroRNA 148a	RNA Gene		27	GC07M025950	8.953443527	https://www.genecards.org/cgi-bin/carddisp.pl?gene=MIR148A
KISS1	KiSS-1 Metastasis Suppressor	Protein Coding	Q15726	49	GC01M204190	8.945081711	https://www.genecards.org/cgi-bin/carddisp.pl?gene=KISS1
PPARD	Peroxisome Proliferator Activated Receptor Delta	Protein Coding	Q03181	54	GC06P125613	8.9366436	https://www.genecards.org/cgi-bin/carddisp.pl?gene=PPARD
PKP2	Plakophilin 2	Protein Coding	Q99959	52	GC12M032790	8.934877396	https://www.genecards.org/cgi-bin/carddisp.pl?gene=PKP2
RNASEH2C	Ribonuclease H2 Subunit C	Protein Coding	Q8TDP1	47	GC11M065714	8.932197571	https://www.genecards.org/cgi-bin/carddisp.pl?gene=RNASEH2C
IGF2R	Insulin Like Growth Factor 2 Receptor	Protein Coding	P11717	55	GC06P159969	8.92416954	https://www.genecards.org/cgi-bin/carddisp.pl?gene=IGF2R
ADAR	Adenosine Deaminase RNA Specific	Protein Coding	P55265	54	GC01M159863	8.913674355	https://www.genecards.org/cgi-bin/carddisp.pl?gene=ADAR
SHC1	SHC Adaptor Protein 1	Protein Coding	P29353	52	GC01M154962	8.911009789	https://www.genecards.org/cgi-bin/carddisp.pl?gene=SHC1
MSTN	Myostatin	Protein Coding	O14793	55	GC02M190055	8.907096863	https://www.genecards.org/cgi-bin/carddisp.pl?gene=MSTN
F8	Coagulation Factor VIII	Protein Coding	P00451	56	GC0XM154835	8.89915657	https://www.genecards.org/cgi-bin/carddisp.pl?gene=F8
JAK3	Janus Kinase 3	Protein Coding	P52333	59	GC19M017824	8.889836311	https://www.genecards.org/cgi-bin/carddisp.pl?gene=JAK3
TRE-TTC3-1	TRNA-Glu (Anticodon TTC) 3-1	RNA Gene		15	GC01P019713	8.889215469	https://www.genecards.org/cgi-bin/carddisp.pl?gene=TRE-TTC3-1
CYP11B2	Cytochrome P450 Family 11 Subfamily B Member 2	Protein Coding	P19099	55	GC08M142910	8.885635376	https://www.genecards.org/cgi-bin/carddisp.pl?gene=CYP11B2
LGALS3	Galectin 3	Protein Coding	P17931	53	GC14P055124	8.863973618	https://www.genecards.org/cgi-bin/carddisp.pl?gene=LGALS3
FABP2	Fatty Acid Binding Protein 2	Protein Coding	P12104	49	GC04M119317	8.842359543	https://www.genecards.org/cgi-bin/carddisp.pl?gene=FABP2
CDH2	Cadherin 2	Protein Coding	P19022	60	GC18M033085	8.828381538	https://www.genecards.org/cgi-bin/carddisp.pl?gene=CDH2
PPARGC1B	PPARG Coactivator 1 Beta	Protein Coding	Q86YN6	44	GC05P149730	8.828082085	https://www.genecards.org/cgi-bin/carddisp.pl?gene=PPARGC1B
CNTF	Ciliary Neurotrophic Factor	Protein Coding	P26441	50	GC11P058622	8.827595711	https://www.genecards.org/cgi-bin/carddisp.pl?gene=CNTF
CHRNA4	Cholinergic Receptor Nicotinic Alpha 4 Subunit	Protein Coding	P43681	58	GC20M063343	8.827523232	https://www.genecards.org/cgi-bin/carddisp.pl?gene=CHRNA4
RPS27A	Ribosomal Protein S27a	Protein Coding	P62979	51	GC02P055231	8.8072052	https://www.genecards.org/cgi-bin/carddisp.pl?gene=RPS27A
MIR15A	MicroRNA 15a	RNA Gene		23	GC13M050049	8.801252365	https://www.genecards.org/cgi-bin/carddisp.pl?gene=MIR15A
MIR132	MicroRNA 132	RNA Gene		29	GC17M002049	8.795445442	https://www.genecards.org/cgi-bin/carddisp.pl?gene=MIR132
HTR1A	5-Hydroxytryptamine Receptor 1A	Protein Coding	P08908	55	GC05M063960	8.775345802	https://www.genecards.org/cgi-bin/carddisp.pl?gene=HTR1A
IL6R	Interleukin 6 Receptor	Protein Coding	P08887	58	GC01P154405	8.756529808	https://www.genecards.org/cgi-bin/carddisp.pl?gene=IL6R
KRT14	Keratin 14	Protein Coding	P02533	55	GC17M041582	8.755870819	https://www.genecards.org/cgi-bin/carddisp.pl?gene=KRT14
MIR211	MicroRNA 211	RNA Gene		28	GC15M031065	8.75376606	https://www.genecards.org/cgi-bin/carddisp.pl?gene=MIR211
MIR223	MicroRNA 223	RNA Gene		28	GC0XP066018	8.750284195	https://www.genecards.org/cgi-bin/carddisp.pl?gene=MIR223
CDK1	Cyclin Dependent Kinase 1	Protein Coding	P06493	56	GC10P060772	8.749892235	https://www.genecards.org/cgi-bin/carddisp.pl?gene=CDK1
IL5	Interleukin 5	Protein Coding	P05113	54	GC05M132541	8.731621742	https://www.genecards.org/cgi-bin/carddisp.pl?gene=IL5
ADRB1	Adrenoceptor Beta 1	Protein Coding	P08588	57	GC10P114046	8.718695641	https://www.genecards.org/cgi-bin/carddisp.pl?gene=ADRB1
HSPA5	Heat Shock Protein Family A (Hsp70) Member 5	Protein Coding	P11021	57	GC09M125234	8.715087891	https://www.genecards.org/cgi-bin/carddisp.pl?gene=HSPA5
PNPLA6	Patatin Like Phospholipase Domain Containing 6	Protein Coding	Q8IY17	52	GC19P007534	8.708786964	https://www.genecards.org/cgi-bin/carddisp.pl?gene=PNPLA6
GHRH	Growth Hormone Releasing Hormone	Protein Coding	P01286	47	GC20M037251	8.694248199	https://www.genecards.org/cgi-bin/carddisp.pl?gene=GHRH
CCL3	C-C Motif Chemokine Ligand 3	Protein Coding	P10147	49	GC17M036088	8.694061279	https://www.genecards.org/cgi-bin/carddisp.pl?gene=CCL3
DSPP	Dentin Sialophosphoprotein	Protein Coding	Q9NZW4	47	GC04P087608	8.679258347	https://www.genecards.org/cgi-bin/carddisp.pl?gene=DSPP
TLR9	Toll Like Receptor 9	Protein Coding	Q9NR96	54	GC03M053612	8.676930428	https://www.genecards.org/cgi-bin/carddisp.pl?gene=TLR9
MYH11	Myosin Heavy Chain 11	Protein Coding	P35749	55	GC16M018113	8.668019295	https://www.genecards.org/cgi-bin/carddisp.pl?gene=MYH11
SDHA	Succinate Dehydrogenase Complex Flavoprotein Subunit A	Protein Coding	P31040	57	GC05P000223	8.66401577	https://www.genecards.org/cgi-bin/carddisp.pl?gene=SDHA
SAA1	Serum Amyloid A1	Protein Coding	P0DJI8	47	GC11P019034	8.651210785	https://www.genecards.org/cgi-bin/carddisp.pl?gene=SAA1
IL15	Interleukin 15	Protein Coding	P40933	51	GC04P141636	8.649583817	https://www.genecards.org/cgi-bin/carddisp.pl?gene=IL15
LIF	LIF Interleukin 6 Family Cytokine	Protein Coding	P15018	52	GC22M030240	8.649522781	https://www.genecards.org/cgi-bin/carddisp.pl?gene=LIF
PIK3C2A	Phosphatidylinositol-4-Phosphate 3-Kinase Catalytic Subunit Type 2 Alpha	Protein Coding	O00443	55	GC11M017898	8.620105743	https://www.genecards.org/cgi-bin/carddisp.pl?gene=PIK3C2A
PSMB8	Proteasome 20S Subunit Beta 8	Protein Coding	P28062	58	GC06M032840	8.600642204	https://www.genecards.org/cgi-bin/carddisp.pl?gene=PSMB8
KISS1R	KISS1 Receptor	Protein Coding	Q969F8	55	GC19P000917	8.590732574	https://www.genecards.org/cgi-bin/carddisp.pl?gene=KISS1R
S100A9	S100 Calcium Binding Protein A9	Protein Coding	P06702	51	GC01P153357	8.590125084	https://www.genecards.org/cgi-bin/carddisp.pl?gene=S100A9
PRKAB1	Protein Kinase AMP-Activated Non-Catalytic Subunit Beta 1	Protein Coding	Q9Y478	56	GC12P119667	8.587213516	https://www.genecards.org/cgi-bin/carddisp.pl?gene=PRKAB1
TBP	TATA-Box Binding Protein	Protein Coding	P20226	57	GC06P170554	8.585209846	https://www.genecards.org/cgi-bin/carddisp.pl?gene=TBP
POLR3A	RNA Polymerase III Subunit A	Protein Coding	O14802	53	GC10M079050	8.582676888	https://www.genecards.org/cgi-bin/carddisp.pl?gene=POLR3A
GPX3	Glutathione Peroxidase 3	Protein Coding	P22352	49	GC05P151366	8.574705124	https://www.genecards.org/cgi-bin/carddisp.pl?gene=GPX3
MIR106B	MicroRNA 106b	RNA Gene		28	GC07M104831	8.574602127	https://www.genecards.org/cgi-bin/carddisp.pl?gene=MIR106B
ADH1B	Alcohol Dehydrogenase 1B (Class I), Beta Polypeptide	Protein Coding	P00325	53	GC04M099304	8.561229706	https://www.genecards.org/cgi-bin/carddisp.pl?gene=ADH1B
HPRT1	Hypoxanthine Phosphoribosyltransferase 1	Protein Coding	P00492	57	GC0XP134460	8.553971291	https://www.genecards.org/cgi-bin/carddisp.pl?gene=HPRT1
MITF	Melanocyte Inducing Transcription Factor	Protein Coding	O75030	57	GC03P069740	8.549631119	https://www.genecards.org/cgi-bin/carddisp.pl?gene=MITF
HSPG2	Heparan Sulfate Proteoglycan 2	Protein Coding	P98160	56	GC01M021822	8.54671669	https://www.genecards.org/cgi-bin/carddisp.pl?gene=HSPG2
OXT	Oxytocin/Neurophysin I Prepropeptide	Protein Coding	P01178	47	GC20P007587	8.545118332	https://www.genecards.org/cgi-bin/carddisp.pl?gene=OXT
CCN2	Cellular Communication Network Factor 2	Protein Coding	P29279	54	GC06M131948	8.543231964	https://www.genecards.org/cgi-bin/carddisp.pl?gene=CCN2
MIRLET7B	MicroRNA Let-7b	RNA Gene		27	GC22P065374	8.538332939	https://www.genecards.org/cgi-bin/carddisp.pl?gene=MIRLET7B
BCL2L1	BCL2 Like 1	Protein Coding	Q07817	57	GC20M031664	8.537854195	https://www.genecards.org/cgi-bin/carddisp.pl?gene=BCL2L1
GATA3	GATA Binding Protein 3	Protein Coding	P23771	58	GC10P008045	8.521444321	https://www.genecards.org/cgi-bin/carddisp.pl?gene=GATA3
ANXA5	Annexin A5	Protein Coding	P08758	56	GC04M121667	8.510908127	https://www.genecards.org/cgi-bin/carddisp.pl?gene=ANXA5
PLA2G7	Phospholipase A2 Group VII	Protein Coding	Q13093	58	GC06M046704	8.510643005	https://www.genecards.org/cgi-bin/carddisp.pl?gene=PLA2G7
SLC1A3	Solute Carrier Family 1 Member 3	Protein Coding	P43003	57	GC05P036680	8.502970695	https://www.genecards.org/cgi-bin/carddisp.pl?gene=SLC1A3
ADIPOR2	Adiponectin Receptor 2	Protein Coding	Q86V24	49	GC12P001670	8.49764061	https://www.genecards.org/cgi-bin/carddisp.pl?gene=ADIPOR2
LOX	Lysyl Oxidase	Protein Coding	P28300	56	GC05M122063	8.489630699	https://www.genecards.org/cgi-bin/carddisp.pl?gene=LOX
COL6A1	Collagen Type VI Alpha 1 Chain	Protein Coding	P12109	54	GC21P045981	8.47412014	https://www.genecards.org/cgi-bin/carddisp.pl?gene=COL6A1
SCT	Secretin	Protein Coding	P09683	42	GC11M000626	8.467981339	https://www.genecards.org/cgi-bin/carddisp.pl?gene=SCT
FSHR	Follicle Stimulating Hormone Receptor	Protein Coding	P23945	56	GC02M048962	8.465783119	https://www.genecards.org/cgi-bin/carddisp.pl?gene=FSHR
SATB2	SATB Homeobox 2	Protein Coding	Q9UPW6	54	GC02M199269	8.460124969	https://www.genecards.org/cgi-bin/carddisp.pl?gene=SATB2
ANGPTL4	Angiopoietin Like 4	Protein Coding	Q9BY76	52	GC19P008363	8.452039719	https://www.genecards.org/cgi-bin/carddisp.pl?gene=ANGPTL4
TPO	Thyroid Peroxidase	Protein Coding	P07202	56	GC02P001374	8.449346542	https://www.genecards.org/cgi-bin/carddisp.pl?gene=TPO
MIR22	MicroRNA 22	RNA Gene		29	GC17M001713	8.428120613	https://www.genecards.org/cgi-bin/carddisp.pl?gene=MIR22
COL6A3	Collagen Type VI Alpha 3 Chain	Protein Coding	P12111	54	GC02M237324	8.417097092	https://www.genecards.org/cgi-bin/carddisp.pl?gene=COL6A3
COG2	Component Of Oligomeric Golgi Complex 2	Protein Coding	Q14746	48	GC01P230642	8.411576271	https://www.genecards.org/cgi-bin/carddisp.pl?gene=COG2
SOX2	SRY-Box Transcription Factor 2	Protein Coding	P48431	54	GC03P181711	8.40832901	https://www.genecards.org/cgi-bin/carddisp.pl?gene=SOX2
SOX9	SRY-Box Transcription Factor 9	Protein Coding	P48436	54	GC17P072121	8.402124405	https://www.genecards.org/cgi-bin/carddisp.pl?gene=SOX9
PHB1	Prohibitin 1	Protein Coding	P35232	55	GC17M072162	8.39990139	https://www.genecards.org/cgi-bin/carddisp.pl?gene=PHB1
BMPR2	Bone Morphogenetic Protein Receptor Type 2	Protein Coding	Q13873	59	GC02P202376	8.399827957	https://www.genecards.org/cgi-bin/carddisp.pl?gene=BMPR2
ABCC6	ATP Binding Cassette Subfamily C Member 6	Protein Coding	O95255	56	GC16M018124	8.385551453	https://www.genecards.org/cgi-bin/carddisp.pl?gene=ABCC6
MYH6	Myosin Heavy Chain 6	Protein Coding	P13533	55	GC14M023381	8.380454063	https://www.genecards.org/cgi-bin/carddisp.pl?gene=MYH6
EDNRB	Endothelin Receptor Type B	Protein Coding	P24530	58	GC13M077895	8.379214287	https://www.genecards.org/cgi-bin/carddisp.pl?gene=EDNRB
MT-TP	Mitochondrially Encoded TRNA-Pro (CCN)	RNA Gene		15	GCMTM015957	8.377505302	https://www.genecards.org/cgi-bin/carddisp.pl?gene=MT-TP
PLAG1	PLAG1 Zinc Finger	Protein Coding	Q6DJT9	49	GC08M056592	8.369062424	https://www.genecards.org/cgi-bin/carddisp.pl?gene=PLAG1
MIR214	MicroRNA 214	RNA Gene		29	GC01M172234	8.367998123	https://www.genecards.org/cgi-bin/carddisp.pl?gene=MIR214
SPTLC1	Serine Palmitoyltransferase Long Chain Base Subunit 1	Protein Coding	O15269	55	GC09M107150	8.367279053	https://www.genecards.org/cgi-bin/carddisp.pl?gene=SPTLC1
PTGS1	Prostaglandin-Endoperoxide Synthase 1	Protein Coding	P23219	55	GC09P122370	8.364097595	https://www.genecards.org/cgi-bin/carddisp.pl?gene=PTGS1
HCRT	Hypocretin Neuropeptide Precursor	Protein Coding	O43612	48	GC17M071692	8.36382103	https://www.genecards.org/cgi-bin/carddisp.pl?gene=HCRT
NR1I2	Nuclear Receptor Subfamily 1 Group I Member 2	Protein Coding	O75469	51	GC03P119780	8.362513542	https://www.genecards.org/cgi-bin/carddisp.pl?gene=NR1I2
COL4A1	Collagen Type IV Alpha 1 Chain	Protein Coding	P02462	56	GC13M110148	8.361351967	https://www.genecards.org/cgi-bin/carddisp.pl?gene=COL4A1
APOA5	Apolipoprotein A5	Protein Coding	Q6Q788	51	GC11M116789	8.357496262	https://www.genecards.org/cgi-bin/carddisp.pl?gene=APOA5
IL3	Interleukin 3	Protein Coding	P08700	54	GC05P132060	8.346317291	https://www.genecards.org/cgi-bin/carddisp.pl?gene=IL3
SLC25A24	Solute Carrier Family 25 Member 24	Protein Coding	Q6NUK1	51	GC01M108134	8.330892563	https://www.genecards.org/cgi-bin/carddisp.pl?gene=SLC25A24
AHR	Aryl Hydrocarbon Receptor	Protein Coding	P35869	55	GC07P016916	8.328199387	https://www.genecards.org/cgi-bin/carddisp.pl?gene=AHR
CD55	CD55 Molecule (Cromer Blood Group)	Protein Coding	P08174	58	GC01P207321	8.314274788	https://www.genecards.org/cgi-bin/carddisp.pl?gene=CD55
BAP1	BRCA1 Associated Protein 1	Protein Coding	Q92560	56	GC03M052401	8.311495781	https://www.genecards.org/cgi-bin/carddisp.pl?gene=BAP1
IL12B	Interleukin 12B	Protein Coding	P29460	54	GC05M159314	8.288318634	https://www.genecards.org/cgi-bin/carddisp.pl?gene=IL12B
MIR335	MicroRNA 335	RNA Gene		27	GC07P130496	8.281069756	https://www.genecards.org/cgi-bin/carddisp.pl?gene=MIR335
FOXC2	Forkhead Box C2	Protein Coding	Q99958	52	GC16P086657	8.279304504	https://www.genecards.org/cgi-bin/carddisp.pl?gene=FOXC2
TTN-AS1	TTN Antisense RNA 1	RNA Gene		24	GC02P178521	8.272069931	https://www.genecards.org/cgi-bin/carddisp.pl?gene=TTN-AS1
THPO	Thrombopoietin	Protein Coding	P40225	52	GC03M184371	8.270493507	https://www.genecards.org/cgi-bin/carddisp.pl?gene=THPO
PDPK1	3-Phosphoinositide Dependent Protein Kinase 1	Protein Coding	O15530	57	GC16P002537	8.268823624	https://www.genecards.org/cgi-bin/carddisp.pl?gene=PDPK1
MT-CYB	Mitochondrially Encoded Cytochrome B	Protein Coding	P00156	40	GCMTP014749	8.265491486	https://www.genecards.org/cgi-bin/carddisp.pl?gene=MT-CYB
ERCC8	ERCC Excision Repair 8, CSA Ubiquitin Ligase Complex Subunit	Protein Coding	Q13216	50	GC05M060911	8.2538414	https://www.genecards.org/cgi-bin/carddisp.pl?gene=ERCC8
IBSP	Integrin Binding Sialoprotein	Protein Coding	P21815	47	GC04P087799	8.239448547	https://www.genecards.org/cgi-bin/carddisp.pl?gene=IBSP
TYMP	Thymidine Phosphorylase	Protein Coding	P19971	56	GC22M050525	8.233473778	https://www.genecards.org/cgi-bin/carddisp.pl?gene=TYMP
ANGPTL3	Angiopoietin Like 3	Protein Coding	Q9Y5C1	56	GC01P062597	8.232142448	https://www.genecards.org/cgi-bin/carddisp.pl?gene=ANGPTL3
FABP3	Fatty Acid Binding Protein 3	Protein Coding	P05413	51	GC01M031365	8.231809616	https://www.genecards.org/cgi-bin/carddisp.pl?gene=FABP3
PRLR	Prolactin Receptor	Protein Coding	P16471	57	GC05M035048	8.226350784	https://www.genecards.org/cgi-bin/carddisp.pl?gene=PRLR
PAPPA	Pappalysin 1	Protein Coding	Q13219	51	GC09P123212	8.22094059	https://www.genecards.org/cgi-bin/carddisp.pl?gene=PAPPA
STX1A	Syntaxin 1A	Protein Coding	Q16623	56	GC07M074393	8.213951111	https://www.genecards.org/cgi-bin/carddisp.pl?gene=STX1A
NFKBIA	NFKB Inhibitor Alpha	Protein Coding	P25963	59	GC14M035401	8.188334465	https://www.genecards.org/cgi-bin/carddisp.pl?gene=NFKBIA
EBF1	EBF Transcription Factor 1	Protein Coding	Q9UH73	48	GC05M158695	8.187096596	https://www.genecards.org/cgi-bin/carddisp.pl?gene=EBF1
LTBP4	Latent Transforming Growth Factor Beta Binding Protein 4	Protein Coding	Q8N2S1	51	GC19P040592	8.178408623	https://www.genecards.org/cgi-bin/carddisp.pl?gene=LTBP4
CYCS	Cytochrome C, Somatic	Protein Coding	P99999	57	GC07M025118	8.175990105	https://www.genecards.org/cgi-bin/carddisp.pl?gene=CYCS
CAPN10	Calpain 10	Protein Coding	Q9HC96	49	GC02P240586	8.161394119	https://www.genecards.org/cgi-bin/carddisp.pl?gene=CAPN10
TG	Thyroglobulin	Protein Coding	P01266	52	GC08P132866	8.155855179	https://www.genecards.org/cgi-bin/carddisp.pl?gene=TG
MIR26B	MicroRNA 26b	RNA Gene		29	GC02P218402	8.150923729	https://www.genecards.org/cgi-bin/carddisp.pl?gene=MIR26B
MIP	Major Intrinsic Protein Of Lens Fiber	Protein Coding	P30301	48	GC12M056449	8.145334244	https://www.genecards.org/cgi-bin/carddisp.pl?gene=MIP
NOTCH2	Notch Receptor 2	Protein Coding	Q04721	60	GC01M119911	8.132919312	https://www.genecards.org/cgi-bin/carddisp.pl?gene=NOTCH2
HLA-G	Major Histocompatibility Complex, Class I, G	Protein Coding	P17693	53	GC06P125439	8.127586365	https://www.genecards.org/cgi-bin/carddisp.pl?gene=HLA-G
KCNJ2	Potassium Inwardly Rectifying Channel Subfamily J Member 2	Protein Coding	P63252	57	GC17P070168	8.126340866	https://www.genecards.org/cgi-bin/carddisp.pl?gene=KCNJ2
APOC1	Apolipoprotein C1	Protein Coding	P02654	49	GC19P044914	8.120919228	https://www.genecards.org/cgi-bin/carddisp.pl?gene=APOC1
PRKAR1A	Protein Kinase CAMP-Dependent Type I Regulatory Subunit Alpha	Protein Coding	P10644	59	GC17P102266	8.108109474	https://www.genecards.org/cgi-bin/carddisp.pl?gene=PRKAR1A
TGFBI	Transforming Growth Factor Beta Induced	Protein Coding	Q15582	54	GC05P136027	8.106274605	https://www.genecards.org/cgi-bin/carddisp.pl?gene=TGFBI
MMP14	Matrix Metallopeptidase 14	Protein Coding	P50281	59	GC14P043342	8.10379982	https://www.genecards.org/cgi-bin/carddisp.pl?gene=MMP14
SORT1	Sortilin 1	Protein Coding	Q99523	53	GC01M109310	8.096623421	https://www.genecards.org/cgi-bin/carddisp.pl?gene=SORT1
ATG5	Autophagy Related 5	Protein Coding	Q9H1Y0	54	GC06M106045	8.089101791	https://www.genecards.org/cgi-bin/carddisp.pl?gene=ATG5
ERCC3	ERCC Excision Repair 3, TFIIH Core Complex Helicase Subunit	Protein Coding	P19447	56	GC02M127257	8.088641167	https://www.genecards.org/cgi-bin/carddisp.pl?gene=ERCC3
STAT5A	Signal Transducer And Activator Of Transcription 5A	Protein Coding	P42229	56	GC17P042287	8.084620476	https://www.genecards.org/cgi-bin/carddisp.pl?gene=STAT5A
MIR20A	MicroRNA 20a	RNA Gene		27	GC13P091659	8.080623627	https://www.genecards.org/cgi-bin/carddisp.pl?gene=MIR20A
CCL11	C-C Motif Chemokine Ligand 11	Protein Coding	P51671	54	GC17P034285	8.077982903	https://www.genecards.org/cgi-bin/carddisp.pl?gene=CCL11
ALDH1A1	Aldehyde Dehydrogenase 1 Family Member A1	Protein Coding	P00352	56	GC09M072900	8.059734344	https://www.genecards.org/cgi-bin/carddisp.pl?gene=ALDH1A1
SMARCA4	SWI/SNF Related, Matrix Associated, Actin Dependent Regulator Of Chromatin, Subfamily A, Member 4	Protein Coding	P51532	60	GC19P102331	8.055265427	https://www.genecards.org/cgi-bin/carddisp.pl?gene=SMARCA4
PWAR1	Prader Willi/Angelman Region RNA 1	RNA Gene		21	GC15P025135	8.053619385	https://www.genecards.org/cgi-bin/carddisp.pl?gene=PWAR1
IGFBP5	Insulin Like Growth Factor Binding Protein 5	Protein Coding	P24593	51	GC02M216672	8.053258896	https://www.genecards.org/cgi-bin/carddisp.pl?gene=IGFBP5
SNAP25	Synaptosome Associated Protein 25	Protein Coding	P60880	58	GC20P010222	8.051562309	https://www.genecards.org/cgi-bin/carddisp.pl?gene=SNAP25
DYSF	Dysferlin	Protein Coding	O75923	51	GC02P071453	8.050470352	https://www.genecards.org/cgi-bin/carddisp.pl?gene=DYSF
E2F1	E2F Transcription Factor 1	Protein Coding	Q01094	52	GC20M033675	8.050216675	https://www.genecards.org/cgi-bin/carddisp.pl?gene=E2F1
CEACAM5	CEA Cell Adhesion Molecule 5	Protein Coding	P06731	51	GC19P103154	8.049472809	https://www.genecards.org/cgi-bin/carddisp.pl?gene=CEACAM5
HSPA1A	Heat Shock Protein Family A (Hsp70) Member 1A	Protein Coding	P0DMV8	55	GC06P125509	8.032776833	https://www.genecards.org/cgi-bin/carddisp.pl?gene=HSPA1A
BMPR1A	Bone Morphogenetic Protein Receptor Type 1A	Protein Coding	P36894	60	GC10P106576	8.024180412	https://www.genecards.org/cgi-bin/carddisp.pl?gene=BMPR1A
GATA4	GATA Binding Protein 4	Protein Coding	P43694	57	GC08P011676	8.023370743	https://www.genecards.org/cgi-bin/carddisp.pl?gene=GATA4
GJB1	Gap Junction Protein Beta 1	Protein Coding	P08034	55	GC0XP071212	8.022839546	https://www.genecards.org/cgi-bin/carddisp.pl?gene=GJB1
PTPRC	Protein Tyrosine Phosphatase Receptor Type C	Protein Coding	P08575	61	GC01P198607	8.013501167	https://www.genecards.org/cgi-bin/carddisp.pl?gene=PTPRC
AKR1B1	Aldo-Keto Reductase Family 1 Member B	Protein Coding	P15121	55	GC07M134442	8.009588242	https://www.genecards.org/cgi-bin/carddisp.pl?gene=AKR1B1
ADRA2A	Adrenoceptor Alpha 2A	Protein Coding	P08913	54	GC10P111077	8.005185127	https://www.genecards.org/cgi-bin/carddisp.pl?gene=ADRA2A
SLC27A1	Solute Carrier Family 27 Member 1	Protein Coding	Q6PCB7	48	GC19P102633	8.000587463	https://www.genecards.org/cgi-bin/carddisp.pl?gene=SLC27A1
MIR31HG	MIR31 Host Gene	RNA Gene		25	GC09M022093	7.99068737	https://www.genecards.org/cgi-bin/carddisp.pl?gene=MIR31HG
MIR150	MicroRNA 150	RNA Gene		28	GC19M049500	7.988980293	https://www.genecards.org/cgi-bin/carddisp.pl?gene=MIR150
MGP	Matrix Gla Protein	Protein Coding	P08493	52	GC12M028108	7.987182617	https://www.genecards.org/cgi-bin/carddisp.pl?gene=MGP
SOST	Sclerostin	Protein Coding	Q9BQB4	51	GC17M043753	7.987069607	https://www.genecards.org/cgi-bin/carddisp.pl?gene=SOST
APOA2	Apolipoprotein A2	Protein Coding	P02652	53	GC01M161222	7.984160423	https://www.genecards.org/cgi-bin/carddisp.pl?gene=APOA2
ALMS1	ALMS1 Centrosome And Basal Body Associated Protein	Protein Coding	Q8TCU4	49	GC02P073385	7.9828825	https://www.genecards.org/cgi-bin/carddisp.pl?gene=ALMS1
ANK2	Ankyrin 2	Protein Coding	Q01484	50	GC04P112732	7.970279217	https://www.genecards.org/cgi-bin/carddisp.pl?gene=ANK2
EIF4E	Eukaryotic Translation Initiation Factor 4E	Protein Coding	P06730	58	GC04M098879	7.959701538	https://www.genecards.org/cgi-bin/carddisp.pl?gene=EIF4E
TNFSF10	TNF Superfamily Member 10	Protein Coding	P50591	53	GC03M172505	7.958107948	https://www.genecards.org/cgi-bin/carddisp.pl?gene=TNFSF10
LIPA	Lipase A, Lysosomal Acid Type	Protein Coding	P38571	57	GC10M089213	7.951138496	https://www.genecards.org/cgi-bin/carddisp.pl?gene=LIPA
APOH	Apolipoprotein H	Protein Coding	P02749	53	GC17M066212	7.945315838	https://www.genecards.org/cgi-bin/carddisp.pl?gene=APOH
PCSK1	Proprotein Convertase Subtilisin/Kexin Type 1	Protein Coding	P29120	58	GC05M096391	7.945303917	https://www.genecards.org/cgi-bin/carddisp.pl?gene=PCSK1
MIR494	MicroRNA 494	RNA Gene		24	GC14P115619	7.943656921	https://www.genecards.org/cgi-bin/carddisp.pl?gene=MIR494
LGALS1	Galectin 1	Protein Coding	P09382	51	GC22P037675	7.941961288	https://www.genecards.org/cgi-bin/carddisp.pl?gene=LGALS1
PRKCA	Protein Kinase C Alpha	Protein Coding	P17252	59	GC17P066302	7.935773849	https://www.genecards.org/cgi-bin/carddisp.pl?gene=PRKCA
GALNS	Galactosamine (N-Acetyl)-6-Sulfatase	Protein Coding	P34059	56	GC16M088813	7.93429184	https://www.genecards.org/cgi-bin/carddisp.pl?gene=GALNS
SDHC	Succinate Dehydrogenase Complex Subunit C	Protein Coding	Q99643	51	GC01P161314	7.932411671	https://www.genecards.org/cgi-bin/carddisp.pl?gene=SDHC
CTSK	Cathepsin K	Protein Coding	P43235	58	GC01M159637	7.927471638	https://www.genecards.org/cgi-bin/carddisp.pl?gene=CTSK
NF2	NF2, Moesin-Ezrin-Radixin Like (MERLIN) Tumor Suppressor	Protein Coding	P35240	57	GC22P029603	7.925914764	https://www.genecards.org/cgi-bin/carddisp.pl?gene=NF2
KRT19	Keratin 19	Protein Coding	P08727	52	GC17M041523	7.921175003	https://www.genecards.org/cgi-bin/carddisp.pl?gene=KRT19
KNG1	Kininogen 1	Protein Coding	P01042	57	GC03P186717	7.908194065	https://www.genecards.org/cgi-bin/carddisp.pl?gene=KNG1
GATA1	GATA Binding Protein 1	Protein Coding	P15976	55	GC0XP048786	7.898046494	https://www.genecards.org/cgi-bin/carddisp.pl?gene=GATA1
MIR93	MicroRNA 93	RNA Gene		28	GC07M104746	7.890789032	https://www.genecards.org/cgi-bin/carddisp.pl?gene=MIR93
MIR381	MicroRNA 381	RNA Gene		25	GC14P115607	7.878726959	https://www.genecards.org/cgi-bin/carddisp.pl?gene=MIR381
PTHLH	Parathyroid Hormone Like Hormone	Protein Coding	P12272	55	GC12M028729	7.874503613	https://www.genecards.org/cgi-bin/carddisp.pl?gene=PTHLH
IL6ST	Interleukin 6 Cytokine Family Signal Transducer	Protein Coding	P40189	59	GC05M055935	7.869884491	https://www.genecards.org/cgi-bin/carddisp.pl?gene=IL6ST
XDH	Xanthine Dehydrogenase	Protein Coding	P47989	56	GC02M031334	7.867759705	https://www.genecards.org/cgi-bin/carddisp.pl?gene=XDH
PRKAA1	Protein Kinase AMP-Activated Catalytic Subunit Alpha 1	Protein Coding	Q13131	55	GC05M040759	7.866006374	https://www.genecards.org/cgi-bin/carddisp.pl?gene=PRKAA1
CDK6	Cyclin Dependent Kinase 6	Protein Coding	Q00534	59	GC07M092604	7.865187645	https://www.genecards.org/cgi-bin/carddisp.pl?gene=CDK6
MYCN	MYCN Proto-Oncogene, BHLH Transcription Factor	Protein Coding	P04198	56	GC02P015964	7.856889248	https://www.genecards.org/cgi-bin/carddisp.pl?gene=MYCN
POLD1	DNA Polymerase Delta 1, Catalytic Subunit	Protein Coding	P28340	54	GC19P103504	7.855806828	https://www.genecards.org/cgi-bin/carddisp.pl?gene=POLD1
GPC3	Glypican 3	Protein Coding	P51654	55	GC0XM133535	7.855203629	https://www.genecards.org/cgi-bin/carddisp.pl?gene=GPC3
CDKN3	Cyclin Dependent Kinase Inhibitor 3	Protein Coding	Q16667	50	GC14P054398	7.854308128	https://www.genecards.org/cgi-bin/carddisp.pl?gene=CDKN3
MIR23A	MicroRNA 23a	RNA Gene		28	GC19M019649	7.837481499	https://www.genecards.org/cgi-bin/carddisp.pl?gene=MIR23A
PBX1	PBX Homeobox 1	Protein Coding	P40424	57	GC01P164524	7.834905624	https://www.genecards.org/cgi-bin/carddisp.pl?gene=PBX1
RHOA	Ras Homolog Family Member A	Protein Coding	P61586	58	GC03M049359	7.833581924	https://www.genecards.org/cgi-bin/carddisp.pl?gene=RHOA
COMP	Cartilage Oligomeric Matrix Protein	Protein Coding	P49747	55	GC19M088538	7.815957069	https://www.genecards.org/cgi-bin/carddisp.pl?gene=COMP
CAV3	Caveolin 3	Protein Coding	P56539	51	GC03P008733	7.811316013	https://www.genecards.org/cgi-bin/carddisp.pl?gene=CAV3
MEF2C	Myocyte Enhancer Factor 2C	Protein Coding	Q06413	56	GC05M088718	7.804911137	https://www.genecards.org/cgi-bin/carddisp.pl?gene=MEF2C
DYNC1H1	Dynein Cytoplasmic 1 Heavy Chain 1	Protein Coding	Q14204	54	GC14P114644	7.804832458	https://www.genecards.org/cgi-bin/carddisp.pl?gene=DYNC1H1
LAMA2	Laminin Subunit Alpha 2	Protein Coding	P24043	53	GC06P130521	7.804420471	https://www.genecards.org/cgi-bin/carddisp.pl?gene=LAMA2
SLPI	Secretory Leukocyte Peptidase Inhibitor	Protein Coding	P03973	49	GC20M045252	7.802239418	https://www.genecards.org/cgi-bin/carddisp.pl?gene=SLPI
IDE	Insulin Degrading Enzyme	Protein Coding	P14735	57	GC10M092451	7.793255806	https://www.genecards.org/cgi-bin/carddisp.pl?gene=IDE
SHH	Sonic Hedgehog Signaling Molecule	Protein Coding	Q15465	59	GC07M155799	7.792714596	https://www.genecards.org/cgi-bin/carddisp.pl?gene=SHH
SREBF2	Sterol Regulatory Element Binding Transcription Factor 2	Protein Coding	Q12772	52	GC22P041833	7.789260864	https://www.genecards.org/cgi-bin/carddisp.pl?gene=SREBF2
ANGPT1	Angiopoietin 1	Protein Coding	Q15389	54	GC08M107246	7.788362503	https://www.genecards.org/cgi-bin/carddisp.pl?gene=ANGPT1
ITGB1	Integrin Subunit Beta 1	Protein Coding	P05556	58	GC10M035364	7.782597065	https://www.genecards.org/cgi-bin/carddisp.pl?gene=ITGB1
SCARNA5	Small Cajal Body-Specific RNA 5	RNA Gene		23	GC02P233275	7.777978897	https://www.genecards.org/cgi-bin/carddisp.pl?gene=SCARNA5
SOD3	Superoxide Dismutase 3	Protein Coding	P08294	52	GC04P024798	7.777107239	https://www.genecards.org/cgi-bin/carddisp.pl?gene=SOD3
ADCY10	Adenylate Cyclase 10	Protein Coding	Q96PN6	52	GC01M167809	7.776275635	https://www.genecards.org/cgi-bin/carddisp.pl?gene=ADCY10
PKD1	Polycystin 1, Transient Receptor Potential Channel Interacting	Protein Coding	P98161	54	GC16M017307	7.766213894	https://www.genecards.org/cgi-bin/carddisp.pl?gene=PKD1
CDK5	Cyclin Dependent Kinase 5	Protein Coding	Q00535	62	GC07M151053	7.763168335	https://www.genecards.org/cgi-bin/carddisp.pl?gene=CDK5
MYD88	MYD88 Innate Immune Signal Transduction Adaptor	Protein Coding	Q99836	57	GC03P038257	7.763020515	https://www.genecards.org/cgi-bin/carddisp.pl?gene=MYD88
CD4	CD4 Molecule	Protein Coding	P01730	58	GC12P006786	7.75701046	https://www.genecards.org/cgi-bin/carddisp.pl?gene=CD4
FLCN	Folliculin	Protein Coding	Q8NFG4	51	GC17M017212	7.7510252	https://www.genecards.org/cgi-bin/carddisp.pl?gene=FLCN
ATP1A2	ATPase Na+/K+ Transporting Subunit Alpha 2	Protein Coding	P50993	57	GC01P160115	7.744268894	https://www.genecards.org/cgi-bin/carddisp.pl?gene=ATP1A2
SMO	Smoothened, Frizzled Class Receptor	Protein Coding	Q99835	60	GC07P135032	7.741605282	https://www.genecards.org/cgi-bin/carddisp.pl?gene=SMO
MTTP	Microsomal Triglyceride Transfer Protein	Protein Coding	P55157	53	GC04P099563	7.738523006	https://www.genecards.org/cgi-bin/carddisp.pl?gene=MTTP
COL4A5	Collagen Type IV Alpha 5 Chain	Protein Coding	P29400	52	GC0XP108439	7.736741066	https://www.genecards.org/cgi-bin/carddisp.pl?gene=COL4A5
SH3PXD2B	SH3 And PX Domains 2B	Protein Coding	A1X283	45	GC05M172325	7.727968216	https://www.genecards.org/cgi-bin/carddisp.pl?gene=SH3PXD2B
TIMP2	TIMP Metallopeptidase Inhibitor 2	Protein Coding	P16035	50	GC17M078852	7.727697372	https://www.genecards.org/cgi-bin/carddisp.pl?gene=TIMP2
EHMT1	Euchromatic Histone Lysine Methyltransferase 1	Protein Coding	Q9H9B1	54	GC09P137618	7.727068424	https://www.genecards.org/cgi-bin/carddisp.pl?gene=EHMT1
EIF2AK3	Eukaryotic Translation Initiation Factor 2 Alpha Kinase 3	Protein Coding	Q9NZJ5	58	GC02M088556	7.723769188	https://www.genecards.org/cgi-bin/carddisp.pl?gene=EIF2AK3
SULT1A1	Sulfotransferase Family 1A Member 1	Protein Coding	P50225	51	GC16M043051	7.711810112	https://www.genecards.org/cgi-bin/carddisp.pl?gene=SULT1A1
RPA1	Replication Protein A1	Protein Coding	P27694	56	GC17P001829	7.705824852	https://www.genecards.org/cgi-bin/carddisp.pl?gene=RPA1
ABCC1	ATP Binding Cassette Subfamily C Member 1 (ABCC1 Blood Group)	Protein Coding	P33527	56	GC16P015949	7.705658913	https://www.genecards.org/cgi-bin/carddisp.pl?gene=ABCC1
FABP12	Fatty Acid Binding Protein 12	Protein Coding	A6NFH5	41	GC08M081524	7.702526093	https://www.genecards.org/cgi-bin/carddisp.pl?gene=FABP12
CLN8	CLN8 Transmembrane ER And ERGIC Protein	Protein Coding	Q9UBY8	49	GC08P001755	7.701505661	https://www.genecards.org/cgi-bin/carddisp.pl?gene=CLN8
SMAD2	SMAD Family Member 2	Protein Coding	Q15796	61	GC18M047809	7.696874619	https://www.genecards.org/cgi-bin/carddisp.pl?gene=SMAD2
TOP2A	DNA Topoisomerase II Alpha	Protein Coding	P11388	58	GC17M040388	7.695552826	https://www.genecards.org/cgi-bin/carddisp.pl?gene=TOP2A
GDF5	Growth Differentiation Factor 5	Protein Coding	P43026	54	GC20M035433	7.695180416	https://www.genecards.org/cgi-bin/carddisp.pl?gene=GDF5
IL11	Interleukin 11	Protein Coding	P20809	49	GC19M055364	7.693956375	https://www.genecards.org/cgi-bin/carddisp.pl?gene=IL11
DNM2	Dynamin 2	Protein Coding	P50570	58	GC19P010718	7.685416222	https://www.genecards.org/cgi-bin/carddisp.pl?gene=DNM2
S100A8	S100 Calcium Binding Protein A8	Protein Coding	P05109	50	GC01M159750	7.679507256	https://www.genecards.org/cgi-bin/carddisp.pl?gene=S100A8
SELL	Selectin L	Protein Coding	P14151	51	GC01M169690	7.675000191	https://www.genecards.org/cgi-bin/carddisp.pl?gene=SELL
MIR107	MicroRNA 107	RNA Gene		27	GC10M089604	7.674075127	https://www.genecards.org/cgi-bin/carddisp.pl?gene=MIR107
BANF1	BAF Nuclear Assembly Factor 1	Protein Coding	O75531	51	GC11P066002	7.673035622	https://www.genecards.org/cgi-bin/carddisp.pl?gene=BANF1
FSHB	Follicle Stimulating Hormone Subunit Beta	Protein Coding	P01225	53	GC11P030210	7.671883106	https://www.genecards.org/cgi-bin/carddisp.pl?gene=FSHB
LNPEP	Leucyl And Cystinyl Aminopeptidase	Protein Coding	Q9UIQ6	54	GC05P096935	7.666875839	https://www.genecards.org/cgi-bin/carddisp.pl?gene=LNPEP
RARB	Retinoic Acid Receptor Beta	Protein Coding	P10826	58	GC03P024689	7.662353992	https://www.genecards.org/cgi-bin/carddisp.pl?gene=RARB
IL33	Interleukin 33	Protein Coding	O95760	48	GC09P008905	7.66144228	https://www.genecards.org/cgi-bin/carddisp.pl?gene=IL33
SLC7A10	Solute Carrier Family 7 Member 10	Protein Coding	Q9NS82	45	GC19M033208	7.639870644	https://www.genecards.org/cgi-bin/carddisp.pl?gene=SLC7A10
OLR1	Oxidized Low Density Lipoprotein Receptor 1	Protein Coding	P78380	51	GC12M028037	7.636893272	https://www.genecards.org/cgi-bin/carddisp.pl?gene=OLR1
THRA	Thyroid Hormone Receptor Alpha	Protein Coding	P10827	55	GC17P040058	7.635014534	https://www.genecards.org/cgi-bin/carddisp.pl?gene=THRA
PRKACA	Protein Kinase CAMP-Activated Catalytic Subunit Alpha	Protein Coding	P17612	61	GC19M019657	7.631285667	https://www.genecards.org/cgi-bin/carddisp.pl?gene=PRKACA
LZTR1	Leucine Zipper Like Post Translational Regulator 1	Protein Coding	Q8N653	52	GC22P064537	7.629923344	https://www.genecards.org/cgi-bin/carddisp.pl?gene=LZTR1
TGFB3	Transforming Growth Factor Beta 3	Protein Coding	P10600	56	GC14M075958	7.627619743	https://www.genecards.org/cgi-bin/carddisp.pl?gene=TGFB3
NES	Nestin	Protein Coding	P48681	49	GC01M156668	7.622952938	https://www.genecards.org/cgi-bin/carddisp.pl?gene=NES
TPM1	Tropomyosin 1	Protein Coding	P09493	57	GC15P156351	7.613956928	https://www.genecards.org/cgi-bin/carddisp.pl?gene=TPM1
DKK1	Dickkopf WNT Signaling Pathway Inhibitor 1	Protein Coding	O94907	52	GC10P052314	7.605092049	https://www.genecards.org/cgi-bin/carddisp.pl?gene=DKK1
FADS1	Fatty Acid Desaturase 1	Protein Coding	O60427	50	GC11M061799	7.602359772	https://www.genecards.org/cgi-bin/carddisp.pl?gene=FADS1
NCAM1	Neural Cell Adhesion Molecule 1	Protein Coding	P13591	57	GC11P112961	7.602120399	https://www.genecards.org/cgi-bin/carddisp.pl?gene=NCAM1
ACACA	Acetyl-CoA Carboxylase Alpha	Protein Coding	Q13085	57	GC17M037084	7.59872818	https://www.genecards.org/cgi-bin/carddisp.pl?gene=ACACA
MIR18A	MicroRNA 18a	RNA Gene		25	GC13P091665	7.58757925	https://www.genecards.org/cgi-bin/carddisp.pl?gene=MIR18A
LCAT	Lecithin-Cholesterol Acyltransferase	Protein Coding	P04180	56	GC16M067939	7.584659576	https://www.genecards.org/cgi-bin/carddisp.pl?gene=LCAT
EGR2	Early Growth Response 2	Protein Coding	P11161	52	GC10M062811	7.584171295	https://www.genecards.org/cgi-bin/carddisp.pl?gene=EGR2
TRC-GCA24-1	TRNA-Cys (GCA) 24-1	RNA Gene		11	GC17M071542	7.579183578	https://www.genecards.org/cgi-bin/carddisp.pl?gene=TRC-GCA24-1
SNORD118	Small Nucleolar RNA, C/D Box 118	RNA Gene		24	GC17M017010	7.578930855	https://www.genecards.org/cgi-bin/carddisp.pl?gene=SNORD118
HSPA8	Heat Shock Protein Family A (Hsp70) Member 8	Protein Coding	P11142	58	GC11M123057	7.578477859	https://www.genecards.org/cgi-bin/carddisp.pl?gene=HSPA8
FFAR4	Free Fatty Acid Receptor 4	Protein Coding	Q5NUL3	47	GC10P093566	7.568806648	https://www.genecards.org/cgi-bin/carddisp.pl?gene=FFAR4
CUL3	Cullin 3	Protein Coding	Q13618	57	GC02M224470	7.565172195	https://www.genecards.org/cgi-bin/carddisp.pl?gene=CUL3
RUNX1	RUNX Family Transcription Factor 1	Protein Coding	Q01196	58	GC21M034787	7.562265873	https://www.genecards.org/cgi-bin/carddisp.pl?gene=RUNX1
NRIP1	Nuclear Receptor Interacting Protein 1	Protein Coding	P48552	52	GC21M014961	7.560635567	https://www.genecards.org/cgi-bin/carddisp.pl?gene=NRIP1
ENPP2	Ectonucleotide Pyrophosphatase/Phosphodiesterase 2	Protein Coding	Q13822	53	GC08M119556	7.552455902	https://www.genecards.org/cgi-bin/carddisp.pl?gene=ENPP2
GC	GC Vitamin D Binding Protein	Protein Coding	P02774	53	GC04M071741	7.55004406	https://www.genecards.org/cgi-bin/carddisp.pl?gene=GC
PYY	Peptide YY	Protein Coding	P10082	50	GC17M043952	7.549447536	https://www.genecards.org/cgi-bin/carddisp.pl?gene=PYY
RGS4	Regulator Of G Protein Signaling 4	Protein Coding	P49798	50	GC01P163068	7.548047066	https://www.genecards.org/cgi-bin/carddisp.pl?gene=RGS4
XRCC2	X-Ray Repair Cross Complementing 2	Protein Coding	O43543	49	GC07M152644	7.540235519	https://www.genecards.org/cgi-bin/carddisp.pl?gene=XRCC2
PLIN4	Perilipin 4	Protein Coding	Q96Q06	43	GC19M018922	7.531475067	https://www.genecards.org/cgi-bin/carddisp.pl?gene=PLIN4
MIR27B	MicroRNA 27b	RNA Gene		28	GC09P098562	7.512703419	https://www.genecards.org/cgi-bin/carddisp.pl?gene=MIR27B
TWIST1	Twist Family BHLH Transcription Factor 1	Protein Coding	Q15672	54	GC07M019020	7.511161804	https://www.genecards.org/cgi-bin/carddisp.pl?gene=TWIST1
FGF7	Fibroblast Growth Factor 7	Protein Coding	P21781	52	GC15P049423	7.507475853	https://www.genecards.org/cgi-bin/carddisp.pl?gene=FGF7
VCAN	Versican	Protein Coding	P13611	55	GC05P083471	7.50504446	https://www.genecards.org/cgi-bin/carddisp.pl?gene=VCAN
EMD	Emerin	Protein Coding	P50402	54	GC0XP154379	7.496226788	https://www.genecards.org/cgi-bin/carddisp.pl?gene=EMD
MIR122	MicroRNA 122	RNA Gene		28	GC18P058451	7.483589649	https://www.genecards.org/cgi-bin/carddisp.pl?gene=MIR122
WNT5A	Wnt Family Member 5A	Protein Coding	P41221	60	GC03M055465	7.472167492	https://www.genecards.org/cgi-bin/carddisp.pl?gene=WNT5A
KCNE1	Potassium Voltage-Gated Channel Subfamily E Regulatory Subunit 1	Protein Coding	P15382	54	GC21M034446	7.464597702	https://www.genecards.org/cgi-bin/carddisp.pl?gene=KCNE1
MIR130A	MicroRNA 130a	RNA Gene		28	GC11P057641	7.440329552	https://www.genecards.org/cgi-bin/carddisp.pl?gene=MIR130A
TGFA	Transforming Growth Factor Alpha	Protein Coding	P01135	54	GC02M070447	7.438437462	https://www.genecards.org/cgi-bin/carddisp.pl?gene=TGFA
TPH1	Tryptophan Hydroxylase 1	Protein Coding	P17752	54	GC11M018040	7.438306332	https://www.genecards.org/cgi-bin/carddisp.pl?gene=TPH1
PCAT1	Prostate Cancer Associated Transcript 1	RNA Gene		24	GC08P126553	7.437445641	https://www.genecards.org/cgi-bin/carddisp.pl?gene=PCAT1
MT-TK	Mitochondrially Encoded TRNA-Lys (AAA/G)	RNA Gene		20	GCMTP008297	7.43474102	https://www.genecards.org/cgi-bin/carddisp.pl?gene=MT-TK
COL5A1	Collagen Type V Alpha 1 Chain	Protein Coding	P20908	55	GC09P134641	7.43350935	https://www.genecards.org/cgi-bin/carddisp.pl?gene=COL5A1
GHSR	Growth Hormone Secretagogue Receptor	Protein Coding	Q92847	55	GC03M172443	7.427583694	https://www.genecards.org/cgi-bin/carddisp.pl?gene=GHSR
DDIT3	DNA Damage Inducible Transcript 3	Protein Coding	P35638	55	GC12M057516	7.412074089	https://www.genecards.org/cgi-bin/carddisp.pl?gene=DDIT3
OXTR	Oxytocin Receptor	Protein Coding	P30559	55	GC03M008767	7.399129868	https://www.genecards.org/cgi-bin/carddisp.pl?gene=OXTR
BNC1	Basonuclin Zinc Finger Protein 1	Protein Coding	Q01954	44	GC15M083255	7.397188187	https://www.genecards.org/cgi-bin/carddisp.pl?gene=BNC1
NCOA3	Nuclear Receptor Coactivator 3	Protein Coding	Q9Y6Q9	56	GC20P047501	7.392297745	https://www.genecards.org/cgi-bin/carddisp.pl?gene=NCOA3
CPT2	Carnitine Palmitoyltransferase 2	Protein Coding	P23786	58	GC01P053196	7.391516685	https://www.genecards.org/cgi-bin/carddisp.pl?gene=CPT2
ACE2	Angiotensin Converting Enzyme 2	Protein Coding	Q9BYF1	57	GC0XM015494	7.384601116	https://www.genecards.org/cgi-bin/carddisp.pl?gene=ACE2
MIR10B	MicroRNA 10b	RNA Gene		28	GC02P176150	7.384149551	https://www.genecards.org/cgi-bin/carddisp.pl?gene=MIR10B
RNASEL	Ribonuclease L	Protein Coding	Q05823	52	GC01M182573	7.383479118	https://www.genecards.org/cgi-bin/carddisp.pl?gene=RNASEL
CCL4	C-C Motif Chemokine Ligand 4	Protein Coding	P13236	49	GC17P036103	7.371256828	https://www.genecards.org/cgi-bin/carddisp.pl?gene=CCL4
MT-TS1	Mitochondrially Encoded TRNA-Ser (UCN) 1	RNA Gene		21	GCMTM007447	7.365942001	https://www.genecards.org/cgi-bin/carddisp.pl?gene=MT-TS1
STAT6	Signal Transducer And Activator Of Transcription 6	Protein Coding	P42226	58	GC12M057095	7.359194279	https://www.genecards.org/cgi-bin/carddisp.pl?gene=STAT6
SOX10	SRY-Box Transcription Factor 10	Protein Coding	P56693	54	GC22M076600	7.357278824	https://www.genecards.org/cgi-bin/carddisp.pl?gene=SOX10
PTH1R	Parathyroid Hormone 1 Receptor	Protein Coding	Q03431	58	GC03P046877	7.354372978	https://www.genecards.org/cgi-bin/carddisp.pl?gene=PTH1R
IFNB1	Interferon Beta 1	Protein Coding	P01574	52	GC09M021077	7.337246418	https://www.genecards.org/cgi-bin/carddisp.pl?gene=IFNB1
NOX4	NADPH Oxidase 4	Protein Coding	Q9NPH5	51	GC11M089324	7.33370018	https://www.genecards.org/cgi-bin/carddisp.pl?gene=NOX4
CSNK2A1	Casein Kinase 2 Alpha 1	Protein Coding	P68400	59	GC20M000472	7.330568314	https://www.genecards.org/cgi-bin/carddisp.pl?gene=CSNK2A1
TBL1XR1	TBL1X/Y Related 1	Protein Coding	Q9BZK7	54	GC03M177019	7.33001709	https://www.genecards.org/cgi-bin/carddisp.pl?gene=TBL1XR1
SCNN1A	Sodium Channel Epithelial 1 Subunit Alpha	Protein Coding	P37088	57	GC12M006346	7.328714848	https://www.genecards.org/cgi-bin/carddisp.pl?gene=SCNN1A
C5AR1	Complement C5a Receptor 1	Protein Coding	P21730	54	GC19P047290	7.325735569	https://www.genecards.org/cgi-bin/carddisp.pl?gene=C5AR1
MIR142	MicroRNA 142	RNA Gene		28	GC17M058331	7.324689865	https://www.genecards.org/cgi-bin/carddisp.pl?gene=MIR142
SNHG1	Small Nucleolar RNA Host Gene 1	RNA Gene		27	GC11M121080	7.313118458	https://www.genecards.org/cgi-bin/carddisp.pl?gene=SNHG1
GRM7	Glutamate Metabotropic Receptor 7	Protein Coding	Q14831	54	GC03P006770	7.310351849	https://www.genecards.org/cgi-bin/carddisp.pl?gene=GRM7
CD28	CD28 Molecule	Protein Coding	P10747	56	GC02P203706	7.309796333	https://www.genecards.org/cgi-bin/carddisp.pl?gene=CD28
POU1F1	POU Class 1 Homeobox 1	Protein Coding	P28069	49	GC03M087259	7.307938099	https://www.genecards.org/cgi-bin/carddisp.pl?gene=POU1F1
LAMC1	Laminin Subunit Gamma 1	Protein Coding	P11047	51	GC01P183023	7.306933403	https://www.genecards.org/cgi-bin/carddisp.pl?gene=LAMC1
GH-LCR	Growth Hormone Locus Control Region	Functional Element		10	GC17P063917	7.295920849	https://www.genecards.org/cgi-bin/carddisp.pl?gene=GH-LCR
IL2RB	Interleukin 2 Receptor Subunit Beta	Protein Coding	P14784	59	GC22M074866	7.289279461	https://www.genecards.org/cgi-bin/carddisp.pl?gene=IL2RB
MAP2	Microtubule Associated Protein 2	Protein Coding	P11137	52	GC02P209424	7.275422573	https://www.genecards.org/cgi-bin/carddisp.pl?gene=MAP2
THRB	Thyroid Hormone Receptor Beta	Protein Coding	P10828	57	GC03M024117	7.270801067	https://www.genecards.org/cgi-bin/carddisp.pl?gene=THRB
MT-ND5	Mitochondrially Encoded NADH:Ubiquinone Oxidoreductase Core Subunit 5	Protein Coding	P03915	41	GCMTP012339	7.261611462	https://www.genecards.org/cgi-bin/carddisp.pl?gene=MT-ND5
ARX	Aristaless Related Homeobox	Protein Coding	Q96QS3	52	GC0XM025003	7.251470566	https://www.genecards.org/cgi-bin/carddisp.pl?gene=ARX
CTNNA1	Catenin Alpha 1	Protein Coding	P35221	55	GC05P138671	7.24717617	https://www.genecards.org/cgi-bin/carddisp.pl?gene=CTNNA1
SHOX	SHOX Homeobox	Protein Coding	O15266	47	GC0XP000624	7.242010593	https://www.genecards.org/cgi-bin/carddisp.pl?gene=SHOX
MIRLET7D	MicroRNA Let-7d	RNA Gene		29	GC09P094178	7.241197586	https://www.genecards.org/cgi-bin/carddisp.pl?gene=MIRLET7D
IRF1	Interferon Regulatory Factor 1	Protein Coding	P10914	55	GC05M132440	7.232708931	https://www.genecards.org/cgi-bin/carddisp.pl?gene=IRF1
G6PC1	Glucose-6-Phosphatase Catalytic Subunit 1	Protein Coding	P35575	52	GC17P102970	7.223910332	https://www.genecards.org/cgi-bin/carddisp.pl?gene=G6PC1
IL4R	Interleukin 4 Receptor	Protein Coding	P24394	56	GC16P065740	7.223631382	https://www.genecards.org/cgi-bin/carddisp.pl?gene=IL4R
NR1H4	Nuclear Receptor Subfamily 1 Group H Member 4	Protein Coding	Q96RI1	56	GC12P100473	7.214873314	https://www.genecards.org/cgi-bin/carddisp.pl?gene=NR1H4
NCOR2	Nuclear Receptor Corepressor 2	Protein Coding	Q9Y618	52	GC12M124324	7.213521481	https://www.genecards.org/cgi-bin/carddisp.pl?gene=NCOR2
MIR181D	MicroRNA 181d	RNA Gene		25	GC19P013874	7.21254158	https://www.genecards.org/cgi-bin/carddisp.pl?gene=MIR181D
HMGA1	High Mobility Group AT-Hook 1	Protein Coding	P17096	55	GC06P125599	7.205302238	https://www.genecards.org/cgi-bin/carddisp.pl?gene=HMGA1
LBR	Lamin B Receptor	Protein Coding	Q14739	55	GC01M225401	7.203974724	https://www.genecards.org/cgi-bin/carddisp.pl?gene=LBR
VIP	Vasoactive Intestinal Peptide	Protein Coding	P01282	53	GC06P152750	7.199970722	https://www.genecards.org/cgi-bin/carddisp.pl?gene=VIP
P2RX5-TAX1BP3	P2RX5-TAX1BP3 Readthrough (NMD Candidate)	RNA Gene		18	GC17M016249	7.197055817	https://www.genecards.org/cgi-bin/carddisp.pl?gene=P2RX5-TAX1BP3
MIR200C	MicroRNA 200c	RNA Gene		28	GC12P035965	7.193412781	https://www.genecards.org/cgi-bin/carddisp.pl?gene=MIR200C
AIFM1	Apoptosis Inducing Factor Mitochondria Associated 1	Protein Coding	O95831	58	GC0XM130129	7.191584587	https://www.genecards.org/cgi-bin/carddisp.pl?gene=AIFM1
LIN28B	Lin-28 Homolog B	Protein Coding	Q6ZN17	49	GC06P126428	7.18672514	https://www.genecards.org/cgi-bin/carddisp.pl?gene=LIN28B
CIDEA	Cell Death Inducing DFFA Like Effector A	Protein Coding	O60543	46	GC18P012254	7.182211876	https://www.genecards.org/cgi-bin/carddisp.pl?gene=CIDEA
MIR193B	MicroRNA 193b	RNA Gene		28	GC16P065310	7.180310249	https://www.genecards.org/cgi-bin/carddisp.pl?gene=MIR193B
DMPK	DM1 Protein Kinase	Protein Coding	Q09013	56	GC19M045769	7.179665565	https://www.genecards.org/cgi-bin/carddisp.pl?gene=DMPK
ANK3	Ankyrin 3	Protein Coding	Q12955	51	GC10M060026	7.176654816	https://www.genecards.org/cgi-bin/carddisp.pl?gene=ANK3
CCR3	C-C Motif Chemokine Receptor 3	Protein Coding	P51677	54	GC03P055840	7.176516056	https://www.genecards.org/cgi-bin/carddisp.pl?gene=CCR3
PLCB1	Phospholipase C Beta 1	Protein Coding	Q9NQ66	56	GC20P008077	7.171115875	https://www.genecards.org/cgi-bin/carddisp.pl?gene=PLCB1
YAP1	Yes1 Associated Transcriptional Regulator	Protein Coding	P46937	56	GC11P102110	7.168091297	https://www.genecards.org/cgi-bin/carddisp.pl?gene=YAP1
PTK2B	Protein Tyrosine Kinase 2 Beta	Protein Coding	Q14289	57	GC08P027311	7.165889263	https://www.genecards.org/cgi-bin/carddisp.pl?gene=PTK2B
DNAJC5	DnaJ Heat Shock Protein Family (Hsp40) Member C5	Protein Coding	Q9H3Z4	51	GC20P063895	7.163349152	https://www.genecards.org/cgi-bin/carddisp.pl?gene=DNAJC5
ASIP	Agouti Signaling Protein	Protein Coding	P42127	46	GC20P039500	7.162036896	https://www.genecards.org/cgi-bin/carddisp.pl?gene=ASIP
MIR199B	MicroRNA 199b	RNA Gene		26	GC09M128244	7.1572299	https://www.genecards.org/cgi-bin/carddisp.pl?gene=MIR199B
ABHD5	Abhydrolase Domain Containing 5, Lysophosphatidic Acid Acyltransferase	Protein Coding	Q8WTS1	53	GC03P043761	7.157006264	https://www.genecards.org/cgi-bin/carddisp.pl?gene=ABHD5
LHCGR	Luteinizing Hormone/Choriogonadotropin Receptor	Protein Coding	P22888	55	GC02M048686	7.155268192	https://www.genecards.org/cgi-bin/carddisp.pl?gene=LHCGR
FOXP2	Forkhead Box P2	Protein Coding	O15409	52	GC07P114086	7.153553009	https://www.genecards.org/cgi-bin/carddisp.pl?gene=FOXP2
PITX2	Paired Like Homeodomain 2	Protein Coding	Q99697	55	GC04M110617	7.141127586	https://www.genecards.org/cgi-bin/carddisp.pl?gene=PITX2
PROS1	Protein S	Protein Coding	P07225	57	GC03M093873	7.131290913	https://www.genecards.org/cgi-bin/carddisp.pl?gene=PROS1
ACP5	Acid Phosphatase 5, Tartrate Resistant	Protein Coding	P13686	55	GC19M011574	7.125872135	https://www.genecards.org/cgi-bin/carddisp.pl?gene=ACP5
MIR203A	MicroRNA 203a	RNA Gene		27	GC14P114666	7.12509346	https://www.genecards.org/cgi-bin/carddisp.pl?gene=MIR203A
PAX3	Paired Box 3	Protein Coding	P23760	55	GC02M222199	7.123311043	https://www.genecards.org/cgi-bin/carddisp.pl?gene=PAX3
HULC	Hepatocellular Carcinoma Up-Regulated Long Non-Coding RNA	RNA Gene		28	GC06P008468	7.120984077	https://www.genecards.org/cgi-bin/carddisp.pl?gene=HULC
TSPO	Translocator Protein	Protein Coding	B1AH88	53	GC22P043151	7.120666504	https://www.genecards.org/cgi-bin/carddisp.pl?gene=TSPO
MIR378A	MicroRNA 378a	RNA Gene		27	GC05P149732	7.117382526	https://www.genecards.org/cgi-bin/carddisp.pl?gene=MIR378A
PAX2	Paired Box 2	Protein Coding	Q02962	55	GC10P100735	7.112231731	https://www.genecards.org/cgi-bin/carddisp.pl?gene=PAX2
MT-ND6	Mitochondrially Encoded NADH:Ubiquinone Oxidoreductase Core Subunit 6	Protein Coding	P03923	40	GCMTM014151	7.111373901	https://www.genecards.org/cgi-bin/carddisp.pl?gene=MT-ND6
CYBA	Cytochrome B-245 Alpha Chain	Protein Coding	P13498	55	GC16M088643	7.106927872	https://www.genecards.org/cgi-bin/carddisp.pl?gene=CYBA
LMNB1	Lamin B1	Protein Coding	P20700	55	GC05P126776	7.105898857	https://www.genecards.org/cgi-bin/carddisp.pl?gene=LMNB1
CS	Citrate Synthase	Protein Coding	O75390	53	GC12M056271	7.08777523	https://www.genecards.org/cgi-bin/carddisp.pl?gene=CS
NR2E3	Nuclear Receptor Subfamily 2 Group E Member 3	Protein Coding	Q9Y5X4	50	GC15P071792	7.086896896	https://www.genecards.org/cgi-bin/carddisp.pl?gene=NR2E3
JAK1	Janus Kinase 1	Protein Coding	P23458	62	GC01M064833	7.079031944	https://www.genecards.org/cgi-bin/carddisp.pl?gene=JAK1
SYNE1	Spectrin Repeat Containing Nuclear Envelope Protein 1	Protein Coding	Q8NF91	49	GC06M152121	7.076224804	https://www.genecards.org/cgi-bin/carddisp.pl?gene=SYNE1
FOXP1	Forkhead Box P1	Protein Coding	Q9H334	53	GC03M070954	7.075984955	https://www.genecards.org/cgi-bin/carddisp.pl?gene=FOXP1
FGF10	Fibroblast Growth Factor 10	Protein Coding	O15520	56	GC05M044781	7.075360775	https://www.genecards.org/cgi-bin/carddisp.pl?gene=FGF10
CTSB	Cathepsin B	Protein Coding	P07858	60	GC08M011842	7.072543621	https://www.genecards.org/cgi-bin/carddisp.pl?gene=CTSB
NPHS1	NPHS1 Adhesion Molecule, Nephrin	Protein Coding	O60500	55	GC19M035825	7.065635204	https://www.genecards.org/cgi-bin/carddisp.pl?gene=NPHS1
BTK	Bruton Tyrosine Kinase	Protein Coding	Q06187	62	GC0XM101349	7.06102562	https://www.genecards.org/cgi-bin/carddisp.pl?gene=BTK
PLCG1	Phospholipase C Gamma 1	Protein Coding	P19174	57	GC20P041136	7.060883999	https://www.genecards.org/cgi-bin/carddisp.pl?gene=PLCG1
NRG1	Neuregulin 1	Protein Coding	Q02297	57	GC08P031639	7.058283806	https://www.genecards.org/cgi-bin/carddisp.pl?gene=NRG1
ITGB2	Integrin Subunit Beta 2	Protein Coding	P05107	59	GC21M044885	7.045959949	https://www.genecards.org/cgi-bin/carddisp.pl?gene=ITGB2
TFAP2B	Transcription Factor AP-2 Beta	Protein Coding	Q92481	54	GC06P125783	7.040744781	https://www.genecards.org/cgi-bin/carddisp.pl?gene=TFAP2B
NRP1	Neuropilin 1	Protein Coding	O14786	56	GC10M033177	7.031723976	https://www.genecards.org/cgi-bin/carddisp.pl?gene=NRP1
BMAL1	Basic Helix-Loop-Helix ARNT Like 1	Protein Coding	O00327	50	GC11P013277	7.031487465	https://www.genecards.org/cgi-bin/carddisp.pl?gene=BMAL1
SRD5A1	Steroid 5 Alpha-Reductase 1	Protein Coding	P18405	52	GC05P006633	7.023513794	https://www.genecards.org/cgi-bin/carddisp.pl?gene=SRD5A1
SMARCA2	SWI/SNF Related, Matrix Associated, Actin Dependent Regulator Of Chromatin, Subfamily A, Member 2	Protein Coding	P51531	58	GC09P001980	7.022259235	https://www.genecards.org/cgi-bin/carddisp.pl?gene=SMARCA2
MIR31	MicroRNA 31	RNA Gene		27	GC09M022098	7.02060461	https://www.genecards.org/cgi-bin/carddisp.pl?gene=MIR31
AQP1	Aquaporin 1 (Colton Blood Group)	Protein Coding	P29972	56	GC07P030911	7.013106346	https://www.genecards.org/cgi-bin/carddisp.pl?gene=AQP1
PDE5A	Phosphodiesterase 5A	Protein Coding	O76074	54	GC04M119494	7.002696514	https://www.genecards.org/cgi-bin/carddisp.pl?gene=PDE5A
MYOD1	Myogenic Differentiation 1	Protein Coding	P15172	55	GC11P017719	7.001328468	https://www.genecards.org/cgi-bin/carddisp.pl?gene=MYOD1
PLAUR	Plasminogen Activator, Urokinase Receptor	Protein Coding	Q03405	53	GC19M043646	6.992599487	https://www.genecards.org/cgi-bin/carddisp.pl?gene=PLAUR
PRKDC	Protein Kinase, DNA-Activated, Catalytic Subunit	Protein Coding	P78527	58	GC08M047773	6.985288143	https://www.genecards.org/cgi-bin/carddisp.pl?gene=PRKDC
CRHR1	Corticotropin Releasing Hormone Receptor 1	Protein Coding	P34998	52	GC17P045784	6.98370409	https://www.genecards.org/cgi-bin/carddisp.pl?gene=CRHR1
APOD	Apolipoprotein D	Protein Coding	P05090	51	GC03M195568	6.978466988	https://www.genecards.org/cgi-bin/carddisp.pl?gene=APOD
ZEB1	Zinc Finger E-Box Binding Homeobox 1	Protein Coding	P37275	57	GC10P031318	6.971536636	https://www.genecards.org/cgi-bin/carddisp.pl?gene=ZEB1
CHCHD10	Coiled-Coil-Helix-Coiled-Coil-Helix Domain Containing 10	Protein Coding	Q8WYQ3	48	GC22M023765	6.971131325	https://www.genecards.org/cgi-bin/carddisp.pl?gene=CHCHD10
NAA10	N-Alpha-Acetyltransferase 10, NatA Catalytic Subunit	Protein Coding	P41227	54	GC0XM153929	6.958008289	https://www.genecards.org/cgi-bin/carddisp.pl?gene=NAA10
BGN	Biglycan	Protein Coding	P21810	53	GC0XP153494	6.953456879	https://www.genecards.org/cgi-bin/carddisp.pl?gene=BGN
JUP	Junction Plakoglobin	Protein Coding	P14923	57	GC17M041754	6.952610493	https://www.genecards.org/cgi-bin/carddisp.pl?gene=JUP
ADORA1	Adenosine A1 Receptor	Protein Coding	P30542	55	GC01P203090	6.951241016	https://www.genecards.org/cgi-bin/carddisp.pl?gene=ADORA1
IL12A	Interleukin 12A	Protein Coding	P29459	52	GC03P159988	6.947721481	https://www.genecards.org/cgi-bin/carddisp.pl?gene=IL12A
IL1RAPL2	Interleukin 1 Receptor Accessory Protein Like 2	Protein Coding	Q9NP60	48	GC0XP104566	6.94529438	https://www.genecards.org/cgi-bin/carddisp.pl?gene=IL1RAPL2
MIR98	MicroRNA 98	RNA Gene		25	GC0XM053716	6.943092346	https://www.genecards.org/cgi-bin/carddisp.pl?gene=MIR98
HDAC9	Histone Deacetylase 9	Protein Coding	Q9UKV0	58	GC07P018086	6.939813614	https://www.genecards.org/cgi-bin/carddisp.pl?gene=HDAC9
KRT18	Keratin 18	Protein Coding	P05783	58	GC12P052948	6.937549591	https://www.genecards.org/cgi-bin/carddisp.pl?gene=KRT18
FLNA	Filamin A	Protein Coding	P21333	57	GC0XM154348	6.931770802	https://www.genecards.org/cgi-bin/carddisp.pl?gene=FLNA
FKBP5	FKBP Prolyl Isomerase 5	Protein Coding	Q13451	57	GC06M090878	6.930373192	https://www.genecards.org/cgi-bin/carddisp.pl?gene=FKBP5
PCA3	Prostate Cancer Associated 3	RNA Gene		29	GC09P076691	6.926337242	https://www.genecards.org/cgi-bin/carddisp.pl?gene=PCA3
ERG	ETS Transcription Factor ERG	Protein Coding	P11308	55	GC21M038367	6.922362328	https://www.genecards.org/cgi-bin/carddisp.pl?gene=ERG
BIN1	Bridging Integrator 1	Protein Coding	O00499	55	GC02M127048	6.922067165	https://www.genecards.org/cgi-bin/carddisp.pl?gene=BIN1
CALR	Calreticulin	Protein Coding	P27797	60	GC19P012938	6.920487404	https://www.genecards.org/cgi-bin/carddisp.pl?gene=CALR
HCN4	Hyperpolarization Activated Cyclic Nucleotide Gated Potassium Channel 4	Protein Coding	Q9Y3Q4	56	GC15M073319	6.897850037	https://www.genecards.org/cgi-bin/carddisp.pl?gene=HCN4
IKBKB	Inhibitor Of Nuclear Factor Kappa B Kinase Subunit Beta	Protein Coding	O14920	62	GC08P042271	6.891683578	https://www.genecards.org/cgi-bin/carddisp.pl?gene=IKBKB
MT-RNR2	Mitochondrially Encoded 16S RRNA	RNA Gene	Q8IVG9	25	GCMTP000953	6.890657425	https://www.genecards.org/cgi-bin/carddisp.pl?gene=MT-RNR2
MIR193A	MicroRNA 193a	RNA Gene		27	GC17P031559	6.885704041	https://www.genecards.org/cgi-bin/carddisp.pl?gene=MIR193A
EDNRA	Endothelin Receptor Type A	Protein Coding	P25101	58	GC04P147480	6.885579586	https://www.genecards.org/cgi-bin/carddisp.pl?gene=EDNRA
FBXW7	F-Box And WD Repeat Domain Containing 7	Protein Coding	Q969H0	54	GC04M152321	6.884710312	https://www.genecards.org/cgi-bin/carddisp.pl?gene=FBXW7
LOXL1	Lysyl Oxidase Like 1	Protein Coding	Q08397	51	GC15P073925	6.883427143	https://www.genecards.org/cgi-bin/carddisp.pl?gene=LOXL1
TNC	Tenascin C	Protein Coding	P24821	58	GC09M115019	6.867106915	https://www.genecards.org/cgi-bin/carddisp.pl?gene=TNC
GSN	Gelsolin	Protein Coding	P06396	57	GC09P121201	6.859582424	https://www.genecards.org/cgi-bin/carddisp.pl?gene=GSN
MIR23B	MicroRNA 23b	RNA Gene		27	GC09P095085	6.855610847	https://www.genecards.org/cgi-bin/carddisp.pl?gene=MIR23B
CYP27A1	Cytochrome P450 Family 27 Subfamily A Member 1	Protein Coding	Q02318	55	GC02P218781	6.851723671	https://www.genecards.org/cgi-bin/carddisp.pl?gene=CYP27A1
MTCH2	Mitochondrial Carrier 2	Protein Coding	Q9Y6C9	47	GC11M047604	6.845552444	https://www.genecards.org/cgi-bin/carddisp.pl?gene=MTCH2
NME1	NME/NM23 Nucleoside Diphosphate Kinase 1	Protein Coding	P15531	54	GC17P101926	6.837639809	https://www.genecards.org/cgi-bin/carddisp.pl?gene=NME1
ALOX15B	Arachidonate 15-Lipoxygenase Type B	Protein Coding	O15296	49	GC17P008039	6.83659029	https://www.genecards.org/cgi-bin/carddisp.pl?gene=ALOX15B
STEAP4	STEAP4 Metalloreductase	Protein Coding	Q687X5	49	GC07M088473	6.834257126	https://www.genecards.org/cgi-bin/carddisp.pl?gene=STEAP4
PMM2	Phosphomannomutase 2	Protein Coding	O15305	55	GC16P008788	6.831069946	https://www.genecards.org/cgi-bin/carddisp.pl?gene=PMM2
ADAM17	ADAM Metallopeptidase Domain 17	Protein Coding	P78536	59	GC02M009488	6.830787182	https://www.genecards.org/cgi-bin/carddisp.pl?gene=ADAM17
ITGA2	Integrin Subunit Alpha 2	Protein Coding	P17301	54	GC05P052989	6.830717087	https://www.genecards.org/cgi-bin/carddisp.pl?gene=ITGA2
TNFSF13B	TNF Superfamily Member 13b	Protein Coding	Q9Y275	54	GC13P108251	6.823361874	https://www.genecards.org/cgi-bin/carddisp.pl?gene=TNFSF13B
F2R	Coagulation Factor II Thrombin Receptor	Protein Coding	P25116	55	GC05P076716	6.821702957	https://www.genecards.org/cgi-bin/carddisp.pl?gene=F2R
CAST	Calpastatin	Protein Coding	P20810	53	GC05P095975	6.820853233	https://www.genecards.org/cgi-bin/carddisp.pl?gene=CAST
HSPA9	Heat Shock Protein Family A (Hsp70) Member 9	Protein Coding	P38646	56	GC05M138554	6.816275597	https://www.genecards.org/cgi-bin/carddisp.pl?gene=HSPA9
RPS6	Ribosomal Protein S6	Protein Coding	P62753	52	GC09M019375	6.815266609	https://www.genecards.org/cgi-bin/carddisp.pl?gene=RPS6
MIR15B	MicroRNA 15b	RNA Gene		27	GC03P160404	6.813643456	https://www.genecards.org/cgi-bin/carddisp.pl?gene=MIR15B
KLF11	KLF Transcription Factor 11	Protein Coding	O14901	45	GC02P010054	6.810085297	https://www.genecards.org/cgi-bin/carddisp.pl?gene=KLF11
BAG3	BAG Cochaperone 3	Protein Coding	O95817	51	GC10P119651	6.803780079	https://www.genecards.org/cgi-bin/carddisp.pl?gene=BAG3
ITGAM	Integrin Subunit Alpha M	Protein Coding	P11215	56	GC16P066102	6.802060127	https://www.genecards.org/cgi-bin/carddisp.pl?gene=ITGAM
STUB1	STIP1 Homology And U-Box Containing Protein 1	Protein Coding	Q9UNE7	54	GC16P064961	6.800599575	https://www.genecards.org/cgi-bin/carddisp.pl?gene=STUB1
IL7	Interleukin 7	Protein Coding	P13232	52	GC08M078689	6.781579018	https://www.genecards.org/cgi-bin/carddisp.pl?gene=IL7
HOTTIP	HOXA Distal Transcript Antisense RNA	RNA Gene		28	GC07P027198	6.780412674	https://www.genecards.org/cgi-bin/carddisp.pl?gene=HOTTIP
VPS13B	Vacuolar Protein Sorting 13 Homolog B	Protein Coding	Q7Z7G8	49	GC08P099024	6.780072689	https://www.genecards.org/cgi-bin/carddisp.pl?gene=VPS13B
COL11A1	Collagen Type XI Alpha 1 Chain	Protein Coding	P12107	51	GC01M102876	6.77599144	https://www.genecards.org/cgi-bin/carddisp.pl?gene=COL11A1
MIR373	MicroRNA 373	RNA Gene		26	GC19P103679	6.775627613	https://www.genecards.org/cgi-bin/carddisp.pl?gene=MIR373
BECN1	Beclin 1	Protein Coding	Q14457	55	GC17M042810	6.768406868	https://www.genecards.org/cgi-bin/carddisp.pl?gene=BECN1
HDAC4	Histone Deacetylase 4	Protein Coding	P56524	61	GC02M239048	6.767123222	https://www.genecards.org/cgi-bin/carddisp.pl?gene=HDAC4
FAS-AS1	FAS Antisense RNA 1	RNA Gene		21	GC10M088991	6.760880947	https://www.genecards.org/cgi-bin/carddisp.pl?gene=FAS-AS1
ABCG1	ATP Binding Cassette Subfamily G Member 1	Protein Coding	P45844	51	GC21P042199	6.759981632	https://www.genecards.org/cgi-bin/carddisp.pl?gene=ABCG1
VTN	Vitronectin	Protein Coding	P04004	52	GC17M071093	6.751788139	https://www.genecards.org/cgi-bin/carddisp.pl?gene=VTN
GSTM3	Glutathione S-Transferase Mu 3	Protein Coding	P21266	54	GC01M109733	6.747261524	https://www.genecards.org/cgi-bin/carddisp.pl?gene=GSTM3
EIF4EBP1	Eukaryotic Translation Initiation Factor 4E Binding Protein 1	Protein Coding	Q13541	54	GC08P039471	6.745355606	https://www.genecards.org/cgi-bin/carddisp.pl?gene=EIF4EBP1
AGK	Acylglycerol Kinase	Protein Coding	Q53H12	49	GC07P141551	6.737735271	https://www.genecards.org/cgi-bin/carddisp.pl?gene=AGK
FAAH	Fatty Acid Amide Hydrolase	Protein Coding	O00519	56	GC01P046394	6.733515263	https://www.genecards.org/cgi-bin/carddisp.pl?gene=FAAH
ASAH1	N-Acylsphingosine Amidohydrolase 1	Protein Coding	Q13510	57	GC08M018055	6.731510162	https://www.genecards.org/cgi-bin/carddisp.pl?gene=ASAH1
PTGDS	Prostaglandin D2 Synthase	Protein Coding	P41222	54	GC09P139895	6.729834557	https://www.genecards.org/cgi-bin/carddisp.pl?gene=PTGDS
ADAM12	ADAM Metallopeptidase Domain 12	Protein Coding	O43184	54	GC10M126012	6.729124069	https://www.genecards.org/cgi-bin/carddisp.pl?gene=ADAM12
ELAVL1	ELAV Like RNA Binding Protein 1	Protein Coding	Q15717	50	GC19M007958	6.72852993	https://www.genecards.org/cgi-bin/carddisp.pl?gene=ELAVL1
PICALM	Phosphatidylinositol Binding Clathrin Assembly Protein	Protein Coding	Q13492	52	GC11M085957	6.726177692	https://www.genecards.org/cgi-bin/carddisp.pl?gene=PICALM
SAG	S-Antigen Visual Arrestin	Protein Coding	P10523	54	GC02P233490	6.723903179	https://www.genecards.org/cgi-bin/carddisp.pl?gene=SAG
HNF1A-AS1	HNF1A Antisense RNA 1	RNA Gene		26	GC12M123272	6.721297741	https://www.genecards.org/cgi-bin/carddisp.pl?gene=HNF1A-AS1
MIR199A1	MicroRNA 199a-1	RNA Gene		26	GC19M010817	6.717736244	https://www.genecards.org/cgi-bin/carddisp.pl?gene=MIR199A1
DSG2	Desmoglein 2	Protein Coding	Q14126	54	GC18P031498	6.71499157	https://www.genecards.org/cgi-bin/carddisp.pl?gene=DSG2
STX4	Syntaxin 4	Protein Coding	Q12846	51	GC16P066083	6.709451675	https://www.genecards.org/cgi-bin/carddisp.pl?gene=STX4
P2RX7	Purinergic Receptor P2X 7	Protein Coding	Q99572	55	GC12P131053	6.708806038	https://www.genecards.org/cgi-bin/carddisp.pl?gene=P2RX7
RPSA	Ribosomal Protein SA	Protein Coding	P08865	55	GC03P039406	6.69753027	https://www.genecards.org/cgi-bin/carddisp.pl?gene=RPSA
SIX1	SIX Homeobox 1	Protein Coding	Q15475	51	GC14M060643	6.693909645	https://www.genecards.org/cgi-bin/carddisp.pl?gene=SIX1
ADORA2A	Adenosine A2a Receptor	Protein Coding	P29274	54	GC22P024417	6.691491604	https://www.genecards.org/cgi-bin/carddisp.pl?gene=ADORA2A
COL7A1	Collagen Type VII Alpha 1 Chain	Protein Coding	Q02388	52	GC03M048564	6.68994379	https://www.genecards.org/cgi-bin/carddisp.pl?gene=COL7A1
INHBB	Inhibin Subunit Beta B	Protein Coding	P09529	50	GC02P141337	6.686669827	https://www.genecards.org/cgi-bin/carddisp.pl?gene=INHBB
POSTN	Periostin	Protein Coding	Q15063	51	GC13M037562	6.685170174	https://www.genecards.org/cgi-bin/carddisp.pl?gene=POSTN
CALB2	Calbindin 2	Protein Coding	P22676	48	GC16P071358	6.683997631	https://www.genecards.org/cgi-bin/carddisp.pl?gene=CALB2
AZGP1	Alpha-2-Glycoprotein 1, Zinc-Binding	Protein Coding	P25311	51	GC07M099972	6.683211327	https://www.genecards.org/cgi-bin/carddisp.pl?gene=AZGP1
PYCR1	Pyrroline-5-Carboxylate Reductase 1	Protein Coding	P32322	54	GC17M081932	6.683114052	https://www.genecards.org/cgi-bin/carddisp.pl?gene=PYCR1
EXT1	Exostosin Glycosyltransferase 1	Protein Coding	Q16394	55	GC08M117798	6.68205452	https://www.genecards.org/cgi-bin/carddisp.pl?gene=EXT1
PRKAB2	Protein Kinase AMP-Activated Non-Catalytic Subunit Beta 2	Protein Coding	O43741	54	GC01M147155	6.679452419	https://www.genecards.org/cgi-bin/carddisp.pl?gene=PRKAB2
CEL	Carboxyl Ester Lipase	Protein Coding	P19835	54	GC09P133061	6.676027775	https://www.genecards.org/cgi-bin/carddisp.pl?gene=CEL
FST	Follistatin	Protein Coding	P19883	57	GC05P053480	6.672180176	https://www.genecards.org/cgi-bin/carddisp.pl?gene=FST
CHRNA2	Cholinergic Receptor Nicotinic Alpha 2 Subunit	Protein Coding	Q15822	56	GC08M027459	6.670621872	https://www.genecards.org/cgi-bin/carddisp.pl?gene=CHRNA2
FGF14	Fibroblast Growth Factor 14	Protein Coding	Q92915	51	GC13M101710	6.667457581	https://www.genecards.org/cgi-bin/carddisp.pl?gene=FGF14
TBK1	TANK Binding Kinase 1	Protein Coding	Q9UHD2	57	GC12P064451	6.667211056	https://www.genecards.org/cgi-bin/carddisp.pl?gene=TBK1
PLA2G4A	Phospholipase A2 Group IVA	Protein Coding	P47712	56	GC01P186798	6.664765835	https://www.genecards.org/cgi-bin/carddisp.pl?gene=PLA2G4A
MIR128-1	MicroRNA 128-1	RNA Gene		25	GC02P135665	6.661020279	https://www.genecards.org/cgi-bin/carddisp.pl?gene=MIR128-1
GNAQ	G Protein Subunit Alpha Q	Protein Coding	P50148	57	GC09M077716	6.653886795	https://www.genecards.org/cgi-bin/carddisp.pl?gene=GNAQ
MLXIPL	MLX Interacting Protein Like	Protein Coding	Q9NP71	51	GC07M073593	6.649868011	https://www.genecards.org/cgi-bin/carddisp.pl?gene=MLXIPL
MIR369	MicroRNA 369	RNA Gene		25	GC14P115599	6.646751881	https://www.genecards.org/cgi-bin/carddisp.pl?gene=MIR369
SOS1	SOS Ras/Rac Guanine Nucleotide Exchange Factor 1	Protein Coding	Q07889	60	GC02M039228	6.646316051	https://www.genecards.org/cgi-bin/carddisp.pl?gene=SOS1
MGLL	Monoglyceride Lipase	Protein Coding	Q99685	51	GC03M127689	6.613582611	https://www.genecards.org/cgi-bin/carddisp.pl?gene=MGLL
MED13L	Mediator Complex Subunit 13L	Protein Coding	Q71F56	48	GC12M115953	6.609531403	https://www.genecards.org/cgi-bin/carddisp.pl?gene=MED13L
HTR2C	5-Hydroxytryptamine Receptor 2C	Protein Coding	P28335	53	GC0XP114584	6.604237556	https://www.genecards.org/cgi-bin/carddisp.pl?gene=HTR2C
FADS2	Fatty Acid Desaturase 2	Protein Coding	O95864	52	GC11P061792	6.599414349	https://www.genecards.org/cgi-bin/carddisp.pl?gene=FADS2
APPL1	Adaptor Protein, Phosphotyrosine Interacting With PH Domain And Leucine Zipper 1	Protein Coding	Q9UKG1	53	GC03P057227	6.592427731	https://www.genecards.org/cgi-bin/carddisp.pl?gene=APPL1
CNR2	Cannabinoid Receptor 2	Protein Coding	P34972	53	GC01M023870	6.588922024	https://www.genecards.org/cgi-bin/carddisp.pl?gene=CNR2
COL6A2	Collagen Type VI Alpha 2 Chain	Protein Coding	P12110	54	GC21P046098	6.576055527	https://www.genecards.org/cgi-bin/carddisp.pl?gene=COL6A2
FOXA2	Forkhead Box A2	Protein Coding	Q9Y261	54	GC20M022581	6.56467247	https://www.genecards.org/cgi-bin/carddisp.pl?gene=FOXA2
CLOCK	Clock Circadian Regulator	Protein Coding	O15516	52	GC04M055427	6.564034939	https://www.genecards.org/cgi-bin/carddisp.pl?gene=CLOCK
STAT4	Signal Transducer And Activator Of Transcription 4	Protein Coding	Q14765	55	GC02M191029	6.561419964	https://www.genecards.org/cgi-bin/carddisp.pl?gene=STAT4
VAMP2	Vesicle Associated Membrane Protein 2	Protein Coding	P63027	54	GC17M017007	6.55934906	https://www.genecards.org/cgi-bin/carddisp.pl?gene=VAMP2
NR5A1	Nuclear Receptor Subfamily 5 Group A Member 1	Protein Coding	Q13285	58	GC09M124481	6.553980827	https://www.genecards.org/cgi-bin/carddisp.pl?gene=NR5A1
HOXA11-AS	HOXA11 Antisense RNA	RNA Gene		28	GC07P027184	6.553048611	https://www.genecards.org/cgi-bin/carddisp.pl?gene=HOXA11-AS
EPAS1	Endothelial PAS Domain Protein 1	Protein Coding	Q99814	59	GC02P046293	6.547973633	https://www.genecards.org/cgi-bin/carddisp.pl?gene=EPAS1
PTX3	Pentraxin 3	Protein Coding	P26022	51	GC03P157436	6.547515869	https://www.genecards.org/cgi-bin/carddisp.pl?gene=PTX3
TLR7	Toll Like Receptor 7	Protein Coding	Q9NYK1	57	GC0XP012867	6.544985771	https://www.genecards.org/cgi-bin/carddisp.pl?gene=TLR7
BAK1	BCL2 Antagonist/Killer 1	Protein Coding	Q16611	53	GC06M033572	6.540803909	https://www.genecards.org/cgi-bin/carddisp.pl?gene=BAK1
MIR29B1	MicroRNA 29b-1	RNA Gene		28	GC07M130877	6.538346291	https://www.genecards.org/cgi-bin/carddisp.pl?gene=MIR29B1
POR	Cytochrome P450 Oxidoreductase	Protein Coding	P16435	56	GC07P075899	6.538230419	https://www.genecards.org/cgi-bin/carddisp.pl?gene=POR
RDH5	Retinol Dehydrogenase 5	Protein Coding	Q92781	54	GC12P055720	6.53572464	https://www.genecards.org/cgi-bin/carddisp.pl?gene=RDH5
XBP1	X-Box Binding Protein 1	Protein Coding	P17861	55	GC22M028794	6.533417702	https://www.genecards.org/cgi-bin/carddisp.pl?gene=XBP1
GLI2	GLI Family Zinc Finger 2	Protein Coding	P10070	57	GC02P120735	6.524727345	https://www.genecards.org/cgi-bin/carddisp.pl?gene=GLI2
PQBP1	Polyglutamine Binding Protein 1	Protein Coding	O60828	48	GC0XP048890	6.524550915	https://www.genecards.org/cgi-bin/carddisp.pl?gene=PQBP1
VCL	Vinculin	Protein Coding	P18206	56	GC10P073995	6.522837162	https://www.genecards.org/cgi-bin/carddisp.pl?gene=VCL
ASXL2	ASXL Transcriptional Regulator 2	Protein Coding	Q76L83	47	GC02M025733	6.517635345	https://www.genecards.org/cgi-bin/carddisp.pl?gene=ASXL2
CUBN	Cubilin	Protein Coding	O60494	54	GC10M016824	6.517526627	https://www.genecards.org/cgi-bin/carddisp.pl?gene=CUBN
NSD2	Nuclear Receptor Binding SET Domain Protein 2	Protein Coding	O96028	53	GC04P003018	6.507004738	https://www.genecards.org/cgi-bin/carddisp.pl?gene=NSD2
FOXM1	Forkhead Box M1	Protein Coding	Q08050	52	GC12M002857	6.506493568	https://www.genecards.org/cgi-bin/carddisp.pl?gene=FOXM1
MMP12	Matrix Metallopeptidase 12	Protein Coding	P39900	55	GC11M102862	6.49894619	https://www.genecards.org/cgi-bin/carddisp.pl?gene=MMP12
AARS1	Alanyl-TRNA Synthetase 1	Protein Coding	P49588	53	GC16M072907	6.492728233	https://www.genecards.org/cgi-bin/carddisp.pl?gene=AARS1
RAC1	Rac Family Small GTPase 1	Protein Coding	P63000	57	GC07P010187	6.491034508	https://www.genecards.org/cgi-bin/carddisp.pl?gene=RAC1
TJP1	Tight Junction Protein 1	Protein Coding	Q07157	53	GC15M029699	6.487362385	https://www.genecards.org/cgi-bin/carddisp.pl?gene=TJP1
HDAC1	Histone Deacetylase 1	Protein Coding	Q13547	58	GC01P032292	6.479307175	https://www.genecards.org/cgi-bin/carddisp.pl?gene=HDAC1
INSIG2	Insulin Induced Gene 2	Protein Coding	Q9Y5U4	44	GC02P118088	6.477153301	https://www.genecards.org/cgi-bin/carddisp.pl?gene=INSIG2
SCGB1A1	Secretoglobin Family 1A Member 1	Protein Coding	P11684	49	GC11P062405	6.474453926	https://www.genecards.org/cgi-bin/carddisp.pl?gene=SCGB1A1
PRKG1	Protein Kinase CGMP-Dependent 1	Protein Coding	Q13976	59	GC10P050991	6.472176552	https://www.genecards.org/cgi-bin/carddisp.pl?gene=PRKG1
ADA2	Adenosine Deaminase 2	Protein Coding	Q9NZK5	50	GC22M017307	6.470962048	https://www.genecards.org/cgi-bin/carddisp.pl?gene=ADA2
AKT3	AKT Serine/Threonine Kinase 3	Protein Coding	Q9Y243	63	GC01M243488	6.468400955	https://www.genecards.org/cgi-bin/carddisp.pl?gene=AKT3
RPL10	Ribosomal Protein L10	Protein Coding	P27635	52	GC0XP154389	6.465794086	https://www.genecards.org/cgi-bin/carddisp.pl?gene=RPL10
FUCA1	Alpha-L-Fucosidase 1	Protein Coding	P04066	56	GC01M023845	6.464396477	https://www.genecards.org/cgi-bin/carddisp.pl?gene=FUCA1
HSP90AA1	Heat Shock Protein 90 Alpha Family Class A Member 1	Protein Coding	P07900	60	GC14M102080	6.461464405	https://www.genecards.org/cgi-bin/carddisp.pl?gene=HSP90AA1
MC2R	Melanocortin 2 Receptor	Protein Coding	Q01718	54	GC18M032977	6.460962772	https://www.genecards.org/cgi-bin/carddisp.pl?gene=MC2R
LSM11	LSM11, U7 Small Nuclear RNA Associated	Protein Coding	P83369	43	GC05P157743	6.459057808	https://www.genecards.org/cgi-bin/carddisp.pl?gene=LSM11
ATXN1	Ataxin 1	Protein Coding	P54253	52	GC06M016299	6.458132744	https://www.genecards.org/cgi-bin/carddisp.pl?gene=ATXN1
MIR106A	MicroRNA 106a	RNA Gene		25	GC0XM134436	6.457128525	https://www.genecards.org/cgi-bin/carddisp.pl?gene=MIR106A
NOG	Noggin	Protein Coding	Q13253	56	GC17P056593	6.455330849	https://www.genecards.org/cgi-bin/carddisp.pl?gene=NOG
DANCR	Differentiation Antagonizing Non-Protein Coding RNA	RNA Gene	P0C864	29	GC04P052712	6.45432663	https://www.genecards.org/cgi-bin/carddisp.pl?gene=DANCR
TXN	Thioredoxin	Protein Coding	P10599	54	GC09M110243	6.453623772	https://www.genecards.org/cgi-bin/carddisp.pl?gene=TXN
GATA6	GATA Binding Protein 6	Protein Coding	Q92908	56	GC18P022169	6.451480865	https://www.genecards.org/cgi-bin/carddisp.pl?gene=GATA6
MSX1	Msh Homeobox 1	Protein Coding	P28360	53	GC04P004861	6.432943344	https://www.genecards.org/cgi-bin/carddisp.pl?gene=MSX1
KMT2C	Lysine Methyltransferase 2C	Protein Coding	Q8NEZ4	52	GC07M152134	6.430527687	https://www.genecards.org/cgi-bin/carddisp.pl?gene=KMT2C
BLTP1	Bridge-Like Lipid Transfer Protein Family Member 1	Protein Coding	Q2LD37	41	GC04P122154	6.43026638	https://www.genecards.org/cgi-bin/carddisp.pl?gene=BLTP1
MIR30E	MicroRNA 30e	RNA Gene		29	GC01P040754	6.429469109	https://www.genecards.org/cgi-bin/carddisp.pl?gene=MIR30E
KRT10	Keratin 10	Protein Coding	P13645	51	GC17M040818	6.421840668	https://www.genecards.org/cgi-bin/carddisp.pl?gene=KRT10
C1QTNF5	C1q And TNF Related 5	Protein Coding	Q9BXJ0	46	GC11M119338	6.416258335	https://www.genecards.org/cgi-bin/carddisp.pl?gene=C1QTNF5
HELLS	Helicase, Lymphoid Specific	Protein Coding	Q9NRZ9	53	GC10P106749	6.414263248	https://www.genecards.org/cgi-bin/carddisp.pl?gene=HELLS
PTK2	Protein Tyrosine Kinase 2	Protein Coding	Q05397	56	GC08M140657	6.406104088	https://www.genecards.org/cgi-bin/carddisp.pl?gene=PTK2
CCAT1	Colon Cancer Associated Transcript 1	RNA Gene		21	GC08M127207	6.39627552	https://www.genecards.org/cgi-bin/carddisp.pl?gene=CCAT1
PDYN	Prodynorphin	Protein Coding	P01213	53	GC20M001978	6.39204216	https://www.genecards.org/cgi-bin/carddisp.pl?gene=PDYN
SLC16A1	Solute Carrier Family 16 Member 1	Protein Coding	P53985	55	GC01M113088	6.391710281	https://www.genecards.org/cgi-bin/carddisp.pl?gene=SLC16A1
CXCL1	C-X-C Motif Chemokine Ligand 1	Protein Coding	P09341	51	GC04P073869	6.390151024	https://www.genecards.org/cgi-bin/carddisp.pl?gene=CXCL1
FNDC3B	Fibronectin Type III Domain Containing 3B	Protein Coding	Q53EP0	43	GC03P172039	6.388598442	https://www.genecards.org/cgi-bin/carddisp.pl?gene=FNDC3B
ATP6V0A2	ATPase H+ Transporting V0 Subunit A2	Protein Coding	Q9Y487	52	GC12P123712	6.387239933	https://www.genecards.org/cgi-bin/carddisp.pl?gene=ATP6V0A2
EWSR1	EWS RNA Binding Protein 1	Protein Coding	Q01844	54	GC22P064837	6.386713028	https://www.genecards.org/cgi-bin/carddisp.pl?gene=EWSR1
KMT2D	Lysine Methyltransferase 2D	Protein Coding	O14686	52	GC12M049018	6.38574934	https://www.genecards.org/cgi-bin/carddisp.pl?gene=KMT2D
MED12	Mediator Complex Subunit 12	Protein Coding	Q93074	53	GC0XP071118	6.37977314	https://www.genecards.org/cgi-bin/carddisp.pl?gene=MED12
BSG	Basigin (Ok Blood Group)	Protein Coding	P35613	53	GC19P000571	6.379603863	https://www.genecards.org/cgi-bin/carddisp.pl?gene=BSG
SERPINH1	Serpin Family H Member 1	Protein Coding	P50454	55	GC11P075562	6.378168583	https://www.genecards.org/cgi-bin/carddisp.pl?gene=SERPINH1
SRF	Serum Response Factor	Protein Coding	P11831	52	GC06P043171	6.378168583	https://www.genecards.org/cgi-bin/carddisp.pl?gene=SRF
CD38	CD38 Molecule	Protein Coding	P28907	55	GC04P023776	6.377400398	https://www.genecards.org/cgi-bin/carddisp.pl?gene=CD38
KRT7	Keratin 7	Protein Coding	P08729	50	GC12P052232	6.360804081	https://www.genecards.org/cgi-bin/carddisp.pl?gene=KRT7
APOA4	Apolipoprotein A4	Protein Coding	P06727	49	GC11M116820	6.356965542	https://www.genecards.org/cgi-bin/carddisp.pl?gene=APOA4
FEN1	Flap Structure-Specific Endonuclease 1	Protein Coding	P39748	55	GC11P063281	6.347415924	https://www.genecards.org/cgi-bin/carddisp.pl?gene=FEN1
SMAD6	SMAD Family Member 6	Protein Coding	O43541	55	GC15P066702	6.343749046	https://www.genecards.org/cgi-bin/carddisp.pl?gene=SMAD6
NT5E	5'-Nucleotidase Ecto	Protein Coding	P21589	60	GC06P085449	6.341812134	https://www.genecards.org/cgi-bin/carddisp.pl?gene=NT5E
LRAT	Lecithin Retinol Acyltransferase	Protein Coding	O95237	52	GC04P154626	6.338315964	https://www.genecards.org/cgi-bin/carddisp.pl?gene=LRAT
MIR379	MicroRNA 379	RNA Gene		22	GC14P115605	6.331198692	https://www.genecards.org/cgi-bin/carddisp.pl?gene=MIR379
MYLK	Myosin Light Chain Kinase	Protein Coding	Q15746	60	GC03M123610	6.327003956	https://www.genecards.org/cgi-bin/carddisp.pl?gene=MYLK
GAL	Galanin And GMAP Prepropeptide	Protein Coding	P22466	54	GC11P084764	6.321807861	https://www.genecards.org/cgi-bin/carddisp.pl?gene=GAL
INS-IGF2	INS-IGF2 Readthrough	Protein Coding	F8WCM5	35	GC11M010288	6.31982708	https://www.genecards.org/cgi-bin/carddisp.pl?gene=INS-IGF2
DLG4	Discs Large MAGUK Scaffold Protein 4	Protein Coding	P78352	57	GC17M016914	6.31398201	https://www.genecards.org/cgi-bin/carddisp.pl?gene=DLG4
KCNJ6	Potassium Inwardly Rectifying Channel Subfamily J Member 6	Protein Coding	P48051	56	GC21M037607	6.312739372	https://www.genecards.org/cgi-bin/carddisp.pl?gene=KCNJ6
SGK1	Serum/Glucocorticoid Regulated Kinase 1	Protein Coding	O00141	57	GC06M134169	6.312671185	https://www.genecards.org/cgi-bin/carddisp.pl?gene=SGK1
LMNB2	Lamin B2	Protein Coding	Q03252	51	GC19M018813	6.307454586	https://www.genecards.org/cgi-bin/carddisp.pl?gene=LMNB2
SYK	Spleen Associated Tyrosine Kinase	Protein Coding	P43405	58	GC09P098395	6.302800655	https://www.genecards.org/cgi-bin/carddisp.pl?gene=SYK
SMAD1	SMAD Family Member 1	Protein Coding	Q15797	52	GC04P145481	6.302761555	https://www.genecards.org/cgi-bin/carddisp.pl?gene=SMAD1
MIR196A2	MicroRNA 196a-2	RNA Gene		28	GC12P059538	6.300705433	https://www.genecards.org/cgi-bin/carddisp.pl?gene=MIR196A2
PRKAA2	Protein Kinase AMP-Activated Catalytic Subunit Alpha 2	Protein Coding	P54646	58	GC01P056645	6.292913914	https://www.genecards.org/cgi-bin/carddisp.pl?gene=PRKAA2
MVP	Major Vault Protein	Protein Coding	Q14764	49	GC16P065989	6.292438507	https://www.genecards.org/cgi-bin/carddisp.pl?gene=MVP
ABCA7	ATP Binding Cassette Subfamily A Member 7	Protein Coding	Q8IZY2	52	GC19P101848	6.285835743	https://www.genecards.org/cgi-bin/carddisp.pl?gene=ABCA7
H6PD	Hexose-6-Phosphate Dehydrogenase/Glucose 1-Dehydrogenase	Protein Coding	O95479	52	GC01P009234	6.284636497	https://www.genecards.org/cgi-bin/carddisp.pl?gene=H6PD
NCOA1	Nuclear Receptor Coactivator 1	Protein Coding	Q15788	52	GC02P024492	6.276112556	https://www.genecards.org/cgi-bin/carddisp.pl?gene=NCOA1
MYH9	Myosin Heavy Chain 9	Protein Coding	P35579	56	GC22M036281	6.266762257	https://www.genecards.org/cgi-bin/carddisp.pl?gene=MYH9
SEMA3A	Semaphorin 3A	Protein Coding	Q14563	55	GC07M083955	6.263855934	https://www.genecards.org/cgi-bin/carddisp.pl?gene=SEMA3A
MIR361	MicroRNA 361	RNA Gene		24	GC0XM085903	6.263718128	https://www.genecards.org/cgi-bin/carddisp.pl?gene=MIR361
GK	Glycerol Kinase	Protein Coding	P32189	54	GC0XP031345	6.258620262	https://www.genecards.org/cgi-bin/carddisp.pl?gene=GK
MIR486-1	MicroRNA 486-1	RNA Gene		25	GC08M041660	6.255619526	https://www.genecards.org/cgi-bin/carddisp.pl?gene=MIR486-1
PLN	Phospholamban	Protein Coding	P26678	52	GC06P118548	6.255190849	https://www.genecards.org/cgi-bin/carddisp.pl?gene=PLN
APOC2	Apolipoprotein C2	Protein Coding	P02655	52	GC19P103272	6.251543045	https://www.genecards.org/cgi-bin/carddisp.pl?gene=APOC2
PLTP	Phospholipid Transfer Protein	Protein Coding	P55058	53	GC20M045898	6.24780941	https://www.genecards.org/cgi-bin/carddisp.pl?gene=PLTP
PDE4D	Phosphodiesterase 4D	Protein Coding	Q08499	57	GC05M058969	6.247790813	https://www.genecards.org/cgi-bin/carddisp.pl?gene=PDE4D
PER3	Period Circadian Regulator 3	Protein Coding	P56645	50	GC01P011527	6.247594833	https://www.genecards.org/cgi-bin/carddisp.pl?gene=PER3
GRB10	Growth Factor Receptor Bound Protein 10	Protein Coding	Q13322	51	GC07M050590	6.243220329	https://www.genecards.org/cgi-bin/carddisp.pl?gene=GRB10
PIM1	Pim-1 Proto-Oncogene, Serine/Threonine Kinase	Protein Coding	P11309	57	GC06P125643	6.239817619	https://www.genecards.org/cgi-bin/carddisp.pl?gene=PIM1
ENO1	Enolase 1	Protein Coding	P06733	56	GC01M008861	6.239664078	https://www.genecards.org/cgi-bin/carddisp.pl?gene=ENO1
ITLN1	Intelectin 1	Protein Coding	Q8WWA0	47	GC01M160876	6.237119198	https://www.genecards.org/cgi-bin/carddisp.pl?gene=ITLN1
RUNX3	RUNX Family Transcription Factor 3	Protein Coding	Q13761	51	GC01M024899	6.224858761	https://www.genecards.org/cgi-bin/carddisp.pl?gene=RUNX3
FKTN	Fukutin	Protein Coding	O75072	49	GC09P105558	6.221290588	https://www.genecards.org/cgi-bin/carddisp.pl?gene=FKTN
MIR195	MicroRNA 195	RNA Gene		26	GC17M016815	6.22082901	https://www.genecards.org/cgi-bin/carddisp.pl?gene=MIR195
FYN	FYN Proto-Oncogene, Src Family Tyrosine Kinase	Protein Coding	P06241	56	GC06M111660	6.216990471	https://www.genecards.org/cgi-bin/carddisp.pl?gene=FYN
TLR1	Toll Like Receptor 1	Protein Coding	Q15399	57	GC04M038793	6.215484142	https://www.genecards.org/cgi-bin/carddisp.pl?gene=TLR1
IL18R1	Interleukin 18 Receptor 1	Protein Coding	Q13478	52	GC02P102311	6.215333939	https://www.genecards.org/cgi-bin/carddisp.pl?gene=IL18R1
ANG	Angiogenin	Protein Coding	P03950	54	GC14P043150	6.21319294	https://www.genecards.org/cgi-bin/carddisp.pl?gene=ANG
HDAC3	Histone Deacetylase 3	Protein Coding	O15379	57	GC05M141620	6.210896015	https://www.genecards.org/cgi-bin/carddisp.pl?gene=HDAC3
MYOG	Myogenin	Protein Coding	P15173	48	GC01M203083	6.207213402	https://www.genecards.org/cgi-bin/carddisp.pl?gene=MYOG
SERPINB2	Serpin Family B Member 2	Protein Coding	P05120	52	GC18P063871	6.20644331	https://www.genecards.org/cgi-bin/carddisp.pl?gene=SERPINB2
IDO1	Indoleamine 2,3-Dioxygenase 1	Protein Coding	P14902	55	GC08P039891	6.206440926	https://www.genecards.org/cgi-bin/carddisp.pl?gene=IDO1
PDE3A	Phosphodiesterase 3A	Protein Coding	Q14432	56	GC12P036284	6.200229168	https://www.genecards.org/cgi-bin/carddisp.pl?gene=PDE3A
HADHB	Hydroxyacyl-CoA Dehydrogenase Trifunctional Multienzyme Complex Subunit Beta	Protein Coding	P55084	55	GC02P026243	6.196241379	https://www.genecards.org/cgi-bin/carddisp.pl?gene=HADHB
SNCG	Synuclein Gamma	Protein Coding	O76070	50	GC10P106578	6.193126678	https://www.genecards.org/cgi-bin/carddisp.pl?gene=SNCG
NRF1	Nuclear Respiratory Factor 1	Protein Coding	Q16656	52	GC07P129611	6.191193581	https://www.genecards.org/cgi-bin/carddisp.pl?gene=NRF1
CHRNA7	Cholinergic Receptor Nicotinic Alpha 7 Subunit	Protein Coding	P36544	52	GC15P031923	6.190231323	https://www.genecards.org/cgi-bin/carddisp.pl?gene=CHRNA7
MIR181A2	MicroRNA 181a-2	RNA Gene		27	GC09P124692	6.18993187	https://www.genecards.org/cgi-bin/carddisp.pl?gene=MIR181A2
LIFR	LIF Receptor Subunit Alpha	Protein Coding	P42702	55	GC05M038475	6.188987732	https://www.genecards.org/cgi-bin/carddisp.pl?gene=LIFR
NKX2-5	NK2 Homeobox 5	Protein Coding	P52952	54	GC05M173232	6.185422421	https://www.genecards.org/cgi-bin/carddisp.pl?gene=NKX2-5
RFC1	Replication Factor C Subunit 1	Protein Coding	P35251	54	GC04M039291	6.176095486	https://www.genecards.org/cgi-bin/carddisp.pl?gene=RFC1
STAR	Steroidogenic Acute Regulatory Protein	Protein Coding	P49675	53	GC08M038225	6.171680927	https://www.genecards.org/cgi-bin/carddisp.pl?gene=STAR
TOP1	DNA Topoisomerase I	Protein Coding	P11387	57	GC20P041028	6.167497158	https://www.genecards.org/cgi-bin/carddisp.pl?gene=TOP1
HBEGF	Heparin Binding EGF Like Growth Factor	Protein Coding	Q99075	52	GC05M140332	6.166090965	https://www.genecards.org/cgi-bin/carddisp.pl?gene=HBEGF
MAP2K2	Mitogen-Activated Protein Kinase Kinase 2	Protein Coding	P36507	62	GC19M004090	6.163228989	https://www.genecards.org/cgi-bin/carddisp.pl?gene=MAP2K2
SFRP1	Secreted Frizzled Related Protein 1	Protein Coding	Q8N474	52	GC08M041262	6.156184673	https://www.genecards.org/cgi-bin/carddisp.pl?gene=SFRP1
NPR2	Natriuretic Peptide Receptor 2	Protein Coding	P20594	56	GC09P055676	6.155128479	https://www.genecards.org/cgi-bin/carddisp.pl?gene=NPR2
IRF4	Interferon Regulatory Factor 4	Protein Coding	Q15306	52	GC06P000391	6.148445129	https://www.genecards.org/cgi-bin/carddisp.pl?gene=IRF4
MIR212	MicroRNA 212	RNA Gene		27	GC17M002050	6.145580769	https://www.genecards.org/cgi-bin/carddisp.pl?gene=MIR212
CHKA	Choline Kinase Alpha	Protein Coding	P35790	52	GC11M068052	6.143202305	https://www.genecards.org/cgi-bin/carddisp.pl?gene=CHKA
ITPA	Inosine Triphosphatase	Protein Coding	Q9BY32	55	GC20P007601	6.142381191	https://www.genecards.org/cgi-bin/carddisp.pl?gene=ITPA
ACTG1	Actin Gamma 1	Protein Coding	P63261	56	GC17M081509	6.139909744	https://www.genecards.org/cgi-bin/carddisp.pl?gene=ACTG1
PRKCZ	Protein Kinase C Zeta	Protein Coding	Q05513	56	GC01P011129	6.137310505	https://www.genecards.org/cgi-bin/carddisp.pl?gene=PRKCZ
IFI27	Interferon Alpha Inducible Protein 27	Protein Coding	P40305	47	GC14P094104	6.136072159	https://www.genecards.org/cgi-bin/carddisp.pl?gene=IFI27
LTBP3	Latent Transforming Growth Factor Beta Binding Protein 3	Protein Coding	Q9NS15	51	GC11M065538	6.131932735	https://www.genecards.org/cgi-bin/carddisp.pl?gene=LTBP3
NPHP4	Nephrocystin 4	Protein Coding	O75161	49	GC01M013082	6.130331039	https://www.genecards.org/cgi-bin/carddisp.pl?gene=NPHP4
PRKCB	Protein Kinase C Beta	Protein Coding	P05771	57	GC16P065674	6.128257275	https://www.genecards.org/cgi-bin/carddisp.pl?gene=PRKCB
MIR433	MicroRNA 433	RNA Gene		28	GC14P114592	6.126068115	https://www.genecards.org/cgi-bin/carddisp.pl?gene=MIR433
TGIF1	TGFB Induced Factor Homeobox 1	Protein Coding	Q15583	55	GC18P003411	6.121443748	https://www.genecards.org/cgi-bin/carddisp.pl?gene=TGIF1
ALOX15	Arachidonate 15-Lipoxygenase	Protein Coding	P16050	54	GC17M004630	6.119427681	https://www.genecards.org/cgi-bin/carddisp.pl?gene=ALOX15
MIR181C	MicroRNA 181c	RNA Gene		26	GC19P102517	6.104917049	https://www.genecards.org/cgi-bin/carddisp.pl?gene=MIR181C
IL1RL1	Interleukin 1 Receptor Like 1	Protein Coding	Q01638	49	GC02P102294	6.10426712	https://www.genecards.org/cgi-bin/carddisp.pl?gene=IL1RL1
IGFBP4	Insulin Like Growth Factor Binding Protein 4	Protein Coding	P22692	52	GC17P040443	6.102250099	https://www.genecards.org/cgi-bin/carddisp.pl?gene=IGFBP4
AGTR2	Angiotensin II Receptor Type 2	Protein Coding	P50052	52	GC0XP116170	6.097419739	https://www.genecards.org/cgi-bin/carddisp.pl?gene=AGTR2
ODC1	Ornithine Decarboxylase 1	Protein Coding	P11926	57	GC02M010432	6.078587055	https://www.genecards.org/cgi-bin/carddisp.pl?gene=ODC1
STS	Steroid Sulfatase	Protein Coding	P08842	55	GC0XP007146	6.077611446	https://www.genecards.org/cgi-bin/carddisp.pl?gene=STS
MIR424	MicroRNA 424	RNA Gene		25	GC0XM134748	6.076758385	https://www.genecards.org/cgi-bin/carddisp.pl?gene=MIR424
FGF9	Fibroblast Growth Factor 9	Protein Coding	P31371	53	GC13P021671	6.075647354	https://www.genecards.org/cgi-bin/carddisp.pl?gene=FGF9
PCK2	Phosphoenolpyruvate Carboxykinase 2, Mitochondrial	Protein Coding	Q16822	54	GC14P024094	6.072334766	https://www.genecards.org/cgi-bin/carddisp.pl?gene=PCK2
CDH5	Cadherin 5	Protein Coding	P33151	55	GC16P066366	6.070388794	https://www.genecards.org/cgi-bin/carddisp.pl?gene=CDH5
FIG4	FIG4 Phosphoinositide 5-Phosphatase	Protein Coding	Q92562	52	GC06P126577	6.0656147	https://www.genecards.org/cgi-bin/carddisp.pl?gene=FIG4
RNU1-1	RNA, U1 Small Nuclear 1	RNA Gene		21	GC01M016514	6.065561771	https://www.genecards.org/cgi-bin/carddisp.pl?gene=RNU1-1
PDE4A	Phosphodiesterase 4A	Protein Coding	P27815	54	GC19P010416	6.059837341	https://www.genecards.org/cgi-bin/carddisp.pl?gene=PDE4A
CDC42	Cell Division Cycle 42	Protein Coding	P60953	59	GC01P022052	6.05640316	https://www.genecards.org/cgi-bin/carddisp.pl?gene=CDC42
SLC6A2	Solute Carrier Family 6 Member 2	Protein Coding	P23975	55	GC16P067784	6.056102753	https://www.genecards.org/cgi-bin/carddisp.pl?gene=SLC6A2
RNU7-1	RNA, U7 Small Nuclear 1	RNA Gene		21	GC12P035968	6.054541588	https://www.genecards.org/cgi-bin/carddisp.pl?gene=RNU7-1
ZFAS1	ZNFX1 Antisense RNA 1	RNA Gene		27	GC20P049276	6.054234505	https://www.genecards.org/cgi-bin/carddisp.pl?gene=ZFAS1
KLF5	KLF Transcription Factor 5	Protein Coding	Q13887	54	GC13P073054	6.054094315	https://www.genecards.org/cgi-bin/carddisp.pl?gene=KLF5
DNM1	Dynamin 1	Protein Coding	Q05193	58	GC09P128191	6.053183079	https://www.genecards.org/cgi-bin/carddisp.pl?gene=DNM1
NR5A2	Nuclear Receptor Subfamily 5 Group A Member 2	Protein Coding	O00482	52	GC01P199996	6.052790642	https://www.genecards.org/cgi-bin/carddisp.pl?gene=NR5A2
ANO5	Anoctamin 5	Protein Coding	Q75V66	49	GC11P021799	6.052401066	https://www.genecards.org/cgi-bin/carddisp.pl?gene=ANO5
SFTPD	Surfactant Protein D	Protein Coding	P35247	52	GC10M079937	6.05116272	https://www.genecards.org/cgi-bin/carddisp.pl?gene=SFTPD
TAC1	Tachykinin Precursor 1	Protein Coding	P20366	49	GC07P097734	6.03735733	https://www.genecards.org/cgi-bin/carddisp.pl?gene=TAC1
CHUK	Component Of Inhibitor Of Nuclear Factor Kappa B Kinase Complex	Protein Coding	O15111	58	GC10M100365	6.031715393	https://www.genecards.org/cgi-bin/carddisp.pl?gene=CHUK
SCO2	Synthesis Of Cytochrome C Oxidase 2	Protein Coding	O43819	53	GC22M050523	6.028602123	https://www.genecards.org/cgi-bin/carddisp.pl?gene=SCO2
DLX5	Distal-Less Homeobox 5	Protein Coding	P56178	52	GC07M097020	6.027942181	https://www.genecards.org/cgi-bin/carddisp.pl?gene=DLX5
SIRT2	Sirtuin 2	Protein Coding	Q8IXJ6	56	GC19M038878	6.02774477	https://www.genecards.org/cgi-bin/carddisp.pl?gene=SIRT2
BLZF1	Basic Leucine Zipper Nuclear Factor 1	Protein Coding	Q9H2G9	47	GC01P169367	6.025651455	https://www.genecards.org/cgi-bin/carddisp.pl?gene=BLZF1
DIO2	Iodothyronine Deiodinase 2	Protein Coding	Q92813	48	GC14M080197	6.017080307	https://www.genecards.org/cgi-bin/carddisp.pl?gene=DIO2
NR1D1	Nuclear Receptor Subfamily 1 Group D Member 1	Protein Coding	P20393	55	GC17M040092	6.014522076	https://www.genecards.org/cgi-bin/carddisp.pl?gene=NR1D1
MIR141	MicroRNA 141	RNA Gene		28	GC12P035966	6.014062405	https://www.genecards.org/cgi-bin/carddisp.pl?gene=MIR141
CRAT	Carnitine O-Acetyltransferase	Protein Coding	P43155	54	GC09M129094	6.008974075	https://www.genecards.org/cgi-bin/carddisp.pl?gene=CRAT
TERF1	Telomeric Repeat Binding Factor 1	Protein Coding	P54274	50	GC08P073008	6.007142544	https://www.genecards.org/cgi-bin/carddisp.pl?gene=TERF1
CDC73	Cell Division Cycle 73	Protein Coding	Q6P1J9	54	GC01P193121	5.997921944	https://www.genecards.org/cgi-bin/carddisp.pl?gene=CDC73
PC	Pyruvate Carboxylase	Protein Coding	P11498	55	GC11M066848	5.994267464	https://www.genecards.org/cgi-bin/carddisp.pl?gene=PC
COL11A2	Collagen Type XI Alpha 2 Chain	Protein Coding	P13942	51	GC06M033162	5.993513107	https://www.genecards.org/cgi-bin/carddisp.pl?gene=COL11A2
ZIC1	Zic Family Member 1	Protein Coding	Q15915	52	GC03P147393	5.990582466	https://www.genecards.org/cgi-bin/carddisp.pl?gene=ZIC1
NR2F1	Nuclear Receptor Subfamily 2 Group F Member 1	Protein Coding	P10589	53	GC05P093583	5.986997128	https://www.genecards.org/cgi-bin/carddisp.pl?gene=NR2F1
OSM	Oncostatin M	Protein Coding	P13725	51	GC22M030262	5.986070633	https://www.genecards.org/cgi-bin/carddisp.pl?gene=OSM
TRU-TCA1-1	TRNA-SeC (Anticodon TCA) 1-1	RNA Gene		14	GC19M045478	5.980480194	https://www.genecards.org/cgi-bin/carddisp.pl?gene=TRU-TCA1-1
NTF3	Neurotrophin 3	Protein Coding	P20783	53	GC12P035909	5.979517937	https://www.genecards.org/cgi-bin/carddisp.pl?gene=NTF3
NCOR1	Nuclear Receptor Corepressor 1	Protein Coding	O75376	52	GC17M016029	5.978250504	https://www.genecards.org/cgi-bin/carddisp.pl?gene=NCOR1
MIR154	MicroRNA 154	RNA Gene		27	GC14P115590	5.976519585	https://www.genecards.org/cgi-bin/carddisp.pl?gene=MIR154
SLC2A10	Solute Carrier Family 2 Member 10	Protein Coding	O95528	51	GC20P046709	5.967854023	https://www.genecards.org/cgi-bin/carddisp.pl?gene=SLC2A10
CD63	CD63 Molecule	Protein Coding	P08962	51	GC12M055887	5.96632576	https://www.genecards.org/cgi-bin/carddisp.pl?gene=CD63
PEG10	Paternally Expressed 10	Protein Coding	Q86TG7	48	GC07P094656	5.965519905	https://www.genecards.org/cgi-bin/carddisp.pl?gene=PEG10
MIRLET7E	MicroRNA Let-7e	RNA Gene		26	GC19P103568	5.963372231	https://www.genecards.org/cgi-bin/carddisp.pl?gene=MIRLET7E
RAI1	Retinoic Acid Induced 1	Protein Coding	Q7Z5J4	49	GC17P100798	5.959760666	https://www.genecards.org/cgi-bin/carddisp.pl?gene=RAI1
CRYGS	Crystallin Gamma S	Protein Coding	P22914	47	GC03M186538	5.958637238	https://www.genecards.org/cgi-bin/carddisp.pl?gene=CRYGS
GLI1	GLI Family Zinc Finger 1	Protein Coding	P08151	56	GC12P059687	5.952969551	https://www.genecards.org/cgi-bin/carddisp.pl?gene=GLI1
CYP11A1	Cytochrome P450 Family 11 Subfamily A Member 1	Protein Coding	P05108	56	GC15M074337	5.941617012	https://www.genecards.org/cgi-bin/carddisp.pl?gene=CYP11A1
PRPF8	Pre-MRNA Processing Factor 8	Protein Coding	Q6P2Q9	50	GC17M001650	5.940014839	https://www.genecards.org/cgi-bin/carddisp.pl?gene=PRPF8
SLC2A3	Solute Carrier Family 2 Member 3	Protein Coding	P11169	56	GC12M007919	5.936511517	https://www.genecards.org/cgi-bin/carddisp.pl?gene=SLC2A3
MEF2A	Myocyte Enhancer Factor 2A	Protein Coding	Q02078	54	GC15P099565	5.936430931	https://www.genecards.org/cgi-bin/carddisp.pl?gene=MEF2A
MIR197	MicroRNA 197	RNA Gene		25	GC01P109598	5.935983658	https://www.genecards.org/cgi-bin/carddisp.pl?gene=MIR197
GRB2	Growth Factor Receptor Bound Protein 2	Protein Coding	P62993	55	GC17M075318	5.934569836	https://www.genecards.org/cgi-bin/carddisp.pl?gene=GRB2
HUWE1	HECT, UBA And WWE Domain Containing E3 Ubiquitin Protein Ligase 1	Protein Coding	Q7Z6Z7	54	GC0XM053532	5.93407917	https://www.genecards.org/cgi-bin/carddisp.pl?gene=HUWE1
ATF3	Activating Transcription Factor 3	Protein Coding	P18847	53	GC01P212565	5.930328369	https://www.genecards.org/cgi-bin/carddisp.pl?gene=ATF3
CYP27B1	Cytochrome P450 Family 27 Subfamily B Member 1	Protein Coding	O15528	55	GC12M059169	5.929686546	https://www.genecards.org/cgi-bin/carddisp.pl?gene=CYP27B1
ADAMTS1	ADAM Metallopeptidase With Thrombospondin Type 1 Motif 1	Protein Coding	Q9UHI8	52	GC21M026835	5.925234795	https://www.genecards.org/cgi-bin/carddisp.pl?gene=ADAMTS1
SIK2	Salt Inducible Kinase 2	Protein Coding	Q9H0K1	52	GC11P112374	5.921811104	https://www.genecards.org/cgi-bin/carddisp.pl?gene=SIK2
EIF4G1	Eukaryotic Translation Initiation Factor 4 Gamma 1	Protein Coding	Q04637	56	GC03P184314	5.91740799	https://www.genecards.org/cgi-bin/carddisp.pl?gene=EIF4G1
FABP1	Fatty Acid Binding Protein 1	Protein Coding	P07148	51	GC02M088122	5.915413857	https://www.genecards.org/cgi-bin/carddisp.pl?gene=FABP1
EBF3	EBF Transcription Factor 3	Protein Coding	Q9H4W6	49	GC10M129835	5.915388107	https://www.genecards.org/cgi-bin/carddisp.pl?gene=EBF3
GCGR	Glucagon Receptor	Protein Coding	P47871	54	GC17P081804	5.914561272	https://www.genecards.org/cgi-bin/carddisp.pl?gene=GCGR
INHA	Inhibin Subunit Alpha	Protein Coding	P05111	51	GC02P219569	5.913634777	https://www.genecards.org/cgi-bin/carddisp.pl?gene=INHA
LTBP2	Latent Transforming Growth Factor Beta Binding Protein 2	Protein Coding	Q14767	52	GC14M074498	5.91337204	https://www.genecards.org/cgi-bin/carddisp.pl?gene=LTBP2
SPRTN	SprT-Like N-Terminal Domain	Protein Coding	Q9H040	42	GC01P231337	5.908880711	https://www.genecards.org/cgi-bin/carddisp.pl?gene=SPRTN
WNT4	Wnt Family Member 4	Protein Coding	P56705	55	GC01M022190	5.904487133	https://www.genecards.org/cgi-bin/carddisp.pl?gene=WNT4
CNP	2',3'-Cyclic Nucleotide 3' Phosphodiesterase	Protein Coding	P09543	52	GC17P041966	5.901557922	https://www.genecards.org/cgi-bin/carddisp.pl?gene=CNP
MIRLET7G	MicroRNA Let-7g	RNA Gene		26	GC03M052268	5.900807858	https://www.genecards.org/cgi-bin/carddisp.pl?gene=MIRLET7G
MIR185	MicroRNA 185	RNA Gene		29	GC22P064478	5.89687252	https://www.genecards.org/cgi-bin/carddisp.pl?gene=MIR185
RNY3	RNA, Ro60-Associated Y3	RNA Gene		22	GC07P155972	5.891309261	https://www.genecards.org/cgi-bin/carddisp.pl?gene=RNY3
KDM6A	Lysine Demethylase 6A	Protein Coding	O15550	56	GC0XP044873	5.889201641	https://www.genecards.org/cgi-bin/carddisp.pl?gene=KDM6A
NDUFV1	NADH:Ubiquinone Oxidoreductase Core Subunit V1	Protein Coding	P49821	54	GC11P084723	5.885461807	https://www.genecards.org/cgi-bin/carddisp.pl?gene=NDUFV1
CCNA2	Cyclin A2	Protein Coding	P20248	54	GC04M121816	5.883605003	https://www.genecards.org/cgi-bin/carddisp.pl?gene=CCNA2
TUBB3	Tubulin Beta 3 Class III	Protein Coding	Q13509	59	GC16P092737	5.883288383	https://www.genecards.org/cgi-bin/carddisp.pl?gene=TUBB3
MIR208B	MicroRNA 208b	RNA Gene		27	GC14M023417	5.882256508	https://www.genecards.org/cgi-bin/carddisp.pl?gene=MIR208B
DELEC1	Deleted In Esophageal Cancer 1	RNA Gene	Q9P2X7	31	GC09P123203	5.881547451	https://www.genecards.org/cgi-bin/carddisp.pl?gene=DELEC1
LAMC2	Laminin Subunit Gamma 2	Protein Coding	Q13753	55	GC01P183186	5.878715038	https://www.genecards.org/cgi-bin/carddisp.pl?gene=LAMC2
INHBA	Inhibin Subunit Beta A	Protein Coding	P08476	52	GC07M041670	5.874627113	https://www.genecards.org/cgi-bin/carddisp.pl?gene=INHBA
PRKAG2	Protein Kinase AMP-Activated Non-Catalytic Subunit Gamma 2	Protein Coding	Q9UGJ0	56	GC07M151556	5.874406338	https://www.genecards.org/cgi-bin/carddisp.pl?gene=PRKAG2
TPI1	Triosephosphate Isomerase 1	Protein Coding	P60174	56	GC12P006867	5.873150826	https://www.genecards.org/cgi-bin/carddisp.pl?gene=TPI1
LOC107303340	3p25 Von Hippel-Lindau Tumor Suppressor, E3 Ubiquitin Protein Ligase Alu-Mediated Recombination Region	Functional Element		9	GC03P020240	5.87289381	https://www.genecards.org/cgi-bin/carddisp.pl?gene=LOC107303340
PDPN	Podoplanin	Protein Coding	Q86YL7	49	GC01P013583	5.870066643	https://www.genecards.org/cgi-bin/carddisp.pl?gene=PDPN
PER2	Period Circadian Regulator 2	Protein Coding	O15055	52	GC02M238244	5.868391991	https://www.genecards.org/cgi-bin/carddisp.pl?gene=PER2
COL8A1	Collagen Type VIII Alpha 1 Chain	Protein Coding	P27658	47	GC03P099638	5.866337776	https://www.genecards.org/cgi-bin/carddisp.pl?gene=COL8A1
BBS12	Bardet-Biedl Syndrome 12	Protein Coding	Q6ZW61	42	GC04P122702	5.854455948	https://www.genecards.org/cgi-bin/carddisp.pl?gene=BBS12
INPPL1	Inositol Polyphosphate Phosphatase Like 1	Protein Coding	O15357	56	GC11P072223	5.853560925	https://www.genecards.org/cgi-bin/carddisp.pl?gene=INPPL1
ESRRA	Estrogen Related Receptor Alpha	Protein Coding	P11474	54	GC11P064305	5.851729393	https://www.genecards.org/cgi-bin/carddisp.pl?gene=ESRRA
TUBA1A	Tubulin Alpha 1a	Protein Coding	Q71U36	57	GC12M049184	5.847987652	https://www.genecards.org/cgi-bin/carddisp.pl?gene=TUBA1A
RECK	Reversion Inducing Cysteine Rich Protein With Kazal Motifs	Protein Coding	O95980	49	GC09P036036	5.846851349	https://www.genecards.org/cgi-bin/carddisp.pl?gene=RECK
ATG7	Autophagy Related 7	Protein Coding	O95352	52	GC03P020252	5.844425678	https://www.genecards.org/cgi-bin/carddisp.pl?gene=ATG7
CAMK2G	Calcium/Calmodulin Dependent Protein Kinase II Gamma	Protein Coding	Q13555	57	GC10M073812	5.841160774	https://www.genecards.org/cgi-bin/carddisp.pl?gene=CAMK2G
JAZF1	JAZF Zinc Finger 1	Protein Coding	Q86VZ6	46	GC07M027830	5.839309692	https://www.genecards.org/cgi-bin/carddisp.pl?gene=JAZF1
NNMT	Nicotinamide N-Methyltransferase	Protein Coding	P40261	52	GC11P114257	5.836314201	https://www.genecards.org/cgi-bin/carddisp.pl?gene=NNMT
NOTCH4	Notch Receptor 4	Protein Coding	Q99466	55	GC06M090776	5.830480576	https://www.genecards.org/cgi-bin/carddisp.pl?gene=NOTCH4
S100A1	S100 Calcium Binding Protein A1	Protein Coding	P23297	48	GC01P153627	5.822910786	https://www.genecards.org/cgi-bin/carddisp.pl?gene=S100A1
AQP3	Aquaporin 3 (Gill Blood Group)	Protein Coding	Q92482	52	GC09M033431	5.820594788	https://www.genecards.org/cgi-bin/carddisp.pl?gene=AQP3
ITGA6	Integrin Subunit Alpha 6	Protein Coding	P23229	58	GC02P172427	5.817088127	https://www.genecards.org/cgi-bin/carddisp.pl?gene=ITGA6
GFRA1	GDNF Family Receptor Alpha 1	Protein Coding	P56159	55	GC10M116056	5.81197691	https://www.genecards.org/cgi-bin/carddisp.pl?gene=GFRA1
CCND2	Cyclin D2	Protein Coding	P30279	57	GC12P035899	5.811012745	https://www.genecards.org/cgi-bin/carddisp.pl?gene=CCND2
FABP5	Fatty Acid Binding Protein 5	Protein Coding	Q01469	49	GC08P081282	5.80599165	https://www.genecards.org/cgi-bin/carddisp.pl?gene=FABP5
ITGAL	Integrin Subunit Alpha L	Protein Coding	P20701	55	GC16P030472	5.80008173	https://www.genecards.org/cgi-bin/carddisp.pl?gene=ITGAL
MUC5AC	Mucin 5AC, Oligomeric Mucus/Gel-Forming	Protein Coding	P98088	48	GC11P007416	5.792664051	https://www.genecards.org/cgi-bin/carddisp.pl?gene=MUC5AC
SNORD44	Small Nucleolar RNA, C/D Box 44	RNA Gene		18	GC01M174887	5.789105415	https://www.genecards.org/cgi-bin/carddisp.pl?gene=SNORD44
CTBP1	C-Terminal Binding Protein 1	Protein Coding	Q13363	56	GC04M001211	5.786432266	https://www.genecards.org/cgi-bin/carddisp.pl?gene=CTBP1
SERPINA6	Serpin Family A Member 6	Protein Coding	P08185	54	GC14M118645	5.781469822	https://www.genecards.org/cgi-bin/carddisp.pl?gene=SERPINA6
BMI1	BMI1 Proto-Oncogene, Polycomb Ring Finger	Protein Coding	P35226	51	GC10P022328	5.778508186	https://www.genecards.org/cgi-bin/carddisp.pl?gene=BMI1
IL23A	Interleukin 23 Subunit Alpha	Protein Coding	Q9NPF7	48	GC12P059649	5.778391361	https://www.genecards.org/cgi-bin/carddisp.pl?gene=IL23A
TSLP	Thymic Stromal Lymphopoietin	Protein Coding	Q969D9	47	GC05P111070	5.778212547	https://www.genecards.org/cgi-bin/carddisp.pl?gene=TSLP
ZNF423	Zinc Finger Protein 423	Protein Coding	Q2M1K9	47	GC16M049487	5.777284622	https://www.genecards.org/cgi-bin/carddisp.pl?gene=ZNF423
PRDX1	Peroxiredoxin 1	Protein Coding	Q06830	57	GC01M045717	5.773364067	https://www.genecards.org/cgi-bin/carddisp.pl?gene=PRDX1
HSPA1B	Heat Shock Protein Family A (Hsp70) Member 1B	Protein Coding	P0DMV9	47	GC06P125508	5.768147469	https://www.genecards.org/cgi-bin/carddisp.pl?gene=HSPA1B
EGR1	Early Growth Response 1	Protein Coding	P18146	53	GC05P138465	5.766784191	https://www.genecards.org/cgi-bin/carddisp.pl?gene=EGR1
LINC01554	Long Intergenic Non-Protein Coding RNA 1554	RNA Gene	Q52M75	27	GC05P095838	5.762943745	https://www.genecards.org/cgi-bin/carddisp.pl?gene=LINC01554
CFP	Complement Factor Properdin	Protein Coding	P27918	51	GC0XM047623	5.75827837	https://www.genecards.org/cgi-bin/carddisp.pl?gene=CFP
GP1BA	Glycoprotein Ib Platelet Subunit Alpha	Protein Coding	P07359	56	GC17P004932	5.753298759	https://www.genecards.org/cgi-bin/carddisp.pl?gene=GP1BA
ANPEP	Alanyl Aminopeptidase, Membrane	Protein Coding	P15144	58	GC15M089784	5.752213478	https://www.genecards.org/cgi-bin/carddisp.pl?gene=ANPEP
TFF1	Trefoil Factor 1	Protein Coding	P04155	51	GC21M042362	5.749684811	https://www.genecards.org/cgi-bin/carddisp.pl?gene=TFF1
EPHX2	Epoxide Hydrolase 2	Protein Coding	P34913	56	GC08P027490	5.749649525	https://www.genecards.org/cgi-bin/carddisp.pl?gene=EPHX2
CD47	CD47 Molecule	Protein Coding	Q08722	53	GC03M108043	5.749083519	https://www.genecards.org/cgi-bin/carddisp.pl?gene=CD47
LRP2	LDL Receptor Related Protein 2	Protein Coding	P98164	57	GC02M169127	5.746945381	https://www.genecards.org/cgi-bin/carddisp.pl?gene=LRP2
HSD17B1	Hydroxysteroid 17-Beta Dehydrogenase 1	Protein Coding	P14061	50	GC17P101606	5.735702991	https://www.genecards.org/cgi-bin/carddisp.pl?gene=HSD17B1
YY1	YY1 Transcription Factor	Protein Coding	P25490	57	GC14P100238	5.728565693	https://www.genecards.org/cgi-bin/carddisp.pl?gene=YY1
TNFSF12	TNF Superfamily Member 12	Protein Coding	O43508	47	GC17P100462	5.727996826	https://www.genecards.org/cgi-bin/carddisp.pl?gene=TNFSF12
ADCYAP1	Adenylate Cyclase Activating Polypeptide 1	Protein Coding	P18509	50	GC18P000895	5.720992565	https://www.genecards.org/cgi-bin/carddisp.pl?gene=ADCYAP1
C3AR1	Complement C3a Receptor 1	Protein Coding	Q16581	52	GC12M027867	5.720542908	https://www.genecards.org/cgi-bin/carddisp.pl?gene=C3AR1
LINCMD1	Long Intergenic Non-Protein Coding RNA, Muscle Differentiation 1	RNA Gene		21	GC06M052146	5.716913223	https://www.genecards.org/cgi-bin/carddisp.pl?gene=LINCMD1
SUMF1	Sulfatase Modifying Factor 1	Protein Coding	Q8NBK3	50	GC03M003700	5.70455265	https://www.genecards.org/cgi-bin/carddisp.pl?gene=SUMF1
PCNT	Pericentrin	Protein Coding	O95613	52	GC21P046324	5.702249527	https://www.genecards.org/cgi-bin/carddisp.pl?gene=PCNT
MIR25	MicroRNA 25	RNA Gene		26	GC07M100093	5.70176506	https://www.genecards.org/cgi-bin/carddisp.pl?gene=MIR25
DDOST	Dolichyl-Diphosphooligosaccharide--Protein Glycosyltransferase Non-Catalytic Subunit	Protein Coding	P39656	53	GC01M020651	5.69835043	https://www.genecards.org/cgi-bin/carddisp.pl?gene=DDOST
HDAC6	Histone Deacetylase 6	Protein Coding	Q9UBN7	62	GC0XP048801	5.695320129	https://www.genecards.org/cgi-bin/carddisp.pl?gene=HDAC6
LOC126805877	MED14-Independent Group 3 Enhancer GRCh37_chr1:156099693-156100892	Functional Element		9	GC01P160736	5.686075211	https://www.genecards.org/cgi-bin/carddisp.pl?gene=LOC126805877
KRT20	Keratin 20	Protein Coding	P35900	48	GC17M040875	5.686052799	https://www.genecards.org/cgi-bin/carddisp.pl?gene=KRT20
CDS1	CDP-Diacylglycerol Synthase 1	Protein Coding	Q92903	50	GC04P084585	5.68581295	https://www.genecards.org/cgi-bin/carddisp.pl?gene=CDS1
POLG2	DNA Polymerase Gamma 2, Accessory Subunit	Protein Coding	Q9UHN1	49	GC17M064477	5.680624962	https://www.genecards.org/cgi-bin/carddisp.pl?gene=POLG2
FGF1	Fibroblast Growth Factor 1	Protein Coding	P05230	56	GC05M142555	5.678844452	https://www.genecards.org/cgi-bin/carddisp.pl?gene=FGF1
MSX2	Msh Homeobox 2	Protein Coding	P35548	54	GC05P174724	5.676115036	https://www.genecards.org/cgi-bin/carddisp.pl?gene=MSX2
FGF4	Fibroblast Growth Factor 4	Protein Coding	P08620	52	GC11M121396	5.665600777	https://www.genecards.org/cgi-bin/carddisp.pl?gene=FGF4
BMPR1B	Bone Morphogenetic Protein Receptor Type 1B	Protein Coding	O00238	57	GC04P094757	5.658589363	https://www.genecards.org/cgi-bin/carddisp.pl?gene=BMPR1B
COX10	Cytochrome C Oxidase Assembly Factor Heme A:Farnesyltransferase COX10	Protein Coding	Q12887	52	GC17P014069	5.657176971	https://www.genecards.org/cgi-bin/carddisp.pl?gene=COX10
TCF7	Transcription Factor 7	Protein Coding	P36402	51	GC05P134157	5.64303112	https://www.genecards.org/cgi-bin/carddisp.pl?gene=TCF7
MIR19A	MicroRNA 19a	RNA Gene		26	GC13P091658	5.642951965	https://www.genecards.org/cgi-bin/carddisp.pl?gene=MIR19A
MIR99A	MicroRNA 99a	RNA Gene		28	GC21P016539	5.639719009	https://www.genecards.org/cgi-bin/carddisp.pl?gene=MIR99A
SGCD	Sarcoglycan Delta	Protein Coding	Q92629	52	GC05P155686	5.639714718	https://www.genecards.org/cgi-bin/carddisp.pl?gene=SGCD
MIR26A1	MicroRNA 26a-1	RNA Gene		27	GC03P037969	5.632392406	https://www.genecards.org/cgi-bin/carddisp.pl?gene=MIR26A1
GCKR	Glucokinase Regulator	Protein Coding	Q14397	48	GC02P027496	5.622423649	https://www.genecards.org/cgi-bin/carddisp.pl?gene=GCKR
IGF2-AS	IGF2 Antisense RNA	RNA Gene	Q6U949	34	GC11P002140	5.617381096	https://www.genecards.org/cgi-bin/carddisp.pl?gene=IGF2-AS
MIR485	MicroRNA 485	RNA Gene		24	GC14P115614	5.613002777	https://www.genecards.org/cgi-bin/carddisp.pl?gene=MIR485
PER1	Period Circadian Regulator 1	Protein Coding	O15534	48	GC17M017006	5.608204365	https://www.genecards.org/cgi-bin/carddisp.pl?gene=PER1
MIR192	MicroRNA 192	RNA Gene		28	GC11M064891	5.607882023	https://www.genecards.org/cgi-bin/carddisp.pl?gene=MIR192
CCL20	C-C Motif Chemokine Ligand 20	Protein Coding	P78556	51	GC02P227846	5.605773926	https://www.genecards.org/cgi-bin/carddisp.pl?gene=CCL20
CAV2	Caveolin 2	Protein Coding	P51636	51	GC07P116287	5.600131035	https://www.genecards.org/cgi-bin/carddisp.pl?gene=CAV2
GNB1	G Protein Subunit Beta 1	Protein Coding	P62873	54	GC01M001785	5.599685192	https://www.genecards.org/cgi-bin/carddisp.pl?gene=GNB1
IVL	Involucrin	Protein Coding	P07476	47	GC01P160484	5.591745377	https://www.genecards.org/cgi-bin/carddisp.pl?gene=IVL
CMKLR1	Chemerin Chemokine-Like Receptor 1	Protein Coding	Q99788	45	GC12M108288	5.591208458	https://www.genecards.org/cgi-bin/carddisp.pl?gene=CMKLR1
MLN	Motilin	Protein Coding	P12872	42	GC06M033794	5.590856552	https://www.genecards.org/cgi-bin/carddisp.pl?gene=MLN
HPGD	15-Hydroxyprostaglandin Dehydrogenase	Protein Coding	P15428	55	GC04M174490	5.589966297	https://www.genecards.org/cgi-bin/carddisp.pl?gene=HPGD
SP7	Sp7 Transcription Factor	Protein Coding	Q8TDD2	50	GC12M053326	5.587813854	https://www.genecards.org/cgi-bin/carddisp.pl?gene=SP7
OGDH	Oxoglutarate Dehydrogenase	Protein Coding	Q02218	55	GC07P044606	5.586977005	https://www.genecards.org/cgi-bin/carddisp.pl?gene=OGDH
MIR34B	MicroRNA 34b	RNA Gene		28	GC11P112364	5.584985256	https://www.genecards.org/cgi-bin/carddisp.pl?gene=MIR34B
PEX2	Peroxisomal Biogenesis Factor 2	Protein Coding	P28328	52	GC08M076980	5.578841686	https://www.genecards.org/cgi-bin/carddisp.pl?gene=PEX2
CDKN2C	Cyclin Dependent Kinase Inhibitor 2C	Protein Coding	P42773	52	GC01P050960	5.576881886	https://www.genecards.org/cgi-bin/carddisp.pl?gene=CDKN2C
HK1	Hexokinase 1	Protein Coding	P19367	58	GC10P069269	5.576031208	https://www.genecards.org/cgi-bin/carddisp.pl?gene=HK1
UGT2B7	UDP Glucuronosyltransferase Family 2 Member B7	Protein Coding	P16662	51	GC04P069051	5.57584095	https://www.genecards.org/cgi-bin/carddisp.pl?gene=UGT2B7
MIR409	MicroRNA 409	RNA Gene		25	GC14P115610	5.573066235	https://www.genecards.org/cgi-bin/carddisp.pl?gene=MIR409
PIK3CB	Phosphatidylinositol-4,5-Bisphosphate 3-Kinase Catalytic Subunit Beta	Protein Coding	P42338	56	GC03M138652	5.571354866	https://www.genecards.org/cgi-bin/carddisp.pl?gene=PIK3CB
HNRNPA1	Heterogeneous Nuclear Ribonucleoprotein A1	Protein Coding	P09651	56	GC12P054280	5.570731163	https://www.genecards.org/cgi-bin/carddisp.pl?gene=HNRNPA1
CYBB	Cytochrome B-245 Beta Chain	Protein Coding	P04839	57	GC0XP037780	5.567722797	https://www.genecards.org/cgi-bin/carddisp.pl?gene=CYBB
LBP	Lipopolysaccharide Binding Protein	Protein Coding	P18428	52	GC20P038346	5.565581799	https://www.genecards.org/cgi-bin/carddisp.pl?gene=LBP
USF1	Upstream Transcription Factor 1	Protein Coding	P22415	52	GC01M161039	5.565175056	https://www.genecards.org/cgi-bin/carddisp.pl?gene=USF1
BAIAP2L1	BAR/IMD Domain Containing Adaptor Protein 2 Like 1	Protein Coding	Q9UHR4	47	GC07M098294	5.559494019	https://www.genecards.org/cgi-bin/carddisp.pl?gene=BAIAP2L1
TMSB4X	Thymosin Beta 4 X-Linked	Protein Coding	P62328	48	GC0XP012975	5.558321953	https://www.genecards.org/cgi-bin/carddisp.pl?gene=TMSB4X
CEBPG	CCAAT Enhancer Binding Protein Gamma	Protein Coding	P53567	41	GC19P033373	5.551077843	https://www.genecards.org/cgi-bin/carddisp.pl?gene=CEBPG
MYB	MYB Proto-Oncogene, Transcription Factor	Protein Coding	P10242	56	GC06P135181	5.546717167	https://www.genecards.org/cgi-bin/carddisp.pl?gene=MYB
MIR181A1	MicroRNA 181a-1	RNA Gene		25	GC01M198860	5.533533096	https://www.genecards.org/cgi-bin/carddisp.pl?gene=MIR181A1
PRKCSH	Protein Kinase C Substrate 80K-H	Protein Coding	P14314	52	GC19P011435	5.529188633	https://www.genecards.org/cgi-bin/carddisp.pl?gene=PRKCSH
SH2B1	SH2B Adaptor Protein 1	Protein Coding	Q9NRF2	49	GC16P065892	5.525206089	https://www.genecards.org/cgi-bin/carddisp.pl?gene=SH2B1
ATF1	Activating Transcription Factor 1	Protein Coding	P18846	52	GC12P050763	5.524147034	https://www.genecards.org/cgi-bin/carddisp.pl?gene=ATF1
IHH	Indian Hedgehog Signaling Molecule	Protein Coding	Q14623	55	GC02M219054	5.519936085	https://www.genecards.org/cgi-bin/carddisp.pl?gene=IHH
IPW	Imprinted In Prader-Willi Syndrome	RNA Gene		22	GC15P025116	5.519333839	https://www.genecards.org/cgi-bin/carddisp.pl?gene=IPW
MIR191	MicroRNA 191	RNA Gene		28	GC03M053463	5.512579441	https://www.genecards.org/cgi-bin/carddisp.pl?gene=MIR191
EPOR	Erythropoietin Receptor	Protein Coding	P19235	57	GC19M011377	5.512283802	https://www.genecards.org/cgi-bin/carddisp.pl?gene=EPOR
TLR6	Toll Like Receptor 6	Protein Coding	Q9Y2C9	54	GC04M038828	5.507365704	https://www.genecards.org/cgi-bin/carddisp.pl?gene=TLR6
DGUOK	Deoxyguanosine Kinase	Protein Coding	Q16854	52	GC02P073926	5.505709171	https://www.genecards.org/cgi-bin/carddisp.pl?gene=DGUOK
ETS1	ETS Proto-Oncogene 1, Transcription Factor	Protein Coding	P14921	56	GC11M128458	5.505491257	https://www.genecards.org/cgi-bin/carddisp.pl?gene=ETS1
GYS1	Glycogen Synthase 1	Protein Coding	P13807	57	GC19M089180	5.502257347	https://www.genecards.org/cgi-bin/carddisp.pl?gene=GYS1
TXNRD2	Thioredoxin Reductase 2	Protein Coding	Q9NNW7	54	GC22M019876	5.500288963	https://www.genecards.org/cgi-bin/carddisp.pl?gene=TXNRD2
WDR11	WD Repeat Domain 11	Protein Coding	Q9BZH6	47	GC10P120851	5.498405933	https://www.genecards.org/cgi-bin/carddisp.pl?gene=WDR11
MIR30D	MicroRNA 30d	RNA Gene		24	GC08M134804	5.490460873	https://www.genecards.org/cgi-bin/carddisp.pl?gene=MIR30D
TNFRSF13B	TNF Receptor Superfamily Member 13B	Protein Coding	O14836	56	GC17M016929	5.48729229	https://www.genecards.org/cgi-bin/carddisp.pl?gene=TNFRSF13B
TCAP	Titin-Cap	Protein Coding	O15273	50	GC17P101506	5.485029221	https://www.genecards.org/cgi-bin/carddisp.pl?gene=TCAP
CCN1	Cellular Communication Network Factor 1	Protein Coding	O00622	49	GC01P085585	5.484309196	https://www.genecards.org/cgi-bin/carddisp.pl?gene=CCN1
TMEM18	Transmembrane Protein 18	Protein Coding	Q96B42	42	GC02M000660	5.482843399	https://www.genecards.org/cgi-bin/carddisp.pl?gene=TMEM18
CDH13	Cadherin 13	Protein Coding	P55290	53	GC16P082626	5.476142406	https://www.genecards.org/cgi-bin/carddisp.pl?gene=CDH13
CXCR2	C-X-C Motif Chemokine Receptor 2	Protein Coding	P25025	59	GC02P218125	5.476075649	https://www.genecards.org/cgi-bin/carddisp.pl?gene=CXCR2
SLX1A-SULT1A3	SLX1A-SULT1A3 Readthrough (NMD Candidate)	RNA Gene		18	GC16P066021	5.472215176	https://www.genecards.org/cgi-bin/carddisp.pl?gene=SLX1A-SULT1A3
LOC106660625	Adiponectin Enhancer Region	Functional Element		4	GC03P187507	5.471813679	https://www.genecards.org/cgi-bin/carddisp.pl?gene=LOC106660625
NPPC	Natriuretic Peptide C	Protein Coding	P23582	49	GC02M231921	5.470288277	https://www.genecards.org/cgi-bin/carddisp.pl?gene=NPPC
PDE3B	Phosphodiesterase 3B	Protein Coding	Q13370	51	GC11P014643	5.465465546	https://www.genecards.org/cgi-bin/carddisp.pl?gene=PDE3B
CTSL	Cathepsin L	Protein Coding	P07711	56	GC09P087725	5.46496439	https://www.genecards.org/cgi-bin/carddisp.pl?gene=CTSL
CD24	CD24 Molecule	Protein Coding	P25063	43	GC06M106969	5.463152409	https://www.genecards.org/cgi-bin/carddisp.pl?gene=CD24
PTF1A	Pancreas Associated Transcription Factor 1a	Protein Coding	Q7RTS3	50	GC10P023194	5.454515934	https://www.genecards.org/cgi-bin/carddisp.pl?gene=PTF1A
NDN	Necdin, MAGE Family Member	Protein Coding	Q99608	50	GC15M026695	5.440211296	https://www.genecards.org/cgi-bin/carddisp.pl?gene=NDN
SOAT1	Sterol O-Acyltransferase 1	Protein Coding	P35610	52	GC01P179294	5.437948227	https://www.genecards.org/cgi-bin/carddisp.pl?gene=SOAT1
TBXT	T-Box Transcription Factor T	Protein Coding	O15178	52	GC06M166158	5.43692255	https://www.genecards.org/cgi-bin/carddisp.pl?gene=TBXT
PDHA1	Pyruvate Dehydrogenase E1 Subunit Alpha 1	Protein Coding	P08559	56	GC0XP019343	5.434908867	https://www.genecards.org/cgi-bin/carddisp.pl?gene=PDHA1
RPS6KA3	Ribosomal Protein S6 Kinase A3	Protein Coding	P51812	61	GC0XM020149	5.433064938	https://www.genecards.org/cgi-bin/carddisp.pl?gene=RPS6KA3
APLNR	Apelin Receptor	Protein Coding	P35414	51	GC11M057233	5.431362629	https://www.genecards.org/cgi-bin/carddisp.pl?gene=APLNR
HCCAT5	Hepatocellular Carcinoma Associated Transcript 5	RNA Gene		20	GC16P073092	5.429034233	https://www.genecards.org/cgi-bin/carddisp.pl?gene=HCCAT5
ITGAV	Integrin Subunit Alpha V	Protein Coding	P06756	56	GC02P186589	5.425797462	https://www.genecards.org/cgi-bin/carddisp.pl?gene=ITGAV
TRIB3	Tribbles Pseudokinase 3	Protein Coding	Q96RU7	50	GC20P000361	5.421107292	https://www.genecards.org/cgi-bin/carddisp.pl?gene=TRIB3
SMAD7	SMAD Family Member 7	Protein Coding	O15105	52	GC18M048919	5.419041157	https://www.genecards.org/cgi-bin/carddisp.pl?gene=SMAD7
MIR216A	MicroRNA 216a	RNA Gene		27	GC02M055988	5.415374756	https://www.genecards.org/cgi-bin/carddisp.pl?gene=MIR216A
ARG1	Arginase 1	Protein Coding	P05089	58	GC06P133532	5.412503719	https://www.genecards.org/cgi-bin/carddisp.pl?gene=ARG1
MC3R	Melanocortin 3 Receptor	Protein Coding	P41968	48	GC20P056248	5.411644459	https://www.genecards.org/cgi-bin/carddisp.pl?gene=MC3R
ANXA2	Annexin A2	Protein Coding	P07355	56	GC15M060347	5.411111832	https://www.genecards.org/cgi-bin/carddisp.pl?gene=ANXA2
PLCG2	Phospholipase C Gamma 2	Protein Coding	P16885	59	GC16P081779	5.404025555	https://www.genecards.org/cgi-bin/carddisp.pl?gene=PLCG2
DIO3	Iodothyronine Deiodinase 3	Protein Coding	P55073	47	GC14P114733	5.403601646	https://www.genecards.org/cgi-bin/carddisp.pl?gene=DIO3
TMEM26	Transmembrane Protein 26	Protein Coding	Q6ZUK4	39	GC10M061406	5.398786068	https://www.genecards.org/cgi-bin/carddisp.pl?gene=TMEM26
LRP6	LDL Receptor Related Protein 6	Protein Coding	O75581	56	GC12M028066	5.396771908	https://www.genecards.org/cgi-bin/carddisp.pl?gene=LRP6
NOC3L	NOC3 Like DNA Replication Regulator	Protein Coding	Q8WTT2	42	GC10M094333	5.396448612	https://www.genecards.org/cgi-bin/carddisp.pl?gene=NOC3L
MIRLET7A1	MicroRNA Let-7a-1	RNA Gene		29	GC09P094175	5.383687019	https://www.genecards.org/cgi-bin/carddisp.pl?gene=MIRLET7A1
ACTA2	Actin Alpha 2, Smooth Muscle	Protein Coding	P62736	56	GC10M088935	5.379774094	https://www.genecards.org/cgi-bin/carddisp.pl?gene=ACTA2
BCL11B	BCL11 Transcription Factor B	Protein Coding	Q9C0K0	52	GC14M099169	5.377795219	https://www.genecards.org/cgi-bin/carddisp.pl?gene=BCL11B
KCNJ8	Potassium Inwardly Rectifying Channel Subfamily J Member 8	Protein Coding	Q15842	51	GC12M021764	5.377457142	https://www.genecards.org/cgi-bin/carddisp.pl?gene=KCNJ8
CD163	CD163 Molecule	Protein Coding	Q86VB7	53	GC12M027844	5.373337746	https://www.genecards.org/cgi-bin/carddisp.pl?gene=CD163
MIR100	MicroRNA 100	RNA Gene		28	GC11M122152	5.370640278	https://www.genecards.org/cgi-bin/carddisp.pl?gene=MIR100
STING1	Stimulator Of Interferon Response CGAMP Interactor 1	Protein Coding	Q86WV6	50	GC05M139489	5.366743088	https://www.genecards.org/cgi-bin/carddisp.pl?gene=STING1
CPT1A	Carnitine Palmitoyltransferase 1A	Protein Coding	P50416	57	GC11M068754	5.362883091	https://www.genecards.org/cgi-bin/carddisp.pl?gene=CPT1A
PDGFA	Platelet Derived Growth Factor Subunit A	Protein Coding	P04085	52	GC07M000497	5.362826347	https://www.genecards.org/cgi-bin/carddisp.pl?gene=PDGFA
NANOG	Nanog Homeobox	Protein Coding	Q9H9S0	45	GC12P007787	5.362725258	https://www.genecards.org/cgi-bin/carddisp.pl?gene=NANOG
ACVR1	Activin A Receptor Type 1	Protein Coding	Q04771	60	GC02M157736	5.361879826	https://www.genecards.org/cgi-bin/carddisp.pl?gene=ACVR1
DGAT1	Diacylglycerol O-Acyltransferase 1	Protein Coding	O75907	55	GC08M146475	5.360778809	https://www.genecards.org/cgi-bin/carddisp.pl?gene=DGAT1
MT2A	Metallothionein 2A	Protein Coding	P02795	49	GC16P067814	5.357498646	https://www.genecards.org/cgi-bin/carddisp.pl?gene=MT2A
NCOA2	Nuclear Receptor Coactivator 2	Protein Coding	Q15596	53	GC08M070109	5.353434563	https://www.genecards.org/cgi-bin/carddisp.pl?gene=NCOA2
MIR375	MicroRNA 375	RNA Gene		27	GC02M219001	5.348273754	https://www.genecards.org/cgi-bin/carddisp.pl?gene=MIR375
DPP6	Dipeptidyl Peptidase Like 6	Protein Coding	P42658	54	GC07P153748	5.345708847	https://www.genecards.org/cgi-bin/carddisp.pl?gene=DPP6
LDHA	Lactate Dehydrogenase A	Protein Coding	P00338	58	GC11P018394	5.34564209	https://www.genecards.org/cgi-bin/carddisp.pl?gene=LDHA
RXRB	Retinoid X Receptor Beta	Protein Coding	P28702	55	GC06M033193	5.344745636	https://www.genecards.org/cgi-bin/carddisp.pl?gene=RXRB
ATXN7	Ataxin 7	Protein Coding	O15265	51	GC03P063874	5.343245506	https://www.genecards.org/cgi-bin/carddisp.pl?gene=ATXN7
CES1	Carboxylesterase 1	Protein Coding	P23141	57	GC16M055836	5.342479706	https://www.genecards.org/cgi-bin/carddisp.pl?gene=CES1
CSF3R	Colony Stimulating Factor 3 Receptor	Protein Coding	Q99062	55	GC01M036466	5.339315891	https://www.genecards.org/cgi-bin/carddisp.pl?gene=CSF3R
CTSS	Cathepsin S	Protein Coding	P25774	54	GC01M150730	5.339040756	https://www.genecards.org/cgi-bin/carddisp.pl?gene=CTSS
NOTCH2NLC	Notch 2 N-Terminal Like C	Protein Coding	P0DPK4	22	GC01P149390	5.335732937	https://www.genecards.org/cgi-bin/carddisp.pl?gene=NOTCH2NLC
COL10A1	Collagen Type X Alpha 1 Chain	Protein Coding	Q03692	49	GC06M116118	5.327391624	https://www.genecards.org/cgi-bin/carddisp.pl?gene=COL10A1
MIR452	MicroRNA 452	RNA Gene		23	GC0XM151959	5.324650764	https://www.genecards.org/cgi-bin/carddisp.pl?gene=MIR452
THY1	Thy-1 Cell Surface Antigen	Protein Coding	P04216	51	GC11M122331	5.322271347	https://www.genecards.org/cgi-bin/carddisp.pl?gene=THY1
ITPR1	Inositol 1,4,5-Trisphosphate Receptor Type 1	Protein Coding	Q14643	57	GC03P004486	5.320285797	https://www.genecards.org/cgi-bin/carddisp.pl?gene=ITPR1
GOT1	Glutamic-Oxaloacetic Transaminase 1	Protein Coding	P17174	52	GC10M099396	5.318217754	https://www.genecards.org/cgi-bin/carddisp.pl?gene=GOT1
TRPV1	Transient Receptor Potential Cation Channel Subfamily V Member 1	Protein Coding	Q8NER1	56	GC17M003565	5.318142414	https://www.genecards.org/cgi-bin/carddisp.pl?gene=TRPV1
NEGR1	Neuronal Growth Regulator 1	Protein Coding	Q7Z3B1	46	GC01M071395	5.314521313	https://www.genecards.org/cgi-bin/carddisp.pl?gene=NEGR1
KCNC3	Potassium Voltage-Gated Channel Subfamily C Member 3	Protein Coding	Q14003	55	GC19M089263	5.314212322	https://www.genecards.org/cgi-bin/carddisp.pl?gene=KCNC3
WNT3A	Wnt Family Member 3A	Protein Coding	P56704	56	GC01P230919	5.311344624	https://www.genecards.org/cgi-bin/carddisp.pl?gene=WNT3A
MIR10A	MicroRNA 10a	RNA Gene		27	GC17M048579	5.309149742	https://www.genecards.org/cgi-bin/carddisp.pl?gene=MIR10A
HRH1	Histamine Receptor H1	Protein Coding	P35367	54	GC03P020251	5.30529356	https://www.genecards.org/cgi-bin/carddisp.pl?gene=HRH1
MIR186	MicroRNA 186	RNA Gene		27	GC01M071067	5.304659843	https://www.genecards.org/cgi-bin/carddisp.pl?gene=MIR186
ID2	Inhibitor Of DNA Binding 2	Protein Coding	Q02363	51	GC02P008678	5.303981304	https://www.genecards.org/cgi-bin/carddisp.pl?gene=ID2
DNM3	Dynamin 3	Protein Coding	Q9UQ16	51	GC01P171921	5.302930832	https://www.genecards.org/cgi-bin/carddisp.pl?gene=DNM3
WNT10B	Wnt Family Member 10B	Protein Coding	O00744	55	GC12M048965	5.301334858	https://www.genecards.org/cgi-bin/carddisp.pl?gene=WNT10B
CYB5A	Cytochrome B5 Type A	Protein Coding	P00167	52	GC18M074250	5.30050087	https://www.genecards.org/cgi-bin/carddisp.pl?gene=CYB5A
CGB5	Chorionic Gonadotropin Subunit Beta 5	Protein Coding	P0DN86	39	GC19P049043	5.297834873	https://www.genecards.org/cgi-bin/carddisp.pl?gene=CGB5
HCN2	Hyperpolarization Activated Cyclic Nucleotide Gated Potassium And Sodium Channel 2	Protein Coding	Q9UL51	52	GC19P000589	5.292599678	https://www.genecards.org/cgi-bin/carddisp.pl?gene=HCN2
CTCF	CCCTC-Binding Factor	Protein Coding	P49711	56	GC16P075893	5.291433811	https://www.genecards.org/cgi-bin/carddisp.pl?gene=CTCF
PPM1D	Protein Phosphatase, Mg2+/Mn2+ Dependent 1D	Protein Coding	O15297	56	GC17P060600	5.287198067	https://www.genecards.org/cgi-bin/carddisp.pl?gene=PPM1D
CPQ	Carboxypeptidase Q	Protein Coding	Q9Y646	47	GC08P096645	5.28682518	https://www.genecards.org/cgi-bin/carddisp.pl?gene=CPQ
LAP3	Leucine Aminopeptidase 3	Protein Coding	P28838	50	GC04P023814	5.286662102	https://www.genecards.org/cgi-bin/carddisp.pl?gene=LAP3
HNRNPUL2-BSCL2	HNRNPUL2-BSCL2 Readthrough (NMD Candidate)	RNA Gene		23	GC11M121075	5.286040783	https://www.genecards.org/cgi-bin/carddisp.pl?gene=HNRNPUL2-BSCL2
FGF5	Fibroblast Growth Factor 5	Protein Coding	P12034	53	GC04P080266	5.285264015	https://www.genecards.org/cgi-bin/carddisp.pl?gene=FGF5
PKLR	Pyruvate Kinase L/R	Protein Coding	P30613	55	GC01M155289	5.27865839	https://www.genecards.org/cgi-bin/carddisp.pl?gene=PKLR
KMT2B	Lysine Methyltransferase 2B	Protein Coding	Q9UMN6	48	GC19P102957	5.278563499	https://www.genecards.org/cgi-bin/carddisp.pl?gene=KMT2B
GABRG3	Gamma-Aminobutyric Acid Type A Receptor Subunit Gamma3	Protein Coding	Q99928	51	GC15P026971	5.276434898	https://www.genecards.org/cgi-bin/carddisp.pl?gene=GABRG3
AGA	Aspartylglucosaminidase	Protein Coding	P20933	54	GC04M177430	5.275586128	https://www.genecards.org/cgi-bin/carddisp.pl?gene=AGA
PEPD	Peptidase D	Protein Coding	P12955	54	GC19M033386	5.274683952	https://www.genecards.org/cgi-bin/carddisp.pl?gene=PEPD
SSTR2	Somatostatin Receptor 2	Protein Coding	P30874	55	GC17P073165	5.268912315	https://www.genecards.org/cgi-bin/carddisp.pl?gene=SSTR2
GAP43	Growth Associated Protein 43	Protein Coding	P17677	52	GC03P115623	5.265762329	https://www.genecards.org/cgi-bin/carddisp.pl?gene=GAP43
ACAT1	Acetyl-CoA Acetyltransferase 1	Protein Coding	P24752	57	GC11P108121	5.264920235	https://www.genecards.org/cgi-bin/carddisp.pl?gene=ACAT1
STXBP3	Syntaxin Binding Protein 3	Protein Coding	O00186	47	GC01P108746	5.26099968	https://www.genecards.org/cgi-bin/carddisp.pl?gene=STXBP3
MSBP1	Minisatellite Binding Protein 1	Protein Coding		9	GC00U990213	5.257718086	https://www.genecards.org/cgi-bin/carddisp.pl?gene=MSBP1
MIR33B	MicroRNA 33b	RNA Gene		25	GC17M017813	5.257336617	https://www.genecards.org/cgi-bin/carddisp.pl?gene=MIR33B
ALOXE3	Arachidonate Lipoxygenase 3	Protein Coding	Q9BYJ1	50	GC17M017001	5.255791187	https://www.genecards.org/cgi-bin/carddisp.pl?gene=ALOXE3
PRTN3	Proteinase 3	Protein Coding	P24158	54	GC19P000840	5.255246162	https://www.genecards.org/cgi-bin/carddisp.pl?gene=PRTN3
GTF2H5	General Transcription Factor IIH Subunit 5	Protein Coding	Q6ZYL4	48	GC06P158168	5.25342083	https://www.genecards.org/cgi-bin/carddisp.pl?gene=GTF2H5
TPH2	Tryptophan Hydroxylase 2	Protein Coding	Q8IWU9	57	GC12P071938	5.253343105	https://www.genecards.org/cgi-bin/carddisp.pl?gene=TPH2
HEPACAM	Hepatic And Glial Cell Adhesion Molecule	Protein Coding	Q14CZ8	49	GC11M124919	5.241217136	https://www.genecards.org/cgi-bin/carddisp.pl?gene=HEPACAM
AKR1C3	Aldo-Keto Reductase Family 1 Member C3	Protein Coding	P42330	54	GC10P005035	5.239842892	https://www.genecards.org/cgi-bin/carddisp.pl?gene=AKR1C3
CXCL9	C-X-C Motif Chemokine Ligand 9	Protein Coding	Q07325	48	GC04M076001	5.238725185	https://www.genecards.org/cgi-bin/carddisp.pl?gene=CXCL9
GOT2	Glutamic-Oxaloacetic Transaminase 2	Protein Coding	P00505	56	GC16M058707	5.234903336	https://www.genecards.org/cgi-bin/carddisp.pl?gene=GOT2
NPR1	Natriuretic Peptide Receptor 1	Protein Coding	P16066	54	GC01P160517	5.231869698	https://www.genecards.org/cgi-bin/carddisp.pl?gene=NPR1
YWHAE	Tyrosine 3-Monooxygenase/Tryptophan 5-Monooxygenase Activation Protein Epsilon	Protein Coding	P62258	57	GC17M016100	5.231590271	https://www.genecards.org/cgi-bin/carddisp.pl?gene=YWHAE
SLC29A1	Solute Carrier Family 29 Member 1 (Augustine Blood Group)	Protein Coding	Q99808	56	GC06P044219	5.229982376	https://www.genecards.org/cgi-bin/carddisp.pl?gene=SLC29A1
MIR215	MicroRNA 215	RNA Gene		25	GC01M220117	5.229392052	https://www.genecards.org/cgi-bin/carddisp.pl?gene=MIR215
MIR204	MicroRNA 204	RNA Gene		29	GC09M070809	5.222816467	https://www.genecards.org/cgi-bin/carddisp.pl?gene=MIR204
GNAI1	G Protein Subunit Alpha I1	Protein Coding	P63096	55	GC07P084531	5.219940186	https://www.genecards.org/cgi-bin/carddisp.pl?gene=GNAI1
SEC23B	SEC23 Homolog B, COPII Coat Complex Component	Protein Coding	Q15437	50	GC20P018507	5.219877243	https://www.genecards.org/cgi-bin/carddisp.pl?gene=SEC23B
ATF4	Activating Transcription Factor 4	Protein Coding	P18848	55	GC22P039519	5.2195611	https://www.genecards.org/cgi-bin/carddisp.pl?gene=ATF4
MIR125B2	MicroRNA 125b-2	RNA Gene		27	GC21P016590	5.21863699	https://www.genecards.org/cgi-bin/carddisp.pl?gene=MIR125B2
MIR33A	MicroRNA 33a	RNA Gene		25	GC22P041900	5.214479923	https://www.genecards.org/cgi-bin/carddisp.pl?gene=MIR33A
MIR134	MicroRNA 134	RNA Gene		25	GC14P115589	5.212903023	https://www.genecards.org/cgi-bin/carddisp.pl?gene=MIR134
GIP	Gastric Inhibitory Polypeptide	Protein Coding	P09681	46	GC17M048958	5.212147713	https://www.genecards.org/cgi-bin/carddisp.pl?gene=GIP
LAMB2	Laminin Subunit Beta 2	Protein Coding	P55268	55	GC03M049121	5.201523304	https://www.genecards.org/cgi-bin/carddisp.pl?gene=LAMB2
MIR139	MicroRNA 139	RNA Gene		27	GC11M072615	5.200090408	https://www.genecards.org/cgi-bin/carddisp.pl?gene=MIR139
RNU6-1	RNA, U6 Small Nuclear 1	RNA Gene		21	GC15M067839	5.199931145	https://www.genecards.org/cgi-bin/carddisp.pl?gene=RNU6-1
KIF11	Kinesin Family Member 11	Protein Coding	P52732	56	GC10P092574	5.198710918	https://www.genecards.org/cgi-bin/carddisp.pl?gene=KIF11
RAB27A	RAB27A, Member RAS Oncogene Family	Protein Coding	P51159	56	GC15M055202	5.196409225	https://www.genecards.org/cgi-bin/carddisp.pl?gene=RAB27A
SNHG16	Small Nucleolar RNA Host Gene 16	RNA Gene		26	GC17P102459	5.195755005	https://www.genecards.org/cgi-bin/carddisp.pl?gene=SNHG16
MT3	Metallothionein 3	Protein Coding	P25713	48	GC16P056589	5.194730759	https://www.genecards.org/cgi-bin/carddisp.pl?gene=MT3
DLEU2	Deleted In Lymphocytic Leukemia 2	RNA Gene		30	GC13M049913	5.193991184	https://www.genecards.org/cgi-bin/carddisp.pl?gene=DLEU2
CARM1	Coactivator Associated Arginine Methyltransferase 1	Protein Coding	Q86X55	55	GC19P010871	5.190267086	https://www.genecards.org/cgi-bin/carddisp.pl?gene=CARM1
FLNC	Filamin C	Protein Coding	Q14315	53	GC07P128830	5.190238953	https://www.genecards.org/cgi-bin/carddisp.pl?gene=FLNC
TLR5	Toll Like Receptor 5	Protein Coding	O60602	55	GC01M223109	5.189081669	https://www.genecards.org/cgi-bin/carddisp.pl?gene=TLR5
CBY1	Chibby 1, Beta Catenin Antagonist	Protein Coding	Q9Y3M2	47	GC22P038656	5.18721962	https://www.genecards.org/cgi-bin/carddisp.pl?gene=CBY1
BAZ2B	Bromodomain Adjacent To Zinc Finger Domain 2B	Protein Coding	Q9UIF8	47	GC02M159318	5.181475163	https://www.genecards.org/cgi-bin/carddisp.pl?gene=BAZ2B
GDF2	Growth Differentiation Factor 2	Protein Coding	Q9UK05	52	GC10P047322	5.177855968	https://www.genecards.org/cgi-bin/carddisp.pl?gene=GDF2
ZBTB16	Zinc Finger And BTB Domain Containing 16	Protein Coding	Q05516	51	GC11P114059	5.176795959	https://www.genecards.org/cgi-bin/carddisp.pl?gene=ZBTB16
TRD-GTC9-1	TRNA-Asp (Anticodon GTC) 9-1	RNA Gene		13	GC01P163375	5.171882153	https://www.genecards.org/cgi-bin/carddisp.pl?gene=TRD-GTC9-1
AEBP2	AE Binding Protein 2	Protein Coding	Q6ZN18	45	GC12P019404	5.163711548	https://www.genecards.org/cgi-bin/carddisp.pl?gene=AEBP2
SLC20A2	Solute Carrier Family 20 Member 2	Protein Coding	Q08357	54	GC08M042416	5.163106441	https://www.genecards.org/cgi-bin/carddisp.pl?gene=SLC20A2
ABAT	4-Aminobutyrate Aminotransferase	Protein Coding	P80404	55	GC16P008674	5.16228199	https://www.genecards.org/cgi-bin/carddisp.pl?gene=ABAT
STXBP2	Syntaxin Binding Protein 2	Protein Coding	Q15833	53	GC19P102156	5.162107468	https://www.genecards.org/cgi-bin/carddisp.pl?gene=STXBP2
SFRP5	Secreted Frizzled Related Protein 5	Protein Coding	Q5T4F7	45	GC10M097766	5.160235405	https://www.genecards.org/cgi-bin/carddisp.pl?gene=SFRP5
GLP1R	Glucagon Like Peptide 1 Receptor	Protein Coding	P43220	55	GC06P039048	5.157718182	https://www.genecards.org/cgi-bin/carddisp.pl?gene=GLP1R
MIR342	MicroRNA 342	RNA Gene		27	GC14P100109	5.15547657	https://www.genecards.org/cgi-bin/carddisp.pl?gene=MIR342
GM2A	Ganglioside GM2 Activator	Protein Coding	P17900	51	GC05P151212	5.147240162	https://www.genecards.org/cgi-bin/carddisp.pl?gene=GM2A
HAS2	Hyaluronan Synthase 2	Protein Coding	Q92819	50	GC08M121612	5.147147655	https://www.genecards.org/cgi-bin/carddisp.pl?gene=HAS2
ITGB4	Integrin Subunit Beta 4	Protein Coding	P16144	57	GC17P075721	5.144229412	https://www.genecards.org/cgi-bin/carddisp.pl?gene=ITGB4
ALDH3A2	Aldehyde Dehydrogenase 3 Family Member A2	Protein Coding	P51648	55	GC17P019648	5.143639565	https://www.genecards.org/cgi-bin/carddisp.pl?gene=ALDH3A2
CDC25C	Cell Division Cycle 25C	Protein Coding	P30307	56	GC05M138285	5.141983986	https://www.genecards.org/cgi-bin/carddisp.pl?gene=CDC25C
FGF19	Fibroblast Growth Factor 19	Protein Coding	O95750	51	GC11M121392	5.141514778	https://www.genecards.org/cgi-bin/carddisp.pl?gene=FGF19
ROR2	Receptor Tyrosine Kinase Like Orphan Receptor 2	Protein Coding	Q01974	57	GC09M107143	5.134161472	https://www.genecards.org/cgi-bin/carddisp.pl?gene=ROR2
DDAH2	DDAH Family Member 2, ADMA-Independent	Protein Coding	O95865	49	GC06M031727	5.131264687	https://www.genecards.org/cgi-bin/carddisp.pl?gene=DDAH2
MIR1275	MicroRNA 1275	RNA Gene		23	GC06M090866	5.130620956	https://www.genecards.org/cgi-bin/carddisp.pl?gene=MIR1275
ATP5F1B	ATP Synthase F1 Subunit Beta	Protein Coding	P06576	51	GC12M059096	5.122477055	https://www.genecards.org/cgi-bin/carddisp.pl?gene=ATP5F1B
HADHA	Hydroxyacyl-CoA Dehydrogenase Trifunctional Multienzyme Complex Subunit Alpha	Protein Coding	P40939	55	GC02M026190	5.120928764	https://www.genecards.org/cgi-bin/carddisp.pl?gene=HADHA
BDKRB2	Bradykinin Receptor B2	Protein Coding	P30411	52	GC14P096205	5.117126465	https://www.genecards.org/cgi-bin/carddisp.pl?gene=BDKRB2
SMAD9	SMAD Family Member 9	Protein Coding	O15198	55	GC13M036844	5.116078854	https://www.genecards.org/cgi-bin/carddisp.pl?gene=SMAD9
MIR331	MicroRNA 331	RNA Gene		27	GC12P095308	5.113834381	https://www.genecards.org/cgi-bin/carddisp.pl?gene=MIR331
FAM13A	Family With Sequence Similarity 13 Member A	Protein Coding	O94988	47	GC04M088725	5.110191345	https://www.genecards.org/cgi-bin/carddisp.pl?gene=FAM13A
TINAGL1	Tubulointerstitial Nephritis Antigen Like 1	Protein Coding	Q9GZM7	44	GC01P031576	5.099196911	https://www.genecards.org/cgi-bin/carddisp.pl?gene=TINAGL1
GRK2	G Protein-Coupled Receptor Kinase 2	Protein Coding	P25098	56	GC11P067266	5.098014832	https://www.genecards.org/cgi-bin/carddisp.pl?gene=GRK2
MEST	Mesoderm Specific Transcript	Protein Coding	Q5EB52	48	GC07P130486	5.0920825	https://www.genecards.org/cgi-bin/carddisp.pl?gene=MEST
BIRC3	Baculoviral IAP Repeat Containing 3	Protein Coding	Q13489	54	GC11P102317	5.09197855	https://www.genecards.org/cgi-bin/carddisp.pl?gene=BIRC3
KLRK1	Killer Cell Lectin Like Receptor K1	Protein Coding	P26718	49	GC12M028038	5.088231087	https://www.genecards.org/cgi-bin/carddisp.pl?gene=KLRK1
BANCR	BRAF-Activated Non-Protein Coding RNA	RNA Gene		21	GC09M069296	5.087218285	https://www.genecards.org/cgi-bin/carddisp.pl?gene=BANCR
MIR149	MicroRNA 149	RNA Gene		29	GC02P240456	5.084655762	https://www.genecards.org/cgi-bin/carddisp.pl?gene=MIR149
KLF7	KLF Transcription Factor 7	Protein Coding	O75840	43	GC02M207074	5.082044601	https://www.genecards.org/cgi-bin/carddisp.pl?gene=KLF7
FGFR4	Fibroblast Growth Factor Receptor 4	Protein Coding	P22455	60	GC05P177086	5.081958771	https://www.genecards.org/cgi-bin/carddisp.pl?gene=FGFR4
PTS	6-Pyruvoyltetrahydropterin Synthase	Protein Coding	Q03393	55	GC11P112226	5.081361771	https://www.genecards.org/cgi-bin/carddisp.pl?gene=PTS
NR0B1	Nuclear Receptor Subfamily 0 Group B Member 1	Protein Coding	P51843	54	GC0XM030304	5.080820084	https://www.genecards.org/cgi-bin/carddisp.pl?gene=NR0B1
DUSP1	Dual Specificity Phosphatase 1	Protein Coding	P28562	54	GC05M172768	5.071640968	https://www.genecards.org/cgi-bin/carddisp.pl?gene=DUSP1
CD8A	CD8 Subunit Alpha	Protein Coding	P01732	56	GC02M086784	5.071483135	https://www.genecards.org/cgi-bin/carddisp.pl?gene=CD8A
MUC5B	Mucin 5B, Oligomeric Mucus/Gel-Forming	Protein Coding	Q9HC84	51	GC11P007419	5.062547207	https://www.genecards.org/cgi-bin/carddisp.pl?gene=MUC5B
OSBPL11	Oxysterol Binding Protein Like 11	Protein Coding	Q9BXB4	42	GC03M125529	5.058783054	https://www.genecards.org/cgi-bin/carddisp.pl?gene=OSBPL11
CCND3	Cyclin D3	Protein Coding	P30281	54	GC06M041934	5.055280685	https://www.genecards.org/cgi-bin/carddisp.pl?gene=CCND3
NTN1	Netrin 1	Protein Coding	O95631	54	GC17P100538	5.052266598	https://www.genecards.org/cgi-bin/carddisp.pl?gene=NTN1
OGT	O-Linked N-Acetylglucosamine (GlcNAc) Transferase	Protein Coding	O15294	55	GC0XP071674	5.051678658	https://www.genecards.org/cgi-bin/carddisp.pl?gene=OGT
LIPG	Lipase G, Endothelial Type	Protein Coding	Q9Y5X9	50	GC18P049560	5.048448563	https://www.genecards.org/cgi-bin/carddisp.pl?gene=LIPG
RYR3	Ryanodine Receptor 3	Protein Coding	Q15413	50	GC15P033310	5.04602766	https://www.genecards.org/cgi-bin/carddisp.pl?gene=RYR3
PIN1	Peptidylprolyl Cis/Trans Isomerase, NIMA-Interacting 1	Protein Coding	Q13526	56	GC19P009835	5.04472065	https://www.genecards.org/cgi-bin/carddisp.pl?gene=PIN1
RORC	RAR Related Orphan Receptor C	Protein Coding	P51449	52	GC01M151806	5.043758392	https://www.genecards.org/cgi-bin/carddisp.pl?gene=RORC
CACNA1G	Calcium Voltage-Gated Channel Subunit Alpha1 G	Protein Coding	O43497	58	GC17P101920	5.043216228	https://www.genecards.org/cgi-bin/carddisp.pl?gene=CACNA1G
ATF5	Activating Transcription Factor 5	Protein Coding	Q9Y2D1	42	GC19P103476	5.042046547	https://www.genecards.org/cgi-bin/carddisp.pl?gene=ATF5
EZR	Ezrin	Protein Coding	P15311	54	GC06M158765	5.040643692	https://www.genecards.org/cgi-bin/carddisp.pl?gene=EZR
CSNK2B	Casein Kinase 2 Beta	Protein Coding	P67870	57	GC06P125495	5.039147377	https://www.genecards.org/cgi-bin/carddisp.pl?gene=CSNK2B
NTRK3	Neurotrophic Receptor Tyrosine Kinase 3	Protein Coding	Q16288	61	GC15M087859	5.032339573	https://www.genecards.org/cgi-bin/carddisp.pl?gene=NTRK3
PLAGL1	PLAG1 Like Zinc Finger 1	Protein Coding	Q9UM63	50	GC06M143940	5.029353142	https://www.genecards.org/cgi-bin/carddisp.pl?gene=PLAGL1
COPB1	COPI Coat Complex Subunit Beta 1	Protein Coding	P53618	49	GC11M014436	5.017164707	https://www.genecards.org/cgi-bin/carddisp.pl?gene=COPB1
TNFAIP3	TNF Alpha Induced Protein 3	Protein Coding	P21580	57	GC06P137866	5.015552521	https://www.genecards.org/cgi-bin/carddisp.pl?gene=TNFAIP3
PIKFYVE	Phosphoinositide Kinase, FYVE-Type Zinc Finger Containing	Protein Coding	Q9Y2I7	57	GC02P208266	5.014435768	https://www.genecards.org/cgi-bin/carddisp.pl?gene=PIKFYVE
MIR519D	MicroRNA 519d	RNA Gene		23	GC19P053713	5.013549328	https://www.genecards.org/cgi-bin/carddisp.pl?gene=MIR519D
GADD45A	Growth Arrest And DNA Damage Inducible Alpha	Protein Coding	P24522	52	GC01P067685	5.013036728	https://www.genecards.org/cgi-bin/carddisp.pl?gene=GADD45A
CELF1	CUGBP Elav-Like Family Member 1	Protein Coding	Q92879	48	GC11M120847	5.007791519	https://www.genecards.org/cgi-bin/carddisp.pl?gene=CELF1
SLC4A1	Solute Carrier Family 4 Member 1 (Diego Blood Group)	Protein Coding	P02730	56	GC17M071817	5.005097389	https://www.genecards.org/cgi-bin/carddisp.pl?gene=SLC4A1
TACR1	Tachykinin Receptor 1	Protein Coding	P25103	52	GC02M075536	5.002453804	https://www.genecards.org/cgi-bin/carddisp.pl?gene=TACR1
KLF6	KLF Transcription Factor 6	Protein Coding	Q99612	52	GC10M003779	5.000722885	https://www.genecards.org/cgi-bin/carddisp.pl?gene=KLF6
ITGA4	Integrin Subunit Alpha 4	Protein Coding	P13612	57	GC02P181459	5.000498772	https://www.genecards.org/cgi-bin/carddisp.pl?gene=ITGA4
MORC2	MORC Family CW-Type Zinc Finger 2	Protein Coding	Q9Y6X9	48	GC22M030925	4.999712944	https://www.genecards.org/cgi-bin/carddisp.pl?gene=MORC2
CASQ2	Calsequestrin 2	Protein Coding	O14958	52	GC01M115700	4.996464729	https://www.genecards.org/cgi-bin/carddisp.pl?gene=CASQ2
MAP3K1	Mitogen-Activated Protein Kinase Kinase Kinase 1	Protein Coding	Q13233	57	GC05P056815	4.99484539	https://www.genecards.org/cgi-bin/carddisp.pl?gene=MAP3K1
TYROBP	Transmembrane Immune Signaling Adaptor TYROBP	Protein Coding	O43914	51	GC19M035904	4.994345188	https://www.genecards.org/cgi-bin/carddisp.pl?gene=TYROBP
AXIN1	Axin 1	Protein Coding	O15169	55	GC16M000287	4.988506794	https://www.genecards.org/cgi-bin/carddisp.pl?gene=AXIN1
AQP4	Aquaporin 4	Protein Coding	P55087	54	GC18M026852	4.987935066	https://www.genecards.org/cgi-bin/carddisp.pl?gene=AQP4
C1QTNF3	C1q And TNF Related 3	Protein Coding	Q9BXJ4	43	GC05M034017	4.986779213	https://www.genecards.org/cgi-bin/carddisp.pl?gene=C1QTNF3
CFLAR	CASP8 And FADD Like Apoptosis Regulator	Protein Coding	O15519	53	GC02P201446	4.986661434	https://www.genecards.org/cgi-bin/carddisp.pl?gene=CFLAR
TRAF6	TNF Receptor Associated Factor 6	Protein Coding	Q9Y4K3	55	GC11M036467	4.983746529	https://www.genecards.org/cgi-bin/carddisp.pl?gene=TRAF6
LRPAP1	LDL Receptor Related Protein Associated Protein 1	Protein Coding	P30533	52	GC04M004636	4.982764244	https://www.genecards.org/cgi-bin/carddisp.pl?gene=LRPAP1
IGFALS	Insulin Like Growth Factor Binding Protein Acid Labile Subunit	Protein Coding	P35858	51	GC16M001790	4.981034279	https://www.genecards.org/cgi-bin/carddisp.pl?gene=IGFALS
TRAF3	TNF Receptor Associated Factor 3	Protein Coding	Q13114	55	GC14P114648	4.976819515	https://www.genecards.org/cgi-bin/carddisp.pl?gene=TRAF3
MIR499A	MicroRNA 499a	RNA Gene		28	GC20P034990	4.973602772	https://www.genecards.org/cgi-bin/carddisp.pl?gene=MIR499A
LAMB3	Laminin Subunit Beta 3	Protein Coding	Q13751	54	GC01M209614	4.971948147	https://www.genecards.org/cgi-bin/carddisp.pl?gene=LAMB3
LMX1A	LIM Homeobox Transcription Factor 1 Alpha	Protein Coding	Q8TE12	49	GC01M165171	4.969221115	https://www.genecards.org/cgi-bin/carddisp.pl?gene=LMX1A
ECHS1	Enoyl-CoA Hydratase, Short Chain 1	Protein Coding	P30084	54	GC10M133362	4.969215393	https://www.genecards.org/cgi-bin/carddisp.pl?gene=ECHS1
SOX11	SRY-Box Transcription Factor 11	Protein Coding	P35716	50	GC02P005707	4.969007492	https://www.genecards.org/cgi-bin/carddisp.pl?gene=SOX11
AQP2	Aquaporin 2	Protein Coding	P41181	55	GC12P049950	4.968923569	https://www.genecards.org/cgi-bin/carddisp.pl?gene=AQP2
ACVR1B	Activin A Receptor Type 1B	Protein Coding	P36896	55	GC12P051951	4.967523575	https://www.genecards.org/cgi-bin/carddisp.pl?gene=ACVR1B
TNFRSF13C	TNF Receptor Superfamily Member 13C	Protein Coding	Q96RJ3	54	GC22M074900	4.966737747	https://www.genecards.org/cgi-bin/carddisp.pl?gene=TNFRSF13C
MIR196A1	MicroRNA 196a-1	RNA Gene		28	GC17M048632	4.957092762	https://www.genecards.org/cgi-bin/carddisp.pl?gene=MIR196A1
FOXE1	Forkhead Box E1	Protein Coding	O00358	49	GC09P097853	4.956521988	https://www.genecards.org/cgi-bin/carddisp.pl?gene=FOXE1
SERPINA12	Serpin Family A Member 12	Protein Coding	Q8IW75	48	GC14M094487	4.953377724	https://www.genecards.org/cgi-bin/carddisp.pl?gene=SERPINA12
AGRP	Agouti Related Neuropeptide	Protein Coding	O00253	49	GC16M067482	4.945001125	https://www.genecards.org/cgi-bin/carddisp.pl?gene=AGRP
CISH	Cytokine Inducible SH2 Containing Protein	Protein Coding	Q9NSE2	54	GC03M053572	4.940192223	https://www.genecards.org/cgi-bin/carddisp.pl?gene=CISH
CD99	CD99 Molecule (Xg Blood Group)	Protein Coding	P14209	47	GC0XP002691	4.93892765	https://www.genecards.org/cgi-bin/carddisp.pl?gene=CD99
REEP1	Receptor Accessory Protein 1	Protein Coding	Q9H902	49	GC02M086213	4.938890457	https://www.genecards.org/cgi-bin/carddisp.pl?gene=REEP1
LDB3	LIM Domain Binding 3	Protein Coding	O75112	51	GC10P086666	4.936766624	https://www.genecards.org/cgi-bin/carddisp.pl?gene=LDB3
PRKCD	Protein Kinase C Delta	Protein Coding	Q05655	60	GC03P053156	4.934494019	https://www.genecards.org/cgi-bin/carddisp.pl?gene=PRKCD
AQP5	Aquaporin 5	Protein Coding	P55064	55	GC12P049961	4.927739143	https://www.genecards.org/cgi-bin/carddisp.pl?gene=AQP5
TGM2	Transglutaminase 2	Protein Coding	P21980	56	GC20M038127	4.927601814	https://www.genecards.org/cgi-bin/carddisp.pl?gene=TGM2
NAGA	Alpha-N-Acetylgalactosaminidase	Protein Coding	P17050	54	GC22M042058	4.923751831	https://www.genecards.org/cgi-bin/carddisp.pl?gene=NAGA
RBPJ	Recombination Signal Binding Protein For Immunoglobulin Kappa J Region	Protein Coding	Q06330	55	GC04P026105	4.923390388	https://www.genecards.org/cgi-bin/carddisp.pl?gene=RBPJ
IL9	Interleukin 9	Protein Coding	P15248	52	GC05M135891	4.922236443	https://www.genecards.org/cgi-bin/carddisp.pl?gene=IL9
RTN4	Reticulon 4	Protein Coding	Q9NQC3	54	GC02M054934	4.921526432	https://www.genecards.org/cgi-bin/carddisp.pl?gene=RTN4
IRF3	Interferon Regulatory Factor 3	Protein Coding	Q14653	54	GC19M049659	4.918291569	https://www.genecards.org/cgi-bin/carddisp.pl?gene=IRF3
POLR2A	RNA Polymerase II Subunit A	Protein Coding	P24928	53	GC17P100460	4.91546917	https://www.genecards.org/cgi-bin/carddisp.pl?gene=POLR2A
TNMD	Tenomodulin	Protein Coding	Q9H2S6	41	GC0XP100584	4.915325165	https://www.genecards.org/cgi-bin/carddisp.pl?gene=TNMD
MIR96	MicroRNA 96	RNA Gene		27	GC07M129774	4.914906025	https://www.genecards.org/cgi-bin/carddisp.pl?gene=MIR96
ALG8	ALG8 Alpha-1,3-Glucosyltransferase	Protein Coding	Q9BVK2	51	GC11M121667	4.908019543	https://www.genecards.org/cgi-bin/carddisp.pl?gene=ALG8
HDAC8	Histone Deacetylase 8	Protein Coding	Q9BY41	56	GC0XM072329	4.903252602	https://www.genecards.org/cgi-bin/carddisp.pl?gene=HDAC8
FPR1	Formyl Peptide Receptor 1	Protein Coding	P21462	54	GC19M051745	4.899141788	https://www.genecards.org/cgi-bin/carddisp.pl?gene=FPR1
PTPN3	Protein Tyrosine Phosphatase Non-Receptor Type 3	Protein Coding	P26045	51	GC09M109375	4.894669533	https://www.genecards.org/cgi-bin/carddisp.pl?gene=PTPN3
LAMP1	Lysosomal Associated Membrane Protein 1	Protein Coding	P11279	52	GC13P113297	4.887403488	https://www.genecards.org/cgi-bin/carddisp.pl?gene=LAMP1
TENM4	Teneurin Transmembrane Protein 4	Protein Coding	Q6N022	42	GC11M078652	4.884801865	https://www.genecards.org/cgi-bin/carddisp.pl?gene=TENM4
KEAP1	Kelch Like ECH Associated Protein 1	Protein Coding	Q14145	56	GC19M010486	4.874806404	https://www.genecards.org/cgi-bin/carddisp.pl?gene=KEAP1
HAND2	Heart And Neural Crest Derivatives Expressed 2	Protein Coding	P61296	50	GC04M173524	4.871080399	https://www.genecards.org/cgi-bin/carddisp.pl?gene=HAND2
UQCRC1	Ubiquinol-Cytochrome C Reductase Core Protein 1	Protein Coding	P31930	51	GC03M048598	4.87012291	https://www.genecards.org/cgi-bin/carddisp.pl?gene=UQCRC1
STAT2	Signal Transducer And Activator Of Transcription 2	Protein Coding	P52630	57	GC12M056341	4.870041847	https://www.genecards.org/cgi-bin/carddisp.pl?gene=STAT2
GFPT1	Glutamine--Fructose-6-Phosphate Transaminase 1	Protein Coding	Q06210	55	GC02M069319	4.86977005	https://www.genecards.org/cgi-bin/carddisp.pl?gene=GFPT1
PLS3	Plastin 3	Protein Coding	P13797	50	GC0XP115560	4.868627071	https://www.genecards.org/cgi-bin/carddisp.pl?gene=PLS3
B4GALT7	Beta-1,4-Galactosyltransferase 7	Protein Coding	Q9UBV7	49	GC05P177600	4.866948605	https://www.genecards.org/cgi-bin/carddisp.pl?gene=B4GALT7
TNFRSF10B	TNF Receptor Superfamily Member 10b	Protein Coding	O14763	58	GC08M023020	4.8663311	https://www.genecards.org/cgi-bin/carddisp.pl?gene=TNFRSF10B
NCL	Nucleolin	Protein Coding	P19338	52	GC02M231453	4.853204727	https://www.genecards.org/cgi-bin/carddisp.pl?gene=NCL
EEF1A1	Eukaryotic Translation Elongation Factor 1 Alpha 1	Protein Coding	P68104	52	GC06M091272	4.852591991	https://www.genecards.org/cgi-bin/carddisp.pl?gene=EEF1A1
LRRC8C	Leucine Rich Repeat Containing 8 VRAC Subunit C	Protein Coding	Q8TDW0	42	GC01P089615	4.849591255	https://www.genecards.org/cgi-bin/carddisp.pl?gene=LRRC8C
RREB1	Ras Responsive Element Binding Protein 1	Protein Coding	Q92766	48	GC06P007107	4.846229553	https://www.genecards.org/cgi-bin/carddisp.pl?gene=RREB1
RBL2	RB Transcriptional Corepressor Like 2	Protein Coding	Q08999	53	GC16P053433	4.844853878	https://www.genecards.org/cgi-bin/carddisp.pl?gene=RBL2
SLC2A9	Solute Carrier Family 2 Member 9	Protein Coding	Q9NRM0	54	GC04M009772	4.838989258	https://www.genecards.org/cgi-bin/carddisp.pl?gene=SLC2A9
RDH8	Retinol Dehydrogenase 8	Protein Coding	Q9NYR8	45	GC19P102300	4.838504791	https://www.genecards.org/cgi-bin/carddisp.pl?gene=RDH8
DAGLA	Diacylglycerol Lipase Alpha	Protein Coding	Q9Y4D2	50	GC11P061680	4.837501049	https://www.genecards.org/cgi-bin/carddisp.pl?gene=DAGLA
MIR19B1	MicroRNA 19b-1	RNA Gene		23	GC13P091661	4.837007046	https://www.genecards.org/cgi-bin/carddisp.pl?gene=MIR19B1
DNAJC6	DnaJ Heat Shock Protein Family (Hsp40) Member C6	Protein Coding	O75061	51	GC01P065248	4.835615158	https://www.genecards.org/cgi-bin/carddisp.pl?gene=DNAJC6
PXDNL	Peroxidasin Like	Protein Coding	A1KZ92	42	GC08M051319	4.834000111	https://www.genecards.org/cgi-bin/carddisp.pl?gene=PXDNL
ANGPTL8	Angiopoietin Like 8	Protein Coding	Q6UXH0	40	GC19P102350	4.829211235	https://www.genecards.org/cgi-bin/carddisp.pl?gene=ANGPTL8
TMPO	Thymopoietin	Protein Coding	P42166	55	GC12P098515	4.821408272	https://www.genecards.org/cgi-bin/carddisp.pl?gene=TMPO
MIR24-1	MicroRNA 24-1	RNA Gene		24	GC09P095086	4.821006298	https://www.genecards.org/cgi-bin/carddisp.pl?gene=MIR24-1
SOX3	SRY-Box Transcription Factor 3	Protein Coding	P41225	52	GC0XM140502	4.819276333	https://www.genecards.org/cgi-bin/carddisp.pl?gene=SOX3
SFTPA1	Surfactant Protein A1	Protein Coding	Q8IWL2	53	GC10P109238	4.817563534	https://www.genecards.org/cgi-bin/carddisp.pl?gene=SFTPA1
PFN1	Profilin 1	Protein Coding	P07737	55	GC17M004945	4.813693047	https://www.genecards.org/cgi-bin/carddisp.pl?gene=PFN1
CEACAM3	CEA Cell Adhesion Molecule 3	Protein Coding	P40198	50	GC19P041796	4.811014175	https://www.genecards.org/cgi-bin/carddisp.pl?gene=CEACAM3
E2F4	E2F Transcription Factor 4	Protein Coding	Q16254	52	GC16P067192	4.80988121	https://www.genecards.org/cgi-bin/carddisp.pl?gene=E2F4
SLC27A6	Solute Carrier Family 27 Member 6	Protein Coding	Q9Y2P4	48	GC05P128538	4.809239864	https://www.genecards.org/cgi-bin/carddisp.pl?gene=SLC27A6
TFE3	Transcription Factor Binding To IGHM Enhancer 3	Protein Coding	P19532	51	GC0XM049028	4.794534206	https://www.genecards.org/cgi-bin/carddisp.pl?gene=TFE3
HNRNPA2B1	Heterogeneous Nuclear Ribonucleoprotein A2/B1	Protein Coding	P22626	55	GC07M026174	4.79436636	https://www.genecards.org/cgi-bin/carddisp.pl?gene=HNRNPA2B1
MIR532	MicroRNA 532	RNA Gene		23	GC0XP056752	4.792241573	https://www.genecards.org/cgi-bin/carddisp.pl?gene=MIR532
NOD1	Nucleotide Binding Oligomerization Domain Containing 1	Protein Coding	Q9Y239	51	GC07M030424	4.790563583	https://www.genecards.org/cgi-bin/carddisp.pl?gene=NOD1
MIR29B2	MicroRNA 29b-2	RNA Gene		24	GC01M207830	4.784480095	https://www.genecards.org/cgi-bin/carddisp.pl?gene=MIR29B2
PDIA3	Protein Disulfide Isomerase Family A Member 3	Protein Coding	P30101	52	GC15P043746	4.779965878	https://www.genecards.org/cgi-bin/carddisp.pl?gene=PDIA3
HNMT	Histamine N-Methyltransferase	Protein Coding	P50135	54	GC02P137964	4.777980804	https://www.genecards.org/cgi-bin/carddisp.pl?gene=HNMT
BCOR	BCL6 Corepressor	Protein Coding	Q6W2J9	51	GC0XM040049	4.77771759	https://www.genecards.org/cgi-bin/carddisp.pl?gene=BCOR
TWIST2	Twist Family BHLH Transcription Factor 2	Protein Coding	Q8WVJ9	51	GC02P238848	4.772979736	https://www.genecards.org/cgi-bin/carddisp.pl?gene=TWIST2
PDE11A	Phosphodiesterase 11A	Protein Coding	Q9HCR9	53	GC02M177624	4.769090652	https://www.genecards.org/cgi-bin/carddisp.pl?gene=PDE11A
S100A16	S100 Calcium Binding Protein A16	Protein Coding	Q96FQ6	42	GC01M153606	4.768624783	https://www.genecards.org/cgi-bin/carddisp.pl?gene=S100A16
TGFBR3	Transforming Growth Factor Beta Receptor 3	Protein Coding	Q03167	55	GC01M091680	4.76486969	https://www.genecards.org/cgi-bin/carddisp.pl?gene=TGFBR3
IFI16	Interferon Gamma Inducible Protein 16	Protein Coding	Q16666	51	GC01P158999	4.763624191	https://www.genecards.org/cgi-bin/carddisp.pl?gene=IFI16
APCS	Amyloid P Component, Serum	Protein Coding	P02743	51	GC01P159587	4.762969971	https://www.genecards.org/cgi-bin/carddisp.pl?gene=APCS
GLS	Glutaminase	Protein Coding	O94925	58	GC02P190880	4.761469841	https://www.genecards.org/cgi-bin/carddisp.pl?gene=GLS
NPR3	Natriuretic Peptide Receptor 3	Protein Coding	P17342	53	GC05P032689	4.760570526	https://www.genecards.org/cgi-bin/carddisp.pl?gene=NPR3
CAD	Carbamoyl-Phosphate Synthetase 2, Aspartate Transcarbamylase, And Dihydroorotase	Protein Coding	P27708	56	GC02P027217	4.757721901	https://www.genecards.org/cgi-bin/carddisp.pl?gene=CAD
NR2F2	Nuclear Receptor Subfamily 2 Group F Member 2	Protein Coding	P24468	57	GC15P096325	4.75688839	https://www.genecards.org/cgi-bin/carddisp.pl?gene=NR2F2
UBE2I	Ubiquitin Conjugating Enzyme E2 I	Protein Coding	P63279	56	GC16P064969	4.75576973	https://www.genecards.org/cgi-bin/carddisp.pl?gene=UBE2I
KDM5C	Lysine Demethylase 5C	Protein Coding	P41229	55	GC0XM053176	4.755049706	https://www.genecards.org/cgi-bin/carddisp.pl?gene=KDM5C
SLC9A1	Solute Carrier Family 9 Member A1	Protein Coding	P19634	58	GC01M030573	4.749814034	https://www.genecards.org/cgi-bin/carddisp.pl?gene=SLC9A1
SDC1	Syndecan 1	Protein Coding	P18827	51	GC02M020200	4.748271465	https://www.genecards.org/cgi-bin/carddisp.pl?gene=SDC1
RASA1	RAS P21 Protein Activator 1	Protein Coding	P20936	55	GC05P087267	4.742648602	https://www.genecards.org/cgi-bin/carddisp.pl?gene=RASA1
SCYL1	SCY1 Like Pseudokinase 1	Protein Coding	Q96KG9	47	GC11P065525	4.742518902	https://www.genecards.org/cgi-bin/carddisp.pl?gene=SCYL1
PPP1R3A	Protein Phosphatase 1 Regulatory Subunit 3A	Protein Coding	Q16821	50	GC07M113876	4.742315292	https://www.genecards.org/cgi-bin/carddisp.pl?gene=PPP1R3A
MAD1L1	Mitotic Arrest Deficient 1 Like 1	Protein Coding	Q9Y6D9	55	GC07M001815	4.742190361	https://www.genecards.org/cgi-bin/carddisp.pl?gene=MAD1L1
SMAD5	SMAD Family Member 5	Protein Coding	Q99717	50	GC05P136132	4.739981174	https://www.genecards.org/cgi-bin/carddisp.pl?gene=SMAD5
RAB4B-EGLN2	RAB4B-EGLN2 Readthrough (NMD Candidate)	RNA Gene		19	GC19P040778	4.730047703	https://www.genecards.org/cgi-bin/carddisp.pl?gene=RAB4B-EGLN2
TXNRD1	Thioredoxin Reductase 1	Protein Coding	Q16881	52	GC12P104215	4.728622437	https://www.genecards.org/cgi-bin/carddisp.pl?gene=TXNRD1
PRXL2A	Peroxiredoxin Like 2A	Protein Coding	Q9BRX8	41	GC10P109198	4.716988564	https://www.genecards.org/cgi-bin/carddisp.pl?gene=PRXL2A
HDAC2	Histone Deacetylase 2	Protein Coding	Q92769	61	GC06M113933	4.714374065	https://www.genecards.org/cgi-bin/carddisp.pl?gene=HDAC2
COL12A1	Collagen Type XII Alpha 1 Chain	Protein Coding	Q99715	49	GC06M075084	4.707157135	https://www.genecards.org/cgi-bin/carddisp.pl?gene=COL12A1
LOC129931597	ATAC-STARR-Seq Lymphoblastoid Silent Region 1421	Functional Element		9	GC01P163523	4.705284119	https://www.genecards.org/cgi-bin/carddisp.pl?gene=LOC129931597
MIR501	MicroRNA 501	RNA Gene		23	GC0XP056754	4.702318192	https://www.genecards.org/cgi-bin/carddisp.pl?gene=MIR501
NR0B2	Nuclear Receptor Subfamily 0 Group B Member 2	Protein Coding	Q15466	49	GC01M030568	4.695786476	https://www.genecards.org/cgi-bin/carddisp.pl?gene=NR0B2
AGRN	Agrin	Protein Coding	O00468	54	GC01P001020	4.684740067	https://www.genecards.org/cgi-bin/carddisp.pl?gene=AGRN
LINC01194	Long Intergenic Non-Protein Coding RNA 1194	RNA Gene		23	GC05P012530	4.681930065	https://www.genecards.org/cgi-bin/carddisp.pl?gene=LINC01194
MIR328	MicroRNA 328	RNA Gene		27	GC16M067272	4.681473732	https://www.genecards.org/cgi-bin/carddisp.pl?gene=MIR328
PHGDH	Phosphoglycerate Dehydrogenase	Protein Coding	O43175	59	GC01P119660	4.678791046	https://www.genecards.org/cgi-bin/carddisp.pl?gene=PHGDH
SIK1	Salt Inducible Kinase 1	Protein Coding	P57059	54	GC21M043414	4.676982403	https://www.genecards.org/cgi-bin/carddisp.pl?gene=SIK1
MMP11	Matrix Metallopeptidase 11	Protein Coding	P24347	52	GC22P023768	4.674471855	https://www.genecards.org/cgi-bin/carddisp.pl?gene=MMP11
SKP2	S-Phase Kinase Associated Protein 2	Protein Coding	Q13309	53	GC05P036151	4.67020607	https://www.genecards.org/cgi-bin/carddisp.pl?gene=SKP2
WWTR1	WW Domain Containing Transcription Regulator 1	Protein Coding	Q9GZV5	47	GC03M149517	4.669326305	https://www.genecards.org/cgi-bin/carddisp.pl?gene=WWTR1
VAPB	VAMP Associated Protein B And C	Protein Coding	O95292	53	GC20P058389	4.666238785	https://www.genecards.org/cgi-bin/carddisp.pl?gene=VAPB
KHDRBS1	KH RNA Binding Domain Containing, Signal Transduction Associated 1	Protein Coding	Q07666	50	GC01P032013	4.665514469	https://www.genecards.org/cgi-bin/carddisp.pl?gene=KHDRBS1
MED25	Mediator Complex Subunit 25	Protein Coding	Q71SY5	48	GC19P103470	4.664386272	https://www.genecards.org/cgi-bin/carddisp.pl?gene=MED25
C19orf12	Chromosome 19 Open Reading Frame 12	Protein Coding	Q9NSK7	43	GC19M088720	4.661734581	https://www.genecards.org/cgi-bin/carddisp.pl?gene=C19orf12
PKM	Pyruvate Kinase M1/2	Protein Coding	P14618	57	GC15M072199	4.660040379	https://www.genecards.org/cgi-bin/carddisp.pl?gene=PKM
TNFSF15	TNF Superfamily Member 15	Protein Coding	O95150	52	GC09M114784	4.659434795	https://www.genecards.org/cgi-bin/carddisp.pl?gene=TNFSF15
EPRS1	Glutamyl-Prolyl-TRNA Synthetase 1	Protein Coding	P07814	53	GC01M219969	4.658426285	https://www.genecards.org/cgi-bin/carddisp.pl?gene=EPRS1
PRDX2	Peroxiredoxin 2	Protein Coding	P32119	51	GC19M012796	4.658425331	https://www.genecards.org/cgi-bin/carddisp.pl?gene=PRDX2
THRSP	Thyroid Hormone Responsive	Protein Coding	Q92748	40	GC11P078063	4.654732704	https://www.genecards.org/cgi-bin/carddisp.pl?gene=THRSP
TFF3	Trefoil Factor 3	Protein Coding	Q07654	50	GC21M042311	4.653506756	https://www.genecards.org/cgi-bin/carddisp.pl?gene=TFF3
MIR152	MicroRNA 152	RNA Gene		27	GC17M048037	4.653086185	https://www.genecards.org/cgi-bin/carddisp.pl?gene=MIR152
MBD4	Methyl-CpG Binding Domain 4, DNA Glycosylase	Protein Coding	O95243	52	GC03M129430	4.653058529	https://www.genecards.org/cgi-bin/carddisp.pl?gene=MBD4
SAA2	Serum Amyloid A2	Protein Coding	P0DJI9	44	GC11M018238	4.652736664	https://www.genecards.org/cgi-bin/carddisp.pl?gene=SAA2
PIK3CD	Phosphatidylinositol-4,5-Bisphosphate 3-Kinase Catalytic Subunit Delta	Protein Coding	O00329	61	GC01P011634	4.648407936	https://www.genecards.org/cgi-bin/carddisp.pl?gene=PIK3CD
PRKD1	Protein Kinase D1	Protein Coding	Q15139	57	GC14M029576	4.640866756	https://www.genecards.org/cgi-bin/carddisp.pl?gene=PRKD1
PLA2G2A	Phospholipase A2 Group IIA	Protein Coding	P14555	55	GC01M019975	4.640043736	https://www.genecards.org/cgi-bin/carddisp.pl?gene=PLA2G2A
GNA11	G Protein Subunit Alpha 11	Protein Coding	P29992	55	GC19P003094	4.637775421	https://www.genecards.org/cgi-bin/carddisp.pl?gene=GNA11
ALOX12	Arachidonate 12-Lipoxygenase, 12S Type	Protein Coding	P18054	53	GC17P100409	4.631030083	https://www.genecards.org/cgi-bin/carddisp.pl?gene=ALOX12
ADAMTSL1	ADAMTS Like 1	Protein Coding	Q8N6G6	49	GC09P017906	4.630678654	https://www.genecards.org/cgi-bin/carddisp.pl?gene=ADAMTSL1
CKB	Creatine Kinase B	Protein Coding	P12277	53	GC14M103519	4.629682541	https://www.genecards.org/cgi-bin/carddisp.pl?gene=CKB
CDH3	Cadherin 3	Protein Coding	P22223	55	GC16P076371	4.626327038	https://www.genecards.org/cgi-bin/carddisp.pl?gene=CDH3
ATP6AP2	ATPase H+ Transporting Accessory Protein 2	Protein Coding	O75787	54	GC0XP040608	4.618854046	https://www.genecards.org/cgi-bin/carddisp.pl?gene=ATP6AP2
HSP90AB1	Heat Shock Protein 90 Alpha Family Class B Member 1	Protein Coding	P08238	57	GC06P044246	4.617160797	https://www.genecards.org/cgi-bin/carddisp.pl?gene=HSP90AB1
HOXC9	Homeobox C9	Protein Coding	P31274	43	GC12P059539	4.605323792	https://www.genecards.org/cgi-bin/carddisp.pl?gene=HOXC9
ACKR1	Atypical Chemokine Receptor 1 (Duffy Blood Group)	Protein Coding	Q16570	51	GC01P160871	4.603863716	https://www.genecards.org/cgi-bin/carddisp.pl?gene=ACKR1
IL17F	Interleukin 17F	Protein Coding	Q96PD4	51	GC06M091071	4.602129459	https://www.genecards.org/cgi-bin/carddisp.pl?gene=IL17F
STIM1	Stromal Interaction Molecule 1	Protein Coding	Q13586	58	GC11P007543	4.60184288	https://www.genecards.org/cgi-bin/carddisp.pl?gene=STIM1
MIR100HG	Mir-100-Let-7a-2-Mir-125b-1 Cluster Host Gene	RNA Gene		25	GC11M124066	4.601328373	https://www.genecards.org/cgi-bin/carddisp.pl?gene=MIR100HG
PSMB9	Proteasome 20S Subunit Beta 9	Protein Coding	P28065	54	GC06P125524	4.597707272	https://www.genecards.org/cgi-bin/carddisp.pl?gene=PSMB9
HMOX2	Heme Oxygenase 2	Protein Coding	P30519	54	GC16P004474	4.597484589	https://www.genecards.org/cgi-bin/carddisp.pl?gene=HMOX2
YWHAQ	Tyrosine 3-Monooxygenase/Tryptophan 5-Monooxygenase Activation Protein Theta	Protein Coding	P27348	55	GC02M009583	4.597408295	https://www.genecards.org/cgi-bin/carddisp.pl?gene=YWHAQ
RORB	RAR Related Orphan Receptor B	Protein Coding	Q92753	54	GC09P074497	4.594756126	https://www.genecards.org/cgi-bin/carddisp.pl?gene=RORB
EHBP1	EH Domain Binding Protein 1	Protein Coding	Q8NDI1	49	GC02P062673	4.5922122	https://www.genecards.org/cgi-bin/carddisp.pl?gene=EHBP1
TK2	Thymidine Kinase 2	Protein Coding	O00142	51	GC16M066508	4.592022896	https://www.genecards.org/cgi-bin/carddisp.pl?gene=TK2
DDR2	Discoidin Domain Receptor Tyrosine Kinase 2	Protein Coding	Q16832	59	GC01P163748	4.591860771	https://www.genecards.org/cgi-bin/carddisp.pl?gene=DDR2
LGR4	Leucine Rich Repeat Containing G Protein-Coupled Receptor 4	Protein Coding	Q9BXB1	48	GC11M027365	4.58791256	https://www.genecards.org/cgi-bin/carddisp.pl?gene=LGR4
MAP3K5	Mitogen-Activated Protein Kinase Kinase Kinase 5	Protein Coding	Q99683	57	GC06M136557	4.578289986	https://www.genecards.org/cgi-bin/carddisp.pl?gene=MAP3K5
NR4A3	Nuclear Receptor Subfamily 4 Group A Member 3	Protein Coding	Q92570	50	GC09P099821	4.576858521	https://www.genecards.org/cgi-bin/carddisp.pl?gene=NR4A3
PTGER4	Prostaglandin E Receptor 4	Protein Coding	P35408	54	GC05P040679	4.571854591	https://www.genecards.org/cgi-bin/carddisp.pl?gene=PTGER4
ACVR2B	Activin A Receptor Type 2B	Protein Coding	Q13705	57	GC03P038453	4.568257809	https://www.genecards.org/cgi-bin/carddisp.pl?gene=ACVR2B
CARMN	Cardiac Mesoderm Enhancer-Associated Non-Coding RNA	RNA Gene		24	GC05P149397	4.565538883	https://www.genecards.org/cgi-bin/carddisp.pl?gene=CARMN
ZBTB7A	Zinc Finger And BTB Domain Containing 7A	Protein Coding	O95365	45	GC19M018897	4.564407825	https://www.genecards.org/cgi-bin/carddisp.pl?gene=ZBTB7A
NAB2	NGFI-A Binding Protein 2	Protein Coding	Q15742	49	GC12P059679	4.561960697	https://www.genecards.org/cgi-bin/carddisp.pl?gene=NAB2
RBM20	RNA Binding Motif Protein 20	Protein Coding	Q5T481	43	GC10P110644	4.56141758	https://www.genecards.org/cgi-bin/carddisp.pl?gene=RBM20
RPGRIP1	RPGR Interacting Protein 1	Protein Coding	Q96KN7	48	GC14P043186	4.55953598	https://www.genecards.org/cgi-bin/carddisp.pl?gene=RPGRIP1
PAX8	Paired Box 8	Protein Coding	Q06710	53	GC02M113215	4.558266163	https://www.genecards.org/cgi-bin/carddisp.pl?gene=PAX8
ROCK1	Rho Associated Coiled-Coil Containing Protein Kinase 1	Protein Coding	Q13464	57	GC18M032996	4.556965351	https://www.genecards.org/cgi-bin/carddisp.pl?gene=ROCK1
NFIB	Nuclear Factor I B	Protein Coding	O00712	53	GC09M014077	4.555169582	https://www.genecards.org/cgi-bin/carddisp.pl?gene=NFIB
LEMD2	LEM Domain Nuclear Envelope Protein 2	Protein Coding	Q8NC56	47	GC06M090863	4.555134296	https://www.genecards.org/cgi-bin/carddisp.pl?gene=LEMD2
MCAM	Melanoma Cell Adhesion Molecule	Protein Coding	P43121	50	GC11M119308	4.55155468	https://www.genecards.org/cgi-bin/carddisp.pl?gene=MCAM
PTTG1	PTTG1 Regulator Of Sister Chromatid Separation, Securin	Protein Coding	O95997	50	GC05P160425	4.548370361	https://www.genecards.org/cgi-bin/carddisp.pl?gene=PTTG1
NUDT6	Nudix Hydrolase 6	Protein Coding	P53370	44	GC04M122888	4.545377254	https://www.genecards.org/cgi-bin/carddisp.pl?gene=NUDT6
CBFB	Core-Binding Factor Subunit Beta	Protein Coding	Q13951	55	GC16P075711	4.545329571	https://www.genecards.org/cgi-bin/carddisp.pl?gene=CBFB
PXN	Paxillin	Protein Coding	P49023	54	GC12M120210	4.544764042	https://www.genecards.org/cgi-bin/carddisp.pl?gene=PXN
ADD3	Adducin 3	Protein Coding	Q9UEY8	51	GC10P109996	4.538416862	https://www.genecards.org/cgi-bin/carddisp.pl?gene=ADD3
TUBA1B	Tubulin Alpha 1b	Protein Coding	P68363	52	GC12M049127	4.520876884	https://www.genecards.org/cgi-bin/carddisp.pl?gene=TUBA1B
TRIOBP	TRIO And F-Actin Binding Protein	Protein Coding	Q9H2D6	50	GC22P037697	4.520862579	https://www.genecards.org/cgi-bin/carddisp.pl?gene=TRIOBP
LYRM1	LYR Motif Containing 1	Protein Coding	O43325	37	GC16P065539	4.520679951	https://www.genecards.org/cgi-bin/carddisp.pl?gene=LYRM1
S100A4	S100 Calcium Binding Protein A4	Protein Coding	P26447	53	GC01M153543	4.518438339	https://www.genecards.org/cgi-bin/carddisp.pl?gene=S100A4
IRAK4	Interleukin 1 Receptor Associated Kinase 4	Protein Coding	Q9NWZ3	58	GC12P043758	4.512217999	https://www.genecards.org/cgi-bin/carddisp.pl?gene=IRAK4
FHL1	Four And A Half LIM Domains 1	Protein Coding	Q13642	54	GC0XP136146	4.51162529	https://www.genecards.org/cgi-bin/carddisp.pl?gene=FHL1
FGF16	Fibroblast Growth Factor 16	Protein Coding	O43320	49	GC0XP077447	4.511022568	https://www.genecards.org/cgi-bin/carddisp.pl?gene=FGF16
RICTOR	RPTOR Independent Companion Of MTOR Complex 2	Protein Coding	Q6R327	51	GC05M038937	4.504789352	https://www.genecards.org/cgi-bin/carddisp.pl?gene=RICTOR
BRD4	Bromodomain Containing 4	Protein Coding	O60885	56	GC19M019718	4.499705315	https://www.genecards.org/cgi-bin/carddisp.pl?gene=BRD4
KLF14	KLF Transcription Factor 14	Protein Coding	Q8TD94	39	GC07M130731	4.496723175	https://www.genecards.org/cgi-bin/carddisp.pl?gene=KLF14
HDC	Histidine Decarboxylase	Protein Coding	P19113	54	GC15M050241	4.496165752	https://www.genecards.org/cgi-bin/carddisp.pl?gene=HDC
MIR133A1	MicroRNA 133a-1	RNA Gene		22	GC18M033018	4.496072292	https://www.genecards.org/cgi-bin/carddisp.pl?gene=MIR133A1
HK2	Hexokinase 2	Protein Coding	P52789	55	GC02P074887	4.492934227	https://www.genecards.org/cgi-bin/carddisp.pl?gene=HK2
TLX1NB	TLX1 Neighbor	RNA Gene	P0CAT3	31	GC10M101090	4.492712975	https://www.genecards.org/cgi-bin/carddisp.pl?gene=TLX1NB
CTNND1	Catenin Delta 1	Protein Coding	O60716	53	GC11P058548	4.488729477	https://www.genecards.org/cgi-bin/carddisp.pl?gene=CTNND1
TNXB	Tenascin XB	Protein Coding	P22105	51	GC06M090766	4.487681866	https://www.genecards.org/cgi-bin/carddisp.pl?gene=TNXB
TRPV6	Transient Receptor Potential Cation Channel Subfamily V Member 6	Protein Coding	Q9H1D0	55	GC07M142871	4.483362198	https://www.genecards.org/cgi-bin/carddisp.pl?gene=TRPV6
CD69	CD69 Molecule	Protein Coding	Q07108	51	GC12M028030	4.483326912	https://www.genecards.org/cgi-bin/carddisp.pl?gene=CD69
COL5A2	Collagen Type V Alpha 2 Chain	Protein Coding	P05997	52	GC02M189031	4.477887154	https://www.genecards.org/cgi-bin/carddisp.pl?gene=COL5A2
PLEK	Pleckstrin	Protein Coding	P08567	49	GC02P068365	4.477735996	https://www.genecards.org/cgi-bin/carddisp.pl?gene=PLEK
INSIG1	Insulin Induced Gene 1	Protein Coding	O15503	49	GC07P155297	4.476976395	https://www.genecards.org/cgi-bin/carddisp.pl?gene=INSIG1
SLC7A5	Solute Carrier Family 7 Member 5	Protein Coding	Q01650	52	GC16M087830	4.472076893	https://www.genecards.org/cgi-bin/carddisp.pl?gene=SLC7A5
CPOX	Coproporphyrinogen Oxidase	Protein Coding	P36551	53	GC03M098576	4.47147274	https://www.genecards.org/cgi-bin/carddisp.pl?gene=CPOX
GPS2	G Protein Pathway Suppressor 2	Protein Coding	Q13227	42	GC17M007311	4.471122742	https://www.genecards.org/cgi-bin/carddisp.pl?gene=GPS2
OXCT1-AS1	OXCT1 Antisense RNA 1	RNA Gene		16	GC05P041893	4.470804691	https://www.genecards.org/cgi-bin/carddisp.pl?gene=OXCT1-AS1
PLOD2	Procollagen-Lysine,2-Oxoglutarate 5-Dioxygenase 2	Protein Coding	O00469	53	GC03M146035	4.469120979	https://www.genecards.org/cgi-bin/carddisp.pl?gene=PLOD2
GREM1	Gremlin 1, DAN Family BMP Antagonist	Protein Coding	O60565	52	GC15P147892	4.462679863	https://www.genecards.org/cgi-bin/carddisp.pl?gene=GREM1
UGT1A9	UDP Glucuronosyltransferase Family 1 Member A9	Protein Coding	O60656	52	GC02P233671	4.461313725	https://www.genecards.org/cgi-bin/carddisp.pl?gene=UGT1A9
MIR483	MicroRNA 483	RNA Gene		27	GC11M010289	4.455863953	https://www.genecards.org/cgi-bin/carddisp.pl?gene=MIR483
MAGI2	Membrane Associated Guanylate Kinase, WW And PDZ Domain Containing 2	Protein Coding	Q86UL8	51	GC07M078017	4.454114914	https://www.genecards.org/cgi-bin/carddisp.pl?gene=MAGI2
SLC22A3	Solute Carrier Family 22 Member 3	Protein Coding	O75751	48	GC06P160348	4.451333046	https://www.genecards.org/cgi-bin/carddisp.pl?gene=SLC22A3
SULT1A3	Sulfotransferase Family 1A Member 3	Protein Coding	P0DMM9	45	GC16P030199	4.449676037	https://www.genecards.org/cgi-bin/carddisp.pl?gene=SULT1A3
SOX4	SRY-Box Transcription Factor 4	Protein Coding	Q06945	52	GC06P021593	4.449598312	https://www.genecards.org/cgi-bin/carddisp.pl?gene=SOX4
TNFSF13	TNF Superfamily Member 13	Protein Coding	O75888	53	GC17P007558	4.448999405	https://www.genecards.org/cgi-bin/carddisp.pl?gene=TNFSF13
TLR8	Toll Like Receptor 8	Protein Coding	Q9NR97	57	GC0XP012924	4.444464207	https://www.genecards.org/cgi-bin/carddisp.pl?gene=TLR8
INSL3	Insulin Like 3	Protein Coding	P51460	48	GC19M017816	4.444158554	https://www.genecards.org/cgi-bin/carddisp.pl?gene=INSL3
RGS2	Regulator Of G Protein Signaling 2	Protein Coding	P41220	49	GC01P192809	4.442087173	https://www.genecards.org/cgi-bin/carddisp.pl?gene=RGS2
TFPI	Tissue Factor Pathway Inhibitor	Protein Coding	P10646	54	GC02M187464	4.439443111	https://www.genecards.org/cgi-bin/carddisp.pl?gene=TFPI
DNASE1	Deoxyribonuclease 1	Protein Coding	P24855	52	GC16P003611	4.435986042	https://www.genecards.org/cgi-bin/carddisp.pl?gene=DNASE1
MYO5A	Myosin VA	Protein Coding	Q9Y4I1	53	GC15M145902	4.434307098	https://www.genecards.org/cgi-bin/carddisp.pl?gene=MYO5A
ST3GAL4	ST3 Beta-Galactoside Alpha-2,3-Sialyltransferase 4	Protein Coding	Q11206	50	GC11P126355	4.43210125	https://www.genecards.org/cgi-bin/carddisp.pl?gene=ST3GAL4
CASC2	Cancer Susceptibility 2	RNA Gene	Q8IU53	31	GC10P118053	4.427241325	https://www.genecards.org/cgi-bin/carddisp.pl?gene=CASC2
ACTN2	Actinin Alpha 2	Protein Coding	P35609	55	GC01P236686	4.426644325	https://www.genecards.org/cgi-bin/carddisp.pl?gene=ACTN2
CFL1	Cofilin 1	Protein Coding	P23528	54	GC11M065823	4.419801235	https://www.genecards.org/cgi-bin/carddisp.pl?gene=CFL1
SFRP4	Secreted Frizzled Related Protein 4	Protein Coding	Q6FHJ7	51	GC07M037912	4.419488907	https://www.genecards.org/cgi-bin/carddisp.pl?gene=SFRP4
MRAP	Melanocortin 2 Receptor Accessory Protein	Protein Coding	Q8TCY5	43	GC21P032291	4.417954445	https://www.genecards.org/cgi-bin/carddisp.pl?gene=MRAP
SORBS1	Sorbin And SH3 Domain Containing 1	Protein Coding	Q9BX66	48	GC10M095311	4.417028427	https://www.genecards.org/cgi-bin/carddisp.pl?gene=SORBS1
STX3	Syntaxin 3	Protein Coding	Q13277	50	GC11P059713	4.416775227	https://www.genecards.org/cgi-bin/carddisp.pl?gene=STX3
MIR423	MicroRNA 423	RNA Gene		25	GC17P030117	4.415976524	https://www.genecards.org/cgi-bin/carddisp.pl?gene=MIR423
GLIS3	GLIS Family Zinc Finger 3	Protein Coding	Q8NEA6	46	GC09M003816	4.413532257	https://www.genecards.org/cgi-bin/carddisp.pl?gene=GLIS3
STK4	Serine/Threonine Kinase 4	Protein Coding	Q13043	57	GC20P044966	4.41135025	https://www.genecards.org/cgi-bin/carddisp.pl?gene=STK4
CTBP2	C-Terminal Binding Protein 2	Protein Coding	P56545	49	GC10M124984	4.411011696	https://www.genecards.org/cgi-bin/carddisp.pl?gene=CTBP2
LAMB1	Laminin Subunit Beta 1	Protein Coding	P07942	58	GC07M107923	4.410279751	https://www.genecards.org/cgi-bin/carddisp.pl?gene=LAMB1
LCK	LCK Proto-Oncogene, Src Family Tyrosine Kinase	Protein Coding	P06239	60	GC01P032251	4.408946991	https://www.genecards.org/cgi-bin/carddisp.pl?gene=LCK
MIR24-2	MicroRNA 24-2	RNA Gene		25	GC19M019644	4.408205986	https://www.genecards.org/cgi-bin/carddisp.pl?gene=MIR24-2
ATP2A2	ATPase Sarcoplasmic/Endoplasmic Reticulum Ca2+ Transporting 2	Protein Coding	P16615	60	GC12P110280	4.408135414	https://www.genecards.org/cgi-bin/carddisp.pl?gene=ATP2A2
CASP7	Caspase 7	Protein Coding	P55210	57	GC10P113679	4.406820297	https://www.genecards.org/cgi-bin/carddisp.pl?gene=CASP7
FMOD	Fibromodulin	Protein Coding	Q06828	50	GC01M203340	4.402698994	https://www.genecards.org/cgi-bin/carddisp.pl?gene=FMOD
LPP	LIM Domain Containing Preferred Translocation Partner In Lipoma	Protein Coding	Q93052	52	GC03P188153	4.400866508	https://www.genecards.org/cgi-bin/carddisp.pl?gene=LPP
CLSTN3	Calsyntenin 3	Protein Coding	Q9BQT9	43	GC12P035973	4.3992939	https://www.genecards.org/cgi-bin/carddisp.pl?gene=CLSTN3
IRAK1	Interleukin 1 Receptor Associated Kinase 1	Protein Coding	P51617	57	GC0XM154010	4.398690224	https://www.genecards.org/cgi-bin/carddisp.pl?gene=IRAK1
IL10RA	Interleukin 10 Receptor Subunit Alpha	Protein Coding	Q13651	53	GC11P117988	4.39707756	https://www.genecards.org/cgi-bin/carddisp.pl?gene=IL10RA
PDGFC	Platelet Derived Growth Factor C	Protein Coding	Q9NRA1	51	GC04M156760	4.395209312	https://www.genecards.org/cgi-bin/carddisp.pl?gene=PDGFC
MMP19	Matrix Metallopeptidase 19	Protein Coding	Q99542	54	GC12M055835	4.394019604	https://www.genecards.org/cgi-bin/carddisp.pl?gene=MMP19
GATM	Glycine Amidinotransferase	Protein Coding	P50440	54	GC15M045361	4.391664028	https://www.genecards.org/cgi-bin/carddisp.pl?gene=GATM
ILK	Integrin Linked Kinase	Protein Coding	Q13418	52	GC11P007770	4.39134407	https://www.genecards.org/cgi-bin/carddisp.pl?gene=ILK
KDM1A	Lysine Demethylase 1A	Protein Coding	O60341	57	GC01P023019	4.388432503	https://www.genecards.org/cgi-bin/carddisp.pl?gene=KDM1A
CASP6	Caspase 6	Protein Coding	P55212	56	GC04M109688	4.38552618	https://www.genecards.org/cgi-bin/carddisp.pl?gene=CASP6
FFAR2	Free Fatty Acid Receptor 2	Protein Coding	O15552	48	GC19P102949	4.38407135	https://www.genecards.org/cgi-bin/carddisp.pl?gene=FFAR2
CASP10	Caspase 10	Protein Coding	Q92851	56	GC02P201182	4.382563114	https://www.genecards.org/cgi-bin/carddisp.pl?gene=CASP10
GP6	Glycoprotein VI Platelet	Protein Coding	Q9HCN6	54	GC19M055013	4.380890369	https://www.genecards.org/cgi-bin/carddisp.pl?gene=GP6
FGF18	Fibroblast Growth Factor 18	Protein Coding	O76093	50	GC05P171419	4.379882813	https://www.genecards.org/cgi-bin/carddisp.pl?gene=FGF18
CGB7	Chorionic Gonadotropin Subunit Beta 7	Protein Coding	P0DN87	40	GC19M049054	4.379283905	https://www.genecards.org/cgi-bin/carddisp.pl?gene=CGB7
WNK1	WNK Lysine Deficient Protein Kinase 1	Protein Coding	Q9H4A3	57	GC12P000757	4.378744602	https://www.genecards.org/cgi-bin/carddisp.pl?gene=WNK1
PDE10A	Phosphodiesterase 10A	Protein Coding	Q9Y233	54	GC06M165327	4.376856804	https://www.genecards.org/cgi-bin/carddisp.pl?gene=PDE10A
CYP7A1	Cytochrome P450 Family 7 Subfamily A Member 1	Protein Coding	P22680	50	GC08M058490	4.375833035	https://www.genecards.org/cgi-bin/carddisp.pl?gene=CYP7A1
YWHAZ	Tyrosine 3-Monooxygenase/Tryptophan 5-Monooxygenase Activation Protein Zeta	Protein Coding	P63104	55	GC08M100917	4.370743752	https://www.genecards.org/cgi-bin/carddisp.pl?gene=YWHAZ
CHIT1	Chitinase 1	Protein Coding	Q13231	52	GC01M203213	4.364697456	https://www.genecards.org/cgi-bin/carddisp.pl?gene=CHIT1
EPHA3	EPH Receptor A3	Protein Coding	P29320	55	GC03P089077	4.364613533	https://www.genecards.org/cgi-bin/carddisp.pl?gene=EPHA3
PAPPA2	Pappalysin 2	Protein Coding	Q9BXP8	49	GC01P176463	4.363142967	https://www.genecards.org/cgi-bin/carddisp.pl?gene=PAPPA2
ACADS	Acyl-CoA Dehydrogenase Short Chain	Protein Coding	P16219	52	GC12P131036	4.356357098	https://www.genecards.org/cgi-bin/carddisp.pl?gene=ACADS
ADAMTSL2	ADAMTS Like 2	Protein Coding	Q86TH1	48	GC09P139680	4.35626936	https://www.genecards.org/cgi-bin/carddisp.pl?gene=ADAMTSL2
ITGA5	Integrin Subunit Alpha 5	Protein Coding	P08648	56	GC12M055747	4.355913162	https://www.genecards.org/cgi-bin/carddisp.pl?gene=ITGA5
MIR188	MicroRNA 188	RNA Gene		23	GC0XP050003	4.348208904	https://www.genecards.org/cgi-bin/carddisp.pl?gene=MIR188
GRP	Gastrin Releasing Peptide	Protein Coding	P07492	49	GC18P059220	4.34526062	https://www.genecards.org/cgi-bin/carddisp.pl?gene=GRP
M6PR	Mannose-6-Phosphate Receptor, Cation Dependent	Protein Coding	P20645	50	GC12M027918	4.343214989	https://www.genecards.org/cgi-bin/carddisp.pl?gene=M6PR
KDM6B	Lysine Demethylase 6B	Protein Coding	O15054	55	GC17P007834	4.342082977	https://www.genecards.org/cgi-bin/carddisp.pl?gene=KDM6B
RAB11A	RAB11A, Member RAS Oncogene Family	Protein Coding	P62491	54	GC15P148659	4.337525368	https://www.genecards.org/cgi-bin/carddisp.pl?gene=RAB11A
COBLL1	Cordon-Bleu WH2 Repeat Protein Like 1	Protein Coding	Q53SF7	43	GC02M164654	4.337434769	https://www.genecards.org/cgi-bin/carddisp.pl?gene=COBLL1
MDK	Midkine	Protein Coding	P21741	51	GC11P046380	4.333926678	https://www.genecards.org/cgi-bin/carddisp.pl?gene=MDK
BTNL2	Butyrophilin Like 2	Protein Coding	Q9UIR0	47	GC06M032393	4.333755493	https://www.genecards.org/cgi-bin/carddisp.pl?gene=BTNL2
ATF7	Activating Transcription Factor 7	Protein Coding	P17544	47	GC12M053756	4.323980331	https://www.genecards.org/cgi-bin/carddisp.pl?gene=ATF7
SFRP2	Secreted Frizzled Related Protein 2	Protein Coding	Q96HF1	48	GC04M153780	4.323815346	https://www.genecards.org/cgi-bin/carddisp.pl?gene=SFRP2
CEBPA-DT	CEBPA Divergent Transcript	RNA Gene		22	GC19P102901	4.321362019	https://www.genecards.org/cgi-bin/carddisp.pl?gene=CEBPA-DT
ITGA3	Integrin Subunit Alpha 3	Protein Coding	P26006	56	GC17P050055	4.321211815	https://www.genecards.org/cgi-bin/carddisp.pl?gene=ITGA3
LSS	Lanosterol Synthase	Protein Coding	P48449	55	GC21M053279	4.317404747	https://www.genecards.org/cgi-bin/carddisp.pl?gene=LSS
ALDOA	Aldolase, Fructose-Bisphosphate A	Protein Coding	P04075	57	GC16P030064	4.314840317	https://www.genecards.org/cgi-bin/carddisp.pl?gene=ALDOA
PDP1	Pyruvate Dehydrogenase Phosphatase Catalytic Subunit 1	Protein Coding	Q9P0J1	56	GC08P093857	4.312101364	https://www.genecards.org/cgi-bin/carddisp.pl?gene=PDP1
GIPR	Gastric Inhibitory Polypeptide Receptor	Protein Coding	P48546	52	GC19P045668	4.309579372	https://www.genecards.org/cgi-bin/carddisp.pl?gene=GIPR
MED1	Mediator Complex Subunit 1	Protein Coding	Q15648	50	GC17M039404	4.309128761	https://www.genecards.org/cgi-bin/carddisp.pl?gene=MED1
MTHFD1	Methylenetetrahydrofolate Dehydrogenase, Cyclohydrolase And Formyltetrahydrofolate Synthetase 1	Protein Coding	P11586	54	GC14P064388	4.308098793	https://www.genecards.org/cgi-bin/carddisp.pl?gene=MTHFD1
COL9A1	Collagen Type IX Alpha 1 Chain	Protein Coding	P20849	50	GC06M070215	4.307616234	https://www.genecards.org/cgi-bin/carddisp.pl?gene=COL9A1
C5AR2	Complement C5a Receptor 2	Protein Coding	Q9P296	47	GC19P103352	4.306829453	https://www.genecards.org/cgi-bin/carddisp.pl?gene=C5AR2
MIR511	MicroRNA 511	RNA Gene		22	GC10P017845	4.305572033	https://www.genecards.org/cgi-bin/carddisp.pl?gene=MIR511
PIK3C3	Phosphatidylinositol 3-Kinase Catalytic Subunit Type 3	Protein Coding	Q8NEB9	57	GC18P041955	4.302287579	https://www.genecards.org/cgi-bin/carddisp.pl?gene=PIK3C3
FA2H	Fatty Acid 2-Hydroxylase	Protein Coding	Q7L5A8	53	GC16M074712	4.29805088	https://www.genecards.org/cgi-bin/carddisp.pl?gene=FA2H
COX4I1	Cytochrome C Oxidase Subunit 4I1	Protein Coding	P13073	53	GC16P085798	4.296674728	https://www.genecards.org/cgi-bin/carddisp.pl?gene=COX4I1
LOXL1-AS1	LOXL1 Antisense RNA 1	RNA Gene		23	GC15M144451	4.296529293	https://www.genecards.org/cgi-bin/carddisp.pl?gene=LOXL1-AS1
RRM1	Ribonucleotide Reductase Catalytic Subunit M1	Protein Coding	P23921	57	GC11P007558	4.28172636	https://www.genecards.org/cgi-bin/carddisp.pl?gene=RRM1
MIR92A1	MicroRNA 92a-1	RNA Gene		25	GC13P091664	4.278609753	https://www.genecards.org/cgi-bin/carddisp.pl?gene=MIR92A1
ADIRF	Adipogenesis Regulatory Factor	Protein Coding	Q15847	37	GC10P086968	4.277273178	https://www.genecards.org/cgi-bin/carddisp.pl?gene=ADIRF
SNAI2	Snail Family Transcriptional Repressor 2	Protein Coding	O43623	51	GC08M048917	4.272109509	https://www.genecards.org/cgi-bin/carddisp.pl?gene=SNAI2
DGAT2	Diacylglycerol O-Acyltransferase 2	Protein Coding	Q96PD7	50	GC11P075759	4.270371914	https://www.genecards.org/cgi-bin/carddisp.pl?gene=DGAT2
PTPA	Protein Phosphatase 2 Phosphatase Activator	Protein Coding	Q15257	52	GC09P139365	4.267998695	https://www.genecards.org/cgi-bin/carddisp.pl?gene=PTPA
ADRA1A	Adrenoceptor Alpha 1A	Protein Coding	P35348	55	GC08M026747	4.266578674	https://www.genecards.org/cgi-bin/carddisp.pl?gene=ADRA1A
DBI	Diazepam Binding Inhibitor, Acyl-CoA Binding Protein	Protein Coding	P07108	54	GC02P119366	4.263145447	https://www.genecards.org/cgi-bin/carddisp.pl?gene=DBI
CDK8	Cyclin Dependent Kinase 8	Protein Coding	P49336	57	GC13P026254	4.262938499	https://www.genecards.org/cgi-bin/carddisp.pl?gene=CDK8
MKS1	MKS Transition Zone Complex Subunit 1	Protein Coding	Q9NXB0	49	GC17M058205	4.26238966	https://www.genecards.org/cgi-bin/carddisp.pl?gene=MKS1
PLCL1	Phospholipase C Like 1 (Inactive)	Protein Coding	Q15111	47	GC02P197804	4.26153326	https://www.genecards.org/cgi-bin/carddisp.pl?gene=PLCL1
LOC654780	Splicing Factor Proline/Glutamine-Rich	RNA Gene		18	GC16M084193	4.261135578	https://www.genecards.org/cgi-bin/carddisp.pl?gene=LOC654780
IL27	Interleukin 27	Protein Coding	Q8NEV9	44	GC16M043045	4.261034012	https://www.genecards.org/cgi-bin/carddisp.pl?gene=IL27
MIR302A	MicroRNA 302a	RNA Gene		25	GC04M112909	4.25633812	https://www.genecards.org/cgi-bin/carddisp.pl?gene=MIR302A
SNAP23	Synaptosome Associated Protein 23	Protein Coding	O00161	50	GC15P042491	4.255325317	https://www.genecards.org/cgi-bin/carddisp.pl?gene=SNAP23
PTGDR	Prostaglandin D2 Receptor	Protein Coding	Q13258	55	GC14P052267	4.254178047	https://www.genecards.org/cgi-bin/carddisp.pl?gene=PTGDR
RARS1	Arginyl-TRNA Synthetase 1	Protein Coding	P54136	53	GC05P168487	4.253098011	https://www.genecards.org/cgi-bin/carddisp.pl?gene=RARS1
THORLNC	Testis Associated Oncogenic LncRNA	RNA Gene		15	GC02M118133	4.249317646	https://www.genecards.org/cgi-bin/carddisp.pl?gene=THORLNC
ADORA2B	Adenosine A2b Receptor	Protein Coding	P29275	56	GC17P100681	4.245174885	https://www.genecards.org/cgi-bin/carddisp.pl?gene=ADORA2B
ALOX5AP	Arachidonate 5-Lipoxygenase Activating Protein	Protein Coding	P20292	53	GC13P030713	4.240949154	https://www.genecards.org/cgi-bin/carddisp.pl?gene=ALOX5AP
DCLRE1C	DNA Cross-Link Repair 1C	Protein Coding	Q96SD1	53	GC10M014897	4.237315655	https://www.genecards.org/cgi-bin/carddisp.pl?gene=DCLRE1C
CD68	CD68 Molecule	Protein Coding	P34810	48	GC17P007579	4.237172604	https://www.genecards.org/cgi-bin/carddisp.pl?gene=CD68
LINC00473	Long Intergenic Non-Protein Coding RNA 473	RNA Gene	A8K010	27	GC06M165328	4.236991882	https://www.genecards.org/cgi-bin/carddisp.pl?gene=LINC00473
PRDX6	Peroxiredoxin 6	Protein Coding	P30041	55	GC01P173477	4.235713005	https://www.genecards.org/cgi-bin/carddisp.pl?gene=PRDX6
MIR124-3	MicroRNA 124-3	RNA Gene		23	GC20P066439	4.234471321	https://www.genecards.org/cgi-bin/carddisp.pl?gene=MIR124-3
ALCAM	Activated Leukocyte Cell Adhesion Molecule	Protein Coding	Q13740	51	GC03P105366	4.234398842	https://www.genecards.org/cgi-bin/carddisp.pl?gene=ALCAM
PEBP1	Phosphatidylethanolamine Binding Protein 1	Protein Coding	P30086	55	GC12P118147	4.234154224	https://www.genecards.org/cgi-bin/carddisp.pl?gene=PEBP1
FDPS	Farnesyl Diphosphate Synthase	Protein Coding	P14324	54	GC01P155308	4.231340885	https://www.genecards.org/cgi-bin/carddisp.pl?gene=FDPS
TMEM43	Transmembrane Protein 43	Protein Coding	Q9BTV4	50	GC03P020323	4.227338791	https://www.genecards.org/cgi-bin/carddisp.pl?gene=TMEM43
AREG	Amphiregulin	Protein Coding	P15514	51	GC04P074445	4.224170208	https://www.genecards.org/cgi-bin/carddisp.pl?gene=AREG
MIR498	MicroRNA 498	RNA Gene		22	GC19P103663	4.222989082	https://www.genecards.org/cgi-bin/carddisp.pl?gene=MIR498
MAPK9	Mitogen-Activated Protein Kinase 9	Protein Coding	P45984	56	GC05M180292	4.221562862	https://www.genecards.org/cgi-bin/carddisp.pl?gene=MAPK9
MDH2	Malate Dehydrogenase 2	Protein Coding	P40926	56	GC07P076048	4.220177174	https://www.genecards.org/cgi-bin/carddisp.pl?gene=MDH2
ESRRB	Estrogen Related Receptor Beta	Protein Coding	O95718	56	GC14P076310	4.212277412	https://www.genecards.org/cgi-bin/carddisp.pl?gene=ESRRB
DLG1	Discs Large MAGUK Scaffold Protein 1	Protein Coding	Q12959	52	GC03M197042	4.211734295	https://www.genecards.org/cgi-bin/carddisp.pl?gene=DLG1
JARID2	Jumonji And AT-Rich Interaction Domain Containing 2	Protein Coding	Q92833	51	GC06P015246	4.208426476	https://www.genecards.org/cgi-bin/carddisp.pl?gene=JARID2
ARRB2	Arrestin Beta 2	Protein Coding	P32121	54	GC17P100317	4.205599785	https://www.genecards.org/cgi-bin/carddisp.pl?gene=ARRB2
ASPN	Asporin	Protein Coding	Q9BXN1	50	GC09M107181	4.197195053	https://www.genecards.org/cgi-bin/carddisp.pl?gene=ASPN
PID1	Phosphotyrosine Interaction Domain Containing 1	Protein Coding	Q7Z2X4	36	GC02M228850	4.195935726	https://www.genecards.org/cgi-bin/carddisp.pl?gene=PID1
SRSF1	Serine And Arginine Rich Splicing Factor 1	Protein Coding	Q07955	51	GC17M072332	4.195224285	https://www.genecards.org/cgi-bin/carddisp.pl?gene=SRSF1
LMOD1	Leiomodin 1	Protein Coding	P29536	48	GC01M201896	4.193083763	https://www.genecards.org/cgi-bin/carddisp.pl?gene=LMOD1
SOX6	SRY-Box Transcription Factor 6	Protein Coding	P35712	52	GC11M015949	4.18864727	https://www.genecards.org/cgi-bin/carddisp.pl?gene=SOX6
LTBP1	Latent Transforming Growth Factor Beta Binding Protein 1	Protein Coding	Q14766	53	GC02P032946	4.186840057	https://www.genecards.org/cgi-bin/carddisp.pl?gene=LTBP1
CARS1	Cysteinyl-TRNA Synthetase 1	Protein Coding	P49589	50	GC11M003000	4.185464859	https://www.genecards.org/cgi-bin/carddisp.pl?gene=CARS1
HSF1	Heat Shock Transcription Factor 1	Protein Coding	Q00613	56	GC08P144291	4.18279314	https://www.genecards.org/cgi-bin/carddisp.pl?gene=HSF1
ID4	Inhibitor Of DNA Binding 4	Protein Coding	P47928	47	GC06P019837	4.181485176	https://www.genecards.org/cgi-bin/carddisp.pl?gene=ID4
CEP85L	Centrosomal Protein 85 Like	Protein Coding	Q5SZL2	45	GC06M118460	4.181224823	https://www.genecards.org/cgi-bin/carddisp.pl?gene=CEP85L
NPY2R	Neuropeptide Y Receptor Y2	Protein Coding	P49146	50	GC04P155173	4.179923058	https://www.genecards.org/cgi-bin/carddisp.pl?gene=NPY2R
CRK	CRK Proto-Oncogene, Adaptor Protein	Protein Coding	P46108	52	GC17M001420	4.1796875	https://www.genecards.org/cgi-bin/carddisp.pl?gene=CRK
MIR130B	MicroRNA 130b	RNA Gene		25	GC22P069315	4.17557621	https://www.genecards.org/cgi-bin/carddisp.pl?gene=MIR130B
ADIPOQ-AS1	ADIPOQ Antisense RNA 1	RNA Gene		18	GC03M186851	4.171488285	https://www.genecards.org/cgi-bin/carddisp.pl?gene=ADIPOQ-AS1
TYK2	Tyrosine Kinase 2	Protein Coding	P29597	61	GC19M010350	4.167621613	https://www.genecards.org/cgi-bin/carddisp.pl?gene=TYK2
VAMP3	Vesicle Associated Membrane Protein 3	Protein Coding	Q15836	48	GC01P011525	4.166841507	https://www.genecards.org/cgi-bin/carddisp.pl?gene=VAMP3
HNRNPU	Heterogeneous Nuclear Ribonucleoprotein U	Protein Coding	Q00839	51	GC01M244844	4.166529655	https://www.genecards.org/cgi-bin/carddisp.pl?gene=HNRNPU
CXCR1	C-X-C Motif Chemokine Receptor 1	Protein Coding	P25024	52	GC02M218162	4.165128708	https://www.genecards.org/cgi-bin/carddisp.pl?gene=CXCR1
SNHG5	Small Nucleolar RNA Host Gene 5	RNA Gene		28	GC06M085650	4.156563282	https://www.genecards.org/cgi-bin/carddisp.pl?gene=SNHG5
HIC1	HIC ZBTB Transcriptional Repressor 1	Protein Coding	Q14526	49	GC17P002054	4.154988766	https://www.genecards.org/cgi-bin/carddisp.pl?gene=HIC1
TSHB	Thyroid Stimulating Hormone Subunit Beta	Protein Coding	P01222	50	GC01P115029	4.152281761	https://www.genecards.org/cgi-bin/carddisp.pl?gene=TSHB
ARHGEF7	Rho Guanine Nucleotide Exchange Factor 7	Protein Coding	Q14155	47	GC13P111114	4.145469666	https://www.genecards.org/cgi-bin/carddisp.pl?gene=ARHGEF7
KAT2B	Lysine Acetyltransferase 2B	Protein Coding	Q92831	56	GC03P020505	4.144868374	https://www.genecards.org/cgi-bin/carddisp.pl?gene=KAT2B
IGFBP6	Insulin Like Growth Factor Binding Protein 6	Protein Coding	P24592	52	GC12P053097	4.143399239	https://www.genecards.org/cgi-bin/carddisp.pl?gene=IGFBP6
SRPX2	Sushi Repeat Containing Protein X-Linked 2	Protein Coding	O60687	49	GC0XP100648	4.141031265	https://www.genecards.org/cgi-bin/carddisp.pl?gene=SRPX2
ORC1	Origin Recognition Complex Subunit 1	Protein Coding	Q13415	54	GC01M052372	4.137516499	https://www.genecards.org/cgi-bin/carddisp.pl?gene=ORC1
NFIA	Nuclear Factor I A	Protein Coding	Q12857	51	GC01P060865	4.1375103	https://www.genecards.org/cgi-bin/carddisp.pl?gene=NFIA
DMBT1	Deleted In Malignant Brain Tumors 1	Protein Coding	Q9UGM3	48	GC10P122560	4.136909008	https://www.genecards.org/cgi-bin/carddisp.pl?gene=DMBT1
MAP3K7	Mitogen-Activated Protein Kinase Kinase Kinase 7	Protein Coding	O43318	59	GC06M090513	4.133303165	https://www.genecards.org/cgi-bin/carddisp.pl?gene=MAP3K7
HPSE	Heparanase	Protein Coding	Q9Y251	52	GC04M083292	4.130983353	https://www.genecards.org/cgi-bin/carddisp.pl?gene=HPSE
MYH2	Myosin Heavy Chain 2	Protein Coding	Q9UKX2	54	GC17M010521	4.124278545	https://www.genecards.org/cgi-bin/carddisp.pl?gene=MYH2
HES1	Hes Family BHLH Transcription Factor 1	Protein Coding	Q14469	53	GC03P194136	4.12368536	https://www.genecards.org/cgi-bin/carddisp.pl?gene=HES1
MIR374A	MicroRNA 374a	RNA Gene		24	GC0XM074300	4.123675346	https://www.genecards.org/cgi-bin/carddisp.pl?gene=MIR374A
NR4A1	Nuclear Receptor Subfamily 4 Group A Member 1	Protein Coding	P22736	56	GC12P052022	4.123142719	https://www.genecards.org/cgi-bin/carddisp.pl?gene=NR4A1
CAMP	Cathelicidin Antimicrobial Peptide	Protein Coding	P49913	48	GC03P055953	4.123141766	https://www.genecards.org/cgi-bin/carddisp.pl?gene=CAMP
TK1	Thymidine Kinase 1	Protein Coding	P04183	54	GC17M078175	4.122651577	https://www.genecards.org/cgi-bin/carddisp.pl?gene=TK1
PTPRD	Protein Tyrosine Phosphatase Receptor Type D	Protein Coding	P23468	52	GC09M008307	4.119956493	https://www.genecards.org/cgi-bin/carddisp.pl?gene=PTPRD
YWHAG	Tyrosine 3-Monooxygenase/Tryptophan 5-Monooxygenase Activation Protein Gamma	Protein Coding	P61981	56	GC07M078427	4.117665768	https://www.genecards.org/cgi-bin/carddisp.pl?gene=YWHAG
GAB1	GRB2 Associated Binding Protein 1	Protein Coding	Q13480	52	GC04P143336	4.115911961	https://www.genecards.org/cgi-bin/carddisp.pl?gene=GAB1
SPHK1	Sphingosine Kinase 1	Protein Coding	Q9NYA1	54	GC17P076376	4.114490509	https://www.genecards.org/cgi-bin/carddisp.pl?gene=SPHK1
RXRG	Retinoid X Receptor Gamma	Protein Coding	P48443	50	GC01M165401	4.112144947	https://www.genecards.org/cgi-bin/carddisp.pl?gene=RXRG
PWAR4	Prader Willi/Angelman Region RNA 4	RNA Gene		15	GC15P025211	4.109311104	https://www.genecards.org/cgi-bin/carddisp.pl?gene=PWAR4
MT-TS2	Mitochondrially Encoded TRNA-Ser (AGU/C) 2	RNA Gene		19	GCMTP012215	4.107616425	https://www.genecards.org/cgi-bin/carddisp.pl?gene=MT-TS2
CD9	CD9 Molecule	Protein Coding	P21926	52	GC12P035914	4.104790688	https://www.genecards.org/cgi-bin/carddisp.pl?gene=CD9
SIRT7	Sirtuin 7	Protein Coding	Q9NRC8	44	GC17M081911	4.104580879	https://www.genecards.org/cgi-bin/carddisp.pl?gene=SIRT7
MIR124-1	MicroRNA 124-1	RNA Gene		25	GC08M009903	4.102303982	https://www.genecards.org/cgi-bin/carddisp.pl?gene=MIR124-1
TXNIP	Thioredoxin Interacting Protein	Protein Coding	Q9H3M7	47	GC01M145992	4.10030508	https://www.genecards.org/cgi-bin/carddisp.pl?gene=TXNIP
PPP2CA	Protein Phosphatase 2 Catalytic Subunit Alpha	Protein Coding	P67775	56	GC05M134194	4.091383934	https://www.genecards.org/cgi-bin/carddisp.pl?gene=PPP2CA
CXCL2	C-X-C Motif Chemokine Ligand 2	Protein Coding	P19875	48	GC04M074097	4.090961456	https://www.genecards.org/cgi-bin/carddisp.pl?gene=CXCL2
CXCL13	C-X-C Motif Chemokine Ligand 13	Protein Coding	O43927	49	GC04P077511	4.085151672	https://www.genecards.org/cgi-bin/carddisp.pl?gene=CXCL13
GPC4	Glypican 4	Protein Coding	O75487	51	GC0XM133300	4.083433151	https://www.genecards.org/cgi-bin/carddisp.pl?gene=GPC4
GJB3	Gap Junction Protein Beta 3	Protein Coding	O75712	51	GC01P034781	4.080456257	https://www.genecards.org/cgi-bin/carddisp.pl?gene=GJB3
GSTK1	Glutathione S-Transferase Kappa 1	Protein Coding	Q9Y2Q3	47	GC07P155716	4.078372002	https://www.genecards.org/cgi-bin/carddisp.pl?gene=GSTK1
DSE	Dermatan Sulfate Epimerase	Protein Coding	Q9UL01	50	GC06P126775	4.076304436	https://www.genecards.org/cgi-bin/carddisp.pl?gene=DSE
ATF2	Activating Transcription Factor 2	Protein Coding	P15336	56	GC02M175072	4.075913429	https://www.genecards.org/cgi-bin/carddisp.pl?gene=ATF2
CX3CL1	C-X3-C Motif Chemokine Ligand 1	Protein Coding	P78423	53	GC16P057372	4.07561779	https://www.genecards.org/cgi-bin/carddisp.pl?gene=CX3CL1
CCAR2	Cell Cycle And Apoptosis Regulator 2	Protein Coding	Q8N163	45	GC08P022604	4.075483799	https://www.genecards.org/cgi-bin/carddisp.pl?gene=CCAR2
NEDD4	NEDD4 E3 Ubiquitin Protein Ligase	Protein Coding	P46934	56	GC15M055826	4.07311964	https://www.genecards.org/cgi-bin/carddisp.pl?gene=NEDD4
RNY5	RNA, Ro60-Associated Y5	RNA Gene		17	GC07P148941	4.070376396	https://www.genecards.org/cgi-bin/carddisp.pl?gene=RNY5
CDK9	Cyclin Dependent Kinase 9	Protein Coding	P50750	54	GC09P139284	4.066614628	https://www.genecards.org/cgi-bin/carddisp.pl?gene=CDK9
ATF6	Activating Transcription Factor 6	Protein Coding	P18850	57	GC01P161766	4.066583157	https://www.genecards.org/cgi-bin/carddisp.pl?gene=ATF6
LAMA4	Laminin Subunit Alpha 4	Protein Coding	Q16363	54	GC06M112107	4.06653595	https://www.genecards.org/cgi-bin/carddisp.pl?gene=LAMA4
RAPGEF1	Rap Guanine Nucleotide Exchange Factor 1	Protein Coding	Q13905	49	GC09M131576	4.066261768	https://www.genecards.org/cgi-bin/carddisp.pl?gene=RAPGEF1
WNT2	Wnt Family Member 2	Protein Coding	P09544	53	GC07M117341	4.06600666	https://www.genecards.org/cgi-bin/carddisp.pl?gene=WNT2
MPP2	MAGUK P55 Scaffold Protein 2	Protein Coding	Q14168	43	GC17M043875	4.064779282	https://www.genecards.org/cgi-bin/carddisp.pl?gene=MPP2
VAMP1	Vesicle Associated Membrane Protein 1	Protein Coding	P23763	52	GC12M006462	4.062065125	https://www.genecards.org/cgi-bin/carddisp.pl?gene=VAMP1
CLTC	Clathrin Heavy Chain	Protein Coding	Q00610	52	GC17P059619	4.060448647	https://www.genecards.org/cgi-bin/carddisp.pl?gene=CLTC
CCNE1	Cyclin E1	Protein Coding	P24864	56	GC19P029811	4.059399128	https://www.genecards.org/cgi-bin/carddisp.pl?gene=CCNE1
MIR543	MicroRNA 543	RNA Gene		18	GC14P114638	4.058115005	https://www.genecards.org/cgi-bin/carddisp.pl?gene=MIR543
TFF2	Trefoil Factor 2	Protein Coding	Q03403	48	GC21M042346	4.058065891	https://www.genecards.org/cgi-bin/carddisp.pl?gene=TFF2
SNAI1	Snail Family Transcriptional Repressor 1	Protein Coding	O95863	52	GC20P049982	4.055270195	https://www.genecards.org/cgi-bin/carddisp.pl?gene=SNAI1
RRAS2	RAS Related 2	Protein Coding	P62070	55	GC11M014299	4.052274704	https://www.genecards.org/cgi-bin/carddisp.pl?gene=RRAS2
SLC31A1	Solute Carrier Family 31 Member 1	Protein Coding	O15431	53	GC09P113221	4.04640913	https://www.genecards.org/cgi-bin/carddisp.pl?gene=SLC31A1
TUBB	Tubulin Beta Class I	Protein Coding	P07437	58	GC06P125470	4.04404211	https://www.genecards.org/cgi-bin/carddisp.pl?gene=TUBB
MIR103A2	MicroRNA 103a-2	RNA Gene		23	GC20P003917	4.043543339	https://www.genecards.org/cgi-bin/carddisp.pl?gene=MIR103A2
SRA1	Steroid Receptor RNA Activator 1	Protein Coding	Q9HD15	47	GC05M140537	4.043299675	https://www.genecards.org/cgi-bin/carddisp.pl?gene=SRA1
AP2M1	Adaptor Related Protein Complex 2 Subunit Mu 1	Protein Coding	Q96CW1	54	GC03P184174	4.040701866	https://www.genecards.org/cgi-bin/carddisp.pl?gene=AP2M1
GNAI2	G Protein Subunit Alpha I2	Protein Coding	P04899	55	GC03P050226	4.040462494	https://www.genecards.org/cgi-bin/carddisp.pl?gene=GNAI2
MYF5	Myogenic Factor 5	Protein Coding	P13349	48	GC12P080716	4.039673328	https://www.genecards.org/cgi-bin/carddisp.pl?gene=MYF5
ADAMTS2	ADAM Metallopeptidase With Thrombospondin Type 1 Motif 2	Protein Coding	O95450	50	GC05M179110	4.034736156	https://www.genecards.org/cgi-bin/carddisp.pl?gene=ADAMTS2
POU2F1	POU Class 2 Homeobox 1	Protein Coding	P14859	50	GC01P167222	4.034282684	https://www.genecards.org/cgi-bin/carddisp.pl?gene=POU2F1
DOCK7	Dedicator Of Cytokinesis 7	Protein Coding	Q96N67	49	GC01M062454	4.033428669	https://www.genecards.org/cgi-bin/carddisp.pl?gene=DOCK7
PCBD1	Pterin-4 Alpha-Carbinolamine Dehydratase 1	Protein Coding	P61457	53	GC10M070882	4.031136513	https://www.genecards.org/cgi-bin/carddisp.pl?gene=PCBD1
DLD	Dihydrolipoamide Dehydrogenase	Protein Coding	P09622	57	GC07P107901	4.028186321	https://www.genecards.org/cgi-bin/carddisp.pl?gene=DLD
HAPLN1	Hyaluronan And Proteoglycan Link Protein 1	Protein Coding	P10915	50	GC05M083637	4.028092861	https://www.genecards.org/cgi-bin/carddisp.pl?gene=HAPLN1
RNF113A	Ring Finger Protein 113A	Protein Coding	O15541	45	GC0XM119870	4.024922371	https://www.genecards.org/cgi-bin/carddisp.pl?gene=RNF113A
FHL2	Four And A Half LIM Domains 2	Protein Coding	Q14192	54	GC02M105357	4.02438879	https://www.genecards.org/cgi-bin/carddisp.pl?gene=FHL2
PRIM1	DNA Primase Subunit 1	Protein Coding	P49642	50	GC12M059101	4.022058487	https://www.genecards.org/cgi-bin/carddisp.pl?gene=PRIM1
RRAS	RAS Related	Protein Coding	P10301	50	GC19M049635	4.019436359	https://www.genecards.org/cgi-bin/carddisp.pl?gene=RRAS
CCR4	C-C Motif Chemokine Receptor 4	Protein Coding	P51679	54	GC03P032951	4.013820171	https://www.genecards.org/cgi-bin/carddisp.pl?gene=CCR4
JMJD1C	Jumonji Domain Containing 1C	Protein Coding	Q15652	50	GC10M063167	4.011704922	https://www.genecards.org/cgi-bin/carddisp.pl?gene=JMJD1C
DEFA1	Defensin Alpha 1	Protein Coding	P59665	45	GC08M006977	4.009667873	https://www.genecards.org/cgi-bin/carddisp.pl?gene=DEFA1
LYN	LYN Proto-Oncogene, Src Family Tyrosine Kinase	Protein Coding	P07948	57	GC08P055879	4.003448009	https://www.genecards.org/cgi-bin/carddisp.pl?gene=LYN
APOM	Apolipoprotein M	Protein Coding	O95445	48	GC06P125499	4.003264904	https://www.genecards.org/cgi-bin/carddisp.pl?gene=APOM
CCL27	C-C Motif Chemokine Ligand 27	Protein Coding	Q9Y4X3	44	GC09M034949	4.002121449	https://www.genecards.org/cgi-bin/carddisp.pl?gene=CCL27
MED23	Mediator Complex Subunit 23	Protein Coding	Q9ULK4	49	GC06M131573	4.002071857	https://www.genecards.org/cgi-bin/carddisp.pl?gene=MED23
GAS6	Growth Arrest Specific 6	Protein Coding	Q14393	52	GC13M113820	4.000952721	https://www.genecards.org/cgi-bin/carddisp.pl?gene=GAS6
[truncated: 2,315 more rows]
