# Supplementary material for: Identifying aging-related biomarkers in adipose tissue using integrative bioinformatics and machine-learning approaches: discovery of ELN, MXD1, and FGF21 as key genes
Source: Front Endocrinol (Lausanne). 2025 Sep 1;16:1638343. doi: 10.3389/fendo.2025.1638343 (PMC12433875; doi:10.3389/fendo.2025.1638343)
Supplement: Supplementary file 5 [file Table5.xlsx]

## Sheet: Sheet1
Primers	Sequences(5'to3')
ELN-Forward	CGGTGTTGGTGGTATTGGT
ELN-Reverse	GCTTTGACTCCTGTGCCAGT
MXD1-Forward	ACAAGGACAGAGATGCCTTAAA
MXD1-Reverse	TAAACTCAACGTAGTGTGTCGA
FGF21-Forward	GTGTCAAAGCCTCTAGGTTTCTT
FGF21-Reverse	GGTACACATTGTAACCGTCCTC
